# Supplementary material for: Symbiotic bacteria associated with different species of Curculio (Coleoptera: Curculionidae) and their host plants
Source: Front Microbiol. 2025 Mar 14;16:1531847. doi: 10.3389/fmicb.2025.1531847 (PMC11952766; doi:10.3389/fmicb.2025.1531847)
Supplement: Supplementary Table 1 — The alpha diversity index of symbiotic bacteria of weevils. [file Table_1.xlsx]

## Sheet: Table S1
Sample/Estimators	ACE	Chao	Shannon	Simpson
GB1	76.2078	76	0.378173	0.882939
GB2	75.7756	74.4615	0.402055	0.883762
GB3	73.8538	73.3333	0.503831	0.830776
GD1	41.9326	40.6667	1.34914	0.321823
GD2	28.2089	27.375	1.35035	0.312737
GD3	58.0615	57.1304	1.36535	0.314781
KB1	142.514	141.909	2.54005	0.183695
KB2	151.166	148.105	2.47064	0.166108
KB3	235.01	233.385	3.0891	0.103964
