# Supplementary material for: Symbiotic bacteria associated with different species of Curculio (Coleoptera: Curculionidae) and their host plants
Source: Front Microbiol. 2025 Mar 14;16:1531847. doi: 10.3389/fmicb.2025.1531847 (PMC11952766; doi:10.3389/fmicb.2025.1531847)
Supplement: Supplementary Table 2 — ASVs annotation of symbiotic bacteria of weevils. [file Table_2.xlsx]

## Sheet: ASV_Genus
domain	kingdom	phylum	class	order	family	genus	Total	Prevalence	Percent
d__Bacteria	k__norank_d__Bacteria	p__Pseudomonadota	c__Gammaproteobacteria	o__Enterobacterales	f__Pectobacteriaceae	g__Sodalis	117112	1	0.361537
d__Bacteria	k__norank_d__Bacteria	p__Pseudomonadota	c__Gammaproteobacteria	o__Enterobacterales	f__Morganellaceae	g__Candidatus_Curculioniphilus	113399	1	0.350075
d__Bacteria	k__norank_d__Bacteria	p__Pseudomonadota	c__Alphaproteobacteria	o__Hyphomicrobiales	f__Beijerinckiaceae	g__Methylorubrum	27444	1	0.0847225
d__Bacteria	k__norank_d__Bacteria	p__Pseudomonadota	c__Gammaproteobacteria	o__Lysobacterales	f__Lysobacteraceae	g__Stenotrophomonas	12369	0.888889	0.0381844
d__Bacteria	k__norank_d__Bacteria	p__Pseudomonadota	c__Gammaproteobacteria	o__Enterobacterales	f__Enterobacteriaceae	g__unclassified_f__Enterobacteriaceae	9576	0.333333	0.0295621
d__Bacteria	k__norank_d__Bacteria	p__Pseudomonadota	c__Gammaproteobacteria	o__Enterobacterales	f__unclassified_o__Enterobacterales	g__unclassified_o__Enterobacterales	8770	0.888889	0.0270739
d__Bacteria	k__norank_d__Bacteria	p__Pseudomonadota	c__Alphaproteobacteria	o__Rickettsiales	f__Rickettsiaceae	g__Rickettsia	8588	1	0.0265121
d__Bacteria	k__norank_d__Bacteria	p__Pseudomonadota	c__Alphaproteobacteria	o__Rickettsiales	f__Anaplasmataceae	g__Wolbachia	5210	0.444444	0.0160838
d__Bacteria	k__norank_d__Bacteria	p__Pseudomonadota	c__Gammaproteobacteria	o__Enterobacterales	f__Yersiniaceae	g__Serratia	4270	0.666667	0.0131819
d__Bacteria	k__norank_d__Bacteria	p__Bacillota	c__Bacilli	o__Paenibacillales	f__Paenibacillaceae	g__Paenibacillus	3785	1	0.0116847
d__Bacteria	k__norank_d__Bacteria	p__Pseudomonadota	c__Gammaproteobacteria	o__Enterobacterales	f__Erwiniaceae	g__Pantoea	3489	0.555556	0.0107709
d__Bacteria	k__norank_d__Bacteria	p__Actinomycetota	c__Actinobacteria	o__Micrococcales	f__Microbacteriaceae	g__Curtobacterium	1714	0.444444	0.0052913
d__Bacteria	k__norank_d__Bacteria	p__Actinomycetota	c__Actinobacteria	o__Kitasatosporales	f__Streptomycetaceae	g__Streptomyces	810	0.888889	0.00250056
d__Bacteria	k__norank_d__Bacteria	p__Bacillota	c__Bacilli	o__Alicyclobacillales	f__Alicyclobacillaceae	g__Alicyclobacillus	810	0.888889	0.00250056
d__Bacteria	k__norank_d__Bacteria	p__Actinomycetota	c__Actinobacteria	o__Mycobacteriales	f__Nocardiaceae	g__Rhodococcus	664	0.555556	0.00204984
d__Bacteria	k__norank_d__Bacteria	p__Pseudomonadota	c__Gammaproteobacteria	o__Pseudomonadales	f__Moraxellaceae	g__Acinetobacter	557	0.888889	0.00171952
d__Bacteria	k__norank_d__Bacteria	p__Pseudomonadota	c__Gammaproteobacteria	o__Pseudomonadales	f__Pseudomonadaceae	g__Pseudomonas	490	0.777778	0.00151268
d__Bacteria	k__norank_d__Bacteria	p__Pseudomonadota	c__Gammaproteobacteria	o__Lysobacterales	f__Rhodanobacteraceae	g__Luteibacter	443	0.333333	0.00136759
d__Bacteria	k__norank_d__Bacteria	p__Pseudomonadota	c__Alphaproteobacteria	o__Sphingomonadales	f__Sphingomonadaceae	g__Sphingomonas	264	1	0.000814996
d__Bacteria	k__norank_d__Bacteria	p__Deinococcota	c__Deinococci	o__Deinococcales	f__Deinococcaceae	g__Deinococcus	210	0.666667	0.000648292
d__Bacteria	k__norank_d__Bacteria	p__Pseudomonadota	c__Alphaproteobacteria	o__Hyphomicrobiales	f__Rhizobiaceae	g__unclassified_f__Rhizobiaceae	206	0.444444	0.000635944
d__Bacteria	k__norank_d__Bacteria	p__Pseudomonadota	c__Alphaproteobacteria	o__Hyphomicrobiales	f__Rhizobiaceae	g__Brucella	204	0.222222	0.00062977
d__Bacteria	k__norank_d__Bacteria	p__Cyanobacteriota	c__Cyanobacteriia	o__Chloroplast	f__norank_o__Chloroplast	g__norank_o__Chloroplast	150	0.666667	0.000463066
d__Bacteria	k__norank_d__Bacteria	p__Bacillota	c__Bacilli	o__Staphylococcales	f__Staphylococcaceae	g__Staphylococcus	149	0.666667	0.000459979
d__Bacteria	k__norank_d__Bacteria	p__Pseudomonadota	c__Gammaproteobacteria	o__Enterobacterales	f__Yersiniaceae	g__Yersinia	147	0.222222	0.000453805
d__Bacteria	k__norank_d__Bacteria	p__Actinomycetota	c__Actinobacteria	o__Micrococcales	f__Microbacteriaceae	g__unclassified_f__Microbacteriaceae	138	0.444444	0.000426021
d__Bacteria	k__norank_d__Bacteria	p__Actinomycetota	c__Actinobacteria	o__Micrococcales	f__Microbacteriaceae	g__Leucobacter	127	0.111111	0.000392062
d__Bacteria	k__norank_d__Bacteria	p__Pseudomonadota	c__Alphaproteobacteria	o__Hyphomicrobiales	f__Beijerinckiaceae	g__Methylobacterium	127	0.444444	0.000392062
d__Bacteria	k__norank_d__Bacteria	p__Pseudomonadota	c__unclassified_p__Pseudomonadota	o__unclassified_p__Pseudomonadota	f__unclassified_p__Pseudomonadota	g__unclassified_p__Pseudomonadota	122	0.333333	0.000376627
d__Bacteria	k__norank_d__Bacteria	p__Pseudomonadota	c__Gammaproteobacteria	o__Enterobacterales	f__Enterobacteriaceae	g__Escherichia-Shigella	110	0.666667	0.000339582
d__Bacteria	k__norank_d__Bacteria	p__Actinomycetota	c__Actinobacteria	o__Pseudonocardiales	f__Pseudonocardiaceae	g__Actinomycetospora	101	0.333333	0.000311798
d__Bacteria	k__norank_d__Bacteria	p__Pseudomonadota	c__Alphaproteobacteria	o__Sphingomonadales	f__Sphingomonadaceae	g__Novosphingobium	101	0.555556	0.000311798
d__Bacteria	k__norank_d__Bacteria	p__Pseudomonadota	c__Gammaproteobacteria	o__Burkholderiales	f__Comamonadaceae	g__unclassified_f__Comamonadaceae	91	0.444444	0.000280927
d__Bacteria	k__norank_d__Bacteria	p__Pseudomonadota	c__Gammaproteobacteria	o__Burkholderiales	f__Alcaligenaceae	g__Achromobacter	88	0.555556	0.000271665
d__Bacteria	k__norank_d__Bacteria	p__Pseudomonadota	c__Gammaproteobacteria	o__Burkholderiales	f__Oxalobacteraceae	g__Massilia	87	0.333333	0.000268578
d__Bacteria	k__norank_d__Bacteria	p__Pseudomonadota	c__Gammaproteobacteria	o__Burkholderiales	f__Burkholderiaceae	g__Burkholderia-Caballeronia-Paraburkholderia	84	0.444444	0.000259317
d__Bacteria	k__norank_d__Bacteria	p__Bacteroidota	c__Bacteroidia	o__Flavobacteriales	f__Weeksellaceae	g__Chryseobacterium	73	0.555556	0.000225359
d__Bacteria	k__norank_d__Bacteria	p__Pseudomonadota	c__Gammaproteobacteria	o__Burkholderiales	f__Burkholderiaceae	g__Robbsia	70	0.333333	0.000216097
d__Bacteria	k__norank_d__Bacteria	p__Pseudomonadota	c__Gammaproteobacteria	o__Burkholderiales	f__Comamonadaceae	g__Aquabacterium	62	0.555556	0.000191401
d__Bacteria	k__norank_d__Bacteria	p__Actinomycetota	c__Actinobacteria	o__Micrococcales	f__Micrococcaceae	g__unclassified_f__Micrococcaceae	55	0.555556	0.000169791
d__Bacteria	k__norank_d__Bacteria	p__Bacteroidota	c__Bacteroidia	o__Chitinophagales	f__Chitinophagaceae	g__DVSBS1	53	0.333333	0.000163617
d__Bacteria	k__norank_d__Bacteria	p__Pseudomonadota	c__Gammaproteobacteria	o__Burkholderiales	f__Comamonadaceae	g__Delftia	52	0.111111	0.00016053
d__Bacteria	k__norank_d__Bacteria	p__Actinomycetota	c__Actinobacteria	o__Mycobacteriales	f__Mycobacteriaceae	g__Mycobacterium	46	0.555556	0.000142007
d__Bacteria	k__norank_d__Bacteria	p__Actinomycetota	c__Actinobacteria	o__Pseudonocardiales	f__Pseudonocardiaceae	g__Pseudonocardia	43	0.111111	0.000132746
d__Bacteria	k__norank_d__Bacteria	p__Acidobacteriota	c__Blastocatellia	o__Blastocatellales	f__Blastocatellaceae	g__Stenotrophobacter	39	0.555556	0.000120397
d__Bacteria	k__norank_d__Bacteria	p__Bacillota	c__Bacilli	o__Bacillales	f__Bacillaceae	g__Anoxybacillus	38	0.222222	0.00011731
d__Bacteria	k__norank_d__Bacteria	p__Bacteroidota	c__Bacteroidia	o__Chitinophagales	f__Chitinophagaceae	g__Vibrionimonas	38	0.444444	0.00011731
d__Bacteria	k__norank_d__Bacteria	p__Pseudomonadota	c__Alphaproteobacteria	o__Sphingomonadales	f__Sphingomonadaceae	g__unclassified_f__Sphingomonadaceae	37	0.444444	0.000114223
d__Bacteria	k__norank_d__Bacteria	p__Actinomycetota	c__Actinobacteria	o__Micrococcales	f__Dermabacteraceae	g__Brachybacterium	36	0.333333	0.000111136
d__Bacteria	k__norank_d__Bacteria	p__Bacillota	c__Bacilli	o__Staphylococcales	f__Staphylococcaceae	g__Mammaliicoccus	35	0.222222	0.000108049
d__Bacteria	k__norank_d__Bacteria	p__Pseudomonadota	c__Alphaproteobacteria	o__Caulobacterales	f__Caulobacteraceae	g__Brevundimonas	35	0.444444	0.000108049
d__Bacteria	k__norank_d__Bacteria	p__Bacillota	c__Bacilli	o__Bacillales	f__Bacillaceae	g__unclassified_f__Bacillaceae	32	0.333333	9.87874e-05
d__Bacteria	k__norank_d__Bacteria	p__Pseudomonadota	c__Alphaproteobacteria	o__Rickettsiales	f__Mitochondria	g__norank_f__Mitochondria	30	0.666667	9.26132e-05
d__Bacteria	k__norank_d__Bacteria	p__Actinomycetota	c__Actinobacteria	o__Propionibacteriales	f__Nocardioidaceae	g__Aeromicrobium	29	0.222222	8.95261e-05
d__Bacteria	k__norank_d__Bacteria	p__Bacillota	c__Bacilli	o__Exiguobacterales	f__Exiguobacteraceae	g__Exiguobacterium	29	0.111111	8.95261e-05
d__Bacteria	k__norank_d__Bacteria	p__Pseudomonadota	c__Alphaproteobacteria	o__Sphingomonadales	f__Sphingomonadaceae	g__Sphingobium	29	0.333333	8.95261e-05
d__Bacteria	k__norank_d__Bacteria	p__Actinomycetota	c__Actinobacteria	o__Pseudonocardiales	f__Pseudonocardiaceae	g__Amycolatopsis	28	0.222222	8.6439e-05
d__Bacteria	k__norank_d__Bacteria	p__Actinomycetota	c__Actinobacteria	o__Micrococcales	f__Brevibacteriaceae	g__Brevibacterium	26	0.222222	8.02648e-05
d__Bacteria	k__norank_d__Bacteria	p__Pseudomonadota	c__Alphaproteobacteria	o__Acetobacterales	f__Acetobacteraceae	g__unclassified_f__Acetobacteraceae	26	0.222222	8.02648e-05
d__Bacteria	k__norank_d__Bacteria	p__Pseudomonadota	c__Gammaproteobacteria	o__Burkholderiales	f__Comamonadaceae	g__Acidovorax	25	0.222222	7.71776e-05
d__Bacteria	k__norank_d__Bacteria	p__unclassified_k__norank_d__Bacteria	c__unclassified_k__norank_d__Bacteria	o__unclassified_k__norank_d__Bacteria	f__unclassified_k__norank_d__Bacteria	g__unclassified_k__norank_d__Bacteria	23	0.777778	7.10034e-05
d__Bacteria	k__norank_d__Bacteria	p__Pseudomonadota	c__Alphaproteobacteria	o__Hyphomicrobiales	f__Beijerinckiaceae	g__Bosea	21	0.222222	6.48292e-05
d__Bacteria	k__norank_d__Bacteria	p__Pseudomonadota	c__Alphaproteobacteria	o__Hyphomicrobiales	f__Rhizobiaceae	g__Neorhizobium	21	0.222222	6.48292e-05
d__Bacteria	k__norank_d__Bacteria	p__Pseudomonadota	c__Gammaproteobacteria	o__Enterobacterales	f__Erwiniaceae	g__Rosenbergiella	21	0.222222	6.48292e-05
d__Bacteria	k__norank_d__Bacteria	p__Actinomycetota	c__Actinobacteria	o__Micrococcales	f__Dermacoccaceae	g__Flexivirga	20	0.333333	6.17421e-05
d__Bacteria	k__norank_d__Bacteria	p__Pseudomonadota	c__Alphaproteobacteria	o__Hyphomicrobiales	f__Xanthobacteraceae	g__Bradyrhizobium	20	0.444444	6.17421e-05
d__Bacteria	k__norank_d__Bacteria	p__Pseudomonadota	c__Gammaproteobacteria	o__Enterobacterales	f__Erwiniaceae	g__unclassified_f__Erwiniaceae	20	0.222222	6.17421e-05
d__Bacteria	k__norank_d__Bacteria	p__Pseudomonadota	c__Gammaproteobacteria	o__Enterobacterales	f__Yersiniaceae	g__Rouxiella	20	0.111111	6.17421e-05
d__Bacteria	k__norank_d__Bacteria	p__Pseudomonadota	c__Alphaproteobacteria	o__Hyphomicrobiales	f__Rhizobiaceae	g__Rhizobium	19	0.222222	5.8655e-05
d__Bacteria	k__norank_d__Bacteria	p__Pseudomonadota	c__Alphaproteobacteria	o__Hyphomicrobiales	f__Xanthobacteraceae	g__unclassified_f__Xanthobacteraceae	19	0.222222	5.8655e-05
d__Bacteria	k__norank_d__Bacteria	p__Pseudomonadota	c__Alphaproteobacteria	o__Hyphomicrobiales	f__Rhizobiaceae	g__Agrobacterium	18	0.333333	5.55679e-05
d__Bacteria	k__norank_d__Bacteria	p__Pseudomonadota	c__Alphaproteobacteria	o__Hyphomicrobiales	f__Devosiaceae	g__Devosia	17	0.333333	5.24808e-05
d__Bacteria	k__norank_d__Bacteria	p__Bacteroidota	c__Bacteroidia	o__Sphingobacteriales	f__Sphingobacteriaceae	g__Mucilaginibacter	16	0.222222	4.93937e-05
d__Bacteria	k__norank_d__Bacteria	p__Bacteroidota	c__Bacteroidia	o__Flavobacteriales	f__Flavobacteriaceae	g__Flavobacterium	15	0.555556	4.63066e-05
d__Bacteria	k__norank_d__Bacteria	p__Actinomycetota	c__Actinobacteria	o__Micrococcales	f__Micrococcaceae	g__Glutamicibacter	14	0.222222	4.32195e-05
d__Bacteria	k__norank_d__Bacteria	p__Actinomycetota	c__Actinobacteria	o__Mycobacteriales	f__Tsukamurellaceae	g__Tsukamurella	14	0.333333	4.32195e-05
d__Bacteria	k__norank_d__Bacteria	p__Nitrospirota	c__Nitrospiria	o__Nitrospirales	f__Nitrospiraceae	g__Nitrospira	14	0.222222	4.32195e-05
d__Bacteria	k__norank_d__Bacteria	p__Pseudomonadota	c__Gammaproteobacteria	o__Burkholderiales	f__Alcaligenaceae	g__Bordetella	14	0.222222	4.32195e-05
d__Bacteria	k__norank_d__Bacteria	p__Bacteroidota	c__Bacteroidia	o__Chitinophagales	f__Chitinophagaceae	g__unclassified_f__Chitinophagaceae	13	0.222222	4.01324e-05
d__Bacteria	k__norank_d__Bacteria	p__Pseudomonadota	c__Alphaproteobacteria	o__Acetobacterales	f__Acetobacteraceae	g__Roseomonas	13	0.222222	4.01324e-05
d__Bacteria	k__norank_d__Bacteria	p__Actinomycetota	c__Thermoleophilia	o__Solirubrobacterales	f__67-14	g__norank_f__67-14	12	0.222222	3.70453e-05
d__Bacteria	k__norank_d__Bacteria	p__Actinomycetota	c__Thermoleophilia	o__Solirubrobacterales	f__Solirubrobacteraceae	g__Patulibacter	12	0.444444	3.70453e-05
d__Bacteria	k__norank_d__Bacteria	p__Bacteroidota	c__Bacteroidia	o__Chitinophagales	f__Chitinophagaceae	g__Aurantisolimonas	12	0.222222	3.70453e-05
d__Bacteria	k__norank_d__Bacteria	p__Bacteroidota	c__Bacteroidia	o__Sphingobacteriales	f__Sphingobacteriaceae	g__Pedobacter	12	0.333333	3.70453e-05
d__Bacteria	k__norank_d__Bacteria	p__Pseudomonadota	c__Alphaproteobacteria	o__Acetobacterales	f__Acetobacteraceae	g__Acidisoma	12	0.111111	3.70453e-05
d__Bacteria	k__norank_d__Bacteria	p__Pseudomonadota	c__Alphaproteobacteria	o__Hyphomicrobiales	f__Beijerinckiaceae	g__Camelimonas	12	0.111111	3.70453e-05
d__Bacteria	k__norank_d__Bacteria	p__Pseudomonadota	c__Gammaproteobacteria	o__Enterobacterales	f__Enterobacteriaceae	g__Enterobacter	12	0.111111	3.70453e-05
d__Bacteria	k__norank_d__Bacteria	p__Actinomycetota	c__Actinobacteria	o__Propionibacteriales	f__Nocardioidaceae	g__Nocardioides	11	0.222222	3.39582e-05
d__Bacteria	k__norank_d__Bacteria	p__Bacillota	c__Clostridia	o__Peptostreptococcales-Tissierellales	f__Peptostreptococcaceae	g__Romboutsia	11	0.222222	3.39582e-05
d__Bacteria	k__norank_d__Bacteria	p__Bacteroidota	c__Bacteroidia	o__Bacteroidales	f__Muribaculaceae	g__norank_f__Muribaculaceae	11	0.111111	3.39582e-05
d__Bacteria	k__norank_d__Bacteria	p__Pseudomonadota	c__Alphaproteobacteria	o__Caulobacterales	f__Caulobacteraceae	g__Caulobacter	11	0.111111	3.39582e-05
d__Bacteria	k__norank_d__Bacteria	p__Pseudomonadota	c__Gammaproteobacteria	o__Burkholderiales	f__Comamonadaceae	g__Roseateles	11	0.222222	3.39582e-05
d__Bacteria	k__norank_d__Bacteria	p__Pseudomonadota	c__Gammaproteobacteria	o__Burkholderiales	f__Oxalobacteraceae	g__Noviherbaspirillum	11	0.222222	3.39582e-05
d__Bacteria	k__norank_d__Bacteria	p__Pseudomonadota	c__Gammaproteobacteria	o__Lysobacterales	f__Lysobacteraceae	g__Thermomonas	11	0.222222	3.39582e-05
d__Bacteria	k__norank_d__Bacteria	p__Actinomycetota	c__Actinobacteria	o__Micrococcales	f__Microbacteriaceae	g__Frondihabitans	10	0.111111	3.08711e-05
d__Bacteria	k__norank_d__Bacteria	p__Actinomycetota	c__Actinobacteria	o__Streptosporangiales	f__Nocardiopsidaceae	g__Nocardiopsis	10	0.111111	3.08711e-05
d__Bacteria	k__norank_d__Bacteria	p__Pseudomonadota	c__Alphaproteobacteria	o__Hyphomicrobiales	f__Beijerinckiaceae	g__Lichenibacterium	10	0.333333	3.08711e-05
d__Bacteria	k__norank_d__Bacteria	p__Pseudomonadota	c__Gammaproteobacteria	o__Burkholderiales	f__Comamonadaceae	g__Curvibacter	10	0.333333	3.08711e-05
d__Bacteria	k__norank_d__Bacteria	p__Pseudomonadota	c__Gammaproteobacteria	o__Enterobacterales	f__Yersiniaceae	g__unclassified_f__Yersiniaceae	10	0.222222	3.08711e-05
d__Bacteria	k__norank_d__Bacteria	p__Pseudomonadota	c__Gammaproteobacteria	o__unclassified_c__Gammaproteobacteria	f__unclassified_c__Gammaproteobacteria	g__unclassified_c__Gammaproteobacteria	10	0.222222	3.08711e-05
d__Bacteria	k__norank_d__Bacteria	p__Cyanobacteriota	c__Cyanobacteriia	o__Cyanobacteriales	f__unclassified_o__Cyanobacteriales	g__unclassified_o__Cyanobacteriales	9	0.111111	2.7784e-05
d__Bacteria	k__norank_d__Bacteria	p__Actinomycetota	c__Actinobacteria	o__Micrococcales	f__Cellulomonadaceae	g__Pseudactinotalea	8	0.111111	2.46968e-05
d__Bacteria	k__norank_d__Bacteria	p__Actinomycetota	c__Actinobacteria	o__Mycobacteriales	f__Nocardiaceae	g__Gordonia	8	0.222222	2.46968e-05
d__Bacteria	k__norank_d__Bacteria	p__Actinomycetota	c__Actinobacteria	o__Mycobacteriales	f__Nocardiaceae	g__Williamsia	8	0.222222	2.46968e-05
d__Bacteria	k__norank_d__Bacteria	p__Bacillota	c__Bacilli	o__Lactobacillales	f__Lactobacillaceae	g__Ligilactobacillus	8	0.111111	2.46968e-05
d__Bacteria	k__norank_d__Bacteria	p__Gemmatimonadota	c__Gemmatimonadia	o__Gemmatimonadales	f__Gemmatimonadaceae	g__Roseisolibacter	8	0.111111	2.46968e-05
d__Bacteria	k__norank_d__Bacteria	p__Pseudomonadota	c__Alphaproteobacteria	o__Hyphomicrobiales	f__unclassified_o__Hyphomicrobiales	g__unclassified_o__Hyphomicrobiales	8	0.111111	2.46968e-05
d__Bacteria	k__norank_d__Bacteria	p__Acidobacteriota	c__Blastocatellia	o__Blastocatellales	f__Blastocatellaceae	g__Blastocatella	7	0.111111	2.16097e-05
d__Bacteria	k__norank_d__Bacteria	p__Actinomycetota	c__Actinobacteria	o__Micrococcales	f__Micrococcaceae	g__Kocuria	7	0.222222	2.16097e-05
d__Bacteria	k__norank_d__Bacteria	p__Bacteroidota	c__Bacteroidia	o__Chitinophagales	f__Chitinophagaceae	g__Filimonas	7	0.111111	2.16097e-05
d__Bacteria	k__norank_d__Bacteria	p__Bacteroidota	c__Bacteroidia	o__Cytophagales	f__Amoebophilaceae	g__Candidatus_Amoebophilus	7	0.111111	2.16097e-05
d__Bacteria	k__norank_d__Bacteria	p__Bdellovibrionota	c__Bdellovibrionia	o__Bdellovibrionales	f__Pseudobdellovibrionaceae	g__norank_f__Pseudobdellovibrionaceae	7	0.222222	2.16097e-05
d__Bacteria	k__norank_d__Bacteria	p__Pseudomonadota	c__Alphaproteobacteria	o__Hyphomicrobiales	f__Rhizobiaceae	g__Aureimonas	7	0.111111	2.16097e-05
d__Bacteria	k__norank_d__Bacteria	p__Actinomycetota	c__Actinobacteria	o__Frankiales	f__Geodermatophilaceae	g__Geodermatophilus	6	0.111111	1.85226e-05
d__Bacteria	k__norank_d__Bacteria	p__Bacteroidota	c__Bacteroidia	o__Sphingobacteriales	f__Sphingobacteriaceae	g__Sphingobacterium	6	0.111111	1.85226e-05
d__Bacteria	k__norank_d__Bacteria	p__Bacteroidota	c__Bacteroidia	o__Sphingobacteriales	f__env.OPS_17	g__norank_f__env.OPS_17	6	0.111111	1.85226e-05
d__Bacteria	k__norank_d__Bacteria	p__Candidatus_Eremiobacterota	c__Eremiobacteria	o__norank_c__Eremiobacteria	f__norank_c__Eremiobacteria	g__norank_c__Eremiobacteria	6	0.111111	1.85226e-05
d__Bacteria	k__norank_d__Bacteria	p__Pseudomonadota	c__Alphaproteobacteria	o__Caulobacterales	f__Caulobacteraceae	g__norank_f__Caulobacteraceae	6	0.222222	1.85226e-05
d__Bacteria	k__norank_d__Bacteria	p__Pseudomonadota	c__Alphaproteobacteria	o__Reyranellales	f__Reyranellaceae	g__Reyranella	6	0.111111	1.85226e-05
d__Bacteria	k__norank_d__Bacteria	p__Pseudomonadota	c__Gammaproteobacteria	o__Lysobacterales	f__Rhodanobacteraceae	g__Dyella	6	0.111111	1.85226e-05
d__Bacteria	k__norank_d__Bacteria	p__Pseudomonadota	c__Gammaproteobacteria	o__Pseudomonadales	f__Moraxellaceae	g__Perlucidibaca	6	0.111111	1.85226e-05
d__Bacteria	k__norank_d__Bacteria	p__Pseudomonadota	c__Gammaproteobacteria	o__Steroidobacterales	f__Steroidobacteraceae	g__Steroidobacter	6	0.111111	1.85226e-05
d__Bacteria	k__norank_d__Bacteria	p__Acidobacteriota	c__Acidobacteriae	o__Solibacterales	f__Solibacteraceae	g__Candidatus_Solibacter	5	0.111111	1.54355e-05
d__Bacteria	k__norank_d__Bacteria	p__Actinomycetota	c__Actinobacteria	o__Micrococcales	f__Intrasporangiaceae	g__unclassified_f__Intrasporangiaceae	5	0.111111	1.54355e-05
d__Bacteria	k__norank_d__Bacteria	p__Actinomycetota	c__Actinobacteria	o__Micrococcales	f__Micrococcaceae	g__Micrococcus	5	0.222222	1.54355e-05
d__Bacteria	k__norank_d__Bacteria	p__Actinomycetota	c__Coriobacteriia	o__Coriobacteriales	f__Coriobacteriaceae	g__Collinsella	5	0.111111	1.54355e-05
d__Bacteria	k__norank_d__Bacteria	p__Bacillota	c__Bacilli	o__Brevibacillales	f__Brevibacillaceae	g__Brevibacillus	5	0.111111	1.54355e-05
d__Bacteria	k__norank_d__Bacteria	p__Bacteroidota	c__Bacteroidia	o__Bacteroidales	f__Bacteroidaceae	g__Bacteroides	5	0.111111	1.54355e-05
d__Bacteria	k__norank_d__Bacteria	p__Bacteroidota	c__Bacteroidia	o__Cytophagales	f__Hymenobacteraceae	g__Hymenobacter	5	0.111111	1.54355e-05
d__Bacteria	k__norank_d__Bacteria	p__Chlamydiota	c__Chlamydiia	o__Chlamydiales	f__Parachlamydiaceae	g__unclassified_f__Parachlamydiaceae	5	0.111111	1.54355e-05
d__Bacteria	k__norank_d__Bacteria	p__Pseudomonadota	c__Alphaproteobacteria	o__Hyphomicrobiales	f__Beijerinckiaceae	g__unclassified_f__Beijerinckiaceae	5	0.222222	1.54355e-05
d__Bacteria	k__norank_d__Bacteria	p__Pseudomonadota	c__Alphaproteobacteria	o__Rhodobacterales	f__Paracoccaceae	g__Rubellimicrobium	5	0.111111	1.54355e-05
d__Bacteria	k__norank_d__Bacteria	p__Pseudomonadota	c__Alphaproteobacteria	o__Sphingomonadales	f__Sphingomonadaceae	g__Sphingopyxis	5	0.222222	1.54355e-05
d__Bacteria	k__norank_d__Bacteria	p__Pseudomonadota	c__Gammaproteobacteria	o__Burkholderiales	f__Alcaligenaceae	g__unclassified_f__Alcaligenaceae	5	0.111111	1.54355e-05
d__Bacteria	k__norank_d__Bacteria	p__Pseudomonadota	c__Gammaproteobacteria	o__Lysobacterales	f__Lysobacteraceae	g__Xanthomonas	5	0.222222	1.54355e-05
d__Bacteria	k__norank_d__Bacteria	p__Acidobacteriota	c__Acidobacteriae	o__Subgroup_2	f__norank_o__Subgroup_2	g__norank_o__Subgroup_2	4	0.111111	1.23484e-05
d__Bacteria	k__norank_d__Bacteria	p__Acidobacteriota	c__Blastocatellia	o__Blastocatellales	f__Blastocatellaceae	g__unclassified_f__Blastocatellaceae	4	0.111111	1.23484e-05
d__Bacteria	k__norank_d__Bacteria	p__Actinomycetota	c__Actinobacteria	o__Micrococcales	f__unclassified_o__Micrococcales	g__unclassified_o__Micrococcales	4	0.111111	1.23484e-05
d__Bacteria	k__norank_d__Bacteria	p__Actinomycetota	c__Actinobacteria	o__Micromonosporales	f__Micromonosporaceae	g__Actinoplanes	4	0.111111	1.23484e-05
d__Bacteria	k__norank_d__Bacteria	p__Actinomycetota	c__Thermoleophilia	o__Solirubrobacterales	f__Solirubrobacteraceae	g__Solirubrobacter	4	0.222222	1.23484e-05
d__Bacteria	k__norank_d__Bacteria	p__Bacillota	c__Bacilli	o__Bacillales	f__Bacillaceae	g__Oceanobacillus	4	0.111111	1.23484e-05
d__Bacteria	k__norank_d__Bacteria	p__Bacillota	c__Bacilli	o__Bacillales	f__Planococcaceae	g__Domibacillus	4	0.111111	1.23484e-05
d__Bacteria	k__norank_d__Bacteria	p__Bacillota	c__Bacilli	o__Paenibacillales	f__Paenibacillaceae	g__Oxalophagus	4	0.111111	1.23484e-05
d__Bacteria	k__norank_d__Bacteria	p__Bdellovibrionota	c__Oligoflexia	o__0319-6G20	f__norank_o__0319-6G20	g__norank_o__0319-6G20	4	0.111111	1.23484e-05
d__Bacteria	k__norank_d__Bacteria	p__Cyanobacteriota	c__Vampirivibrionia	o__Obscuribacterales	f__Obscuribacteraceae	g__norank_f__Obscuribacteraceae	4	0.111111	1.23484e-05
d__Bacteria	k__norank_d__Bacteria	p__Planctomycetota	c__Planctomycetes	o__Isosphaerales	f__Isosphaeraceae	g__norank_f__Isosphaeraceae	4	0.111111	1.23484e-05
d__Bacteria	k__norank_d__Bacteria	p__Pseudomonadota	c__Alphaproteobacteria	o__Hyphomicrobiales	f__Beijerinckiaceae	g__Microvirga	4	0.222222	1.23484e-05
d__Bacteria	k__norank_d__Bacteria	p__Pseudomonadota	c__Alphaproteobacteria	o__Hyphomicrobiales	f__Xanthobacteraceae	g__norank_f__Xanthobacteraceae	4	0.111111	1.23484e-05
d__Bacteria	k__norank_d__Bacteria	p__Actinomycetota	c__Actinobacteria	o__Bifidobacteriales	f__Bifidobacteriaceae	g__Gardnerella	3	0.111111	9.26132e-06
d__Bacteria	k__norank_d__Bacteria	p__Actinomycetota	c__Actinobacteria	o__Kineosporiales	f__Kineosporiaceae	g__Angustibacter	3	0.111111	9.26132e-06
d__Bacteria	k__norank_d__Bacteria	p__Actinomycetota	c__Actinobacteria	o__Mycobacteriales	f__Corynebacteriaceae	g__Corynebacterium	3	0.222222	9.26132e-06
d__Bacteria	k__norank_d__Bacteria	p__Actinomycetota	c__Actinobacteria	o__Mycobacteriales	f__Corynebacteriaceae	g__Lawsonella	3	0.111111	9.26132e-06
d__Bacteria	k__norank_d__Bacteria	p__Actinomycetota	c__Actinobacteria	o__Pseudonocardiales	f__Pseudonocardiaceae	g__Saccharopolyspora	3	0.111111	9.26132e-06
d__Bacteria	k__norank_d__Bacteria	p__Bacillota	c__Bacilli	o__Bacillales	f__Bacillaceae	g__Bacillus	3	0.111111	9.26132e-06
d__Bacteria	k__norank_d__Bacteria	p__Bacillota	c__Clostridia	o__Peptostreptococcales-Tissierellales	f__Family_XI	g__Peptoniphilus	3	0.111111	9.26132e-06
d__Bacteria	k__norank_d__Bacteria	p__Bacillota	c__Clostridia	o__Peptostreptococcales-Tissierellales	f__Peptostreptococcaceae	g__Clostridioides	3	0.111111	9.26132e-06
d__Bacteria	k__norank_d__Bacteria	p__Chloroflexota	c__Chloroflexia	o__Thermomicrobiales	f__AKYG1722	g__norank_f__AKYG1722	3	0.111111	9.26132e-06
d__Bacteria	k__norank_d__Bacteria	p__Cyanobacteriota	c__Cyanobacteriia	o__Cyanobacteriales	f__Chroococcidiopsaceae	g__Aliterella	3	0.111111	9.26132e-06
d__Bacteria	k__norank_d__Bacteria	p__Deinococcota	c__Deinococci	o__Thermales	f__Thermaceae	g__Thermus	3	0.111111	9.26132e-06
d__Bacteria	k__norank_d__Bacteria	p__Pseudomonadota	c__Alphaproteobacteria	o__Caulobacterales	f__Caulobacteraceae	g__unclassified_f__Caulobacteraceae	3	0.111111	9.26132e-06
d__Bacteria	k__norank_d__Bacteria	p__Pseudomonadota	c__Alphaproteobacteria	o__Hyphomicrobiales	f__Methylopilaceae	g__Methylopila	3	0.111111	9.26132e-06
d__Bacteria	k__norank_d__Bacteria	p__Pseudomonadota	c__Alphaproteobacteria	o__Hyphomicrobiales	f__Rhizobiaceae	g__Aminobacter	3	0.111111	9.26132e-06
d__Bacteria	k__norank_d__Bacteria	p__Pseudomonadota	c__Alphaproteobacteria	o__Rhodobacterales	f__Paracoccaceae	g__Paracoccus	3	0.111111	9.26132e-06
d__Bacteria	k__norank_d__Bacteria	p__Pseudomonadota	c__Gammaproteobacteria	o__Lysobacterales	f__Lysobacteraceae	g__Pseudoxanthomonas	3	0.222222	9.26132e-06
d__Bacteria	k__norank_d__Bacteria	p__Actinomycetota	c__Actinobacteria	o__Bifidobacteriales	f__Bifidobacteriaceae	g__Bifidobacterium	2	0.111111	6.17421e-06
d__Bacteria	k__norank_d__Bacteria	p__Actinomycetota	c__Actinobacteria	o__Frankiales	f__Geodermatophilaceae	g__Modestobacter	2	0.111111	6.17421e-06
d__Bacteria	k__norank_d__Bacteria	p__Actinomycetota	c__Thermoleophilia	o__Gaiellales	f__norank_o__Gaiellales	g__norank_o__Gaiellales	2	0.111111	6.17421e-06
d__Bacteria	k__norank_d__Bacteria	p__Actinomycetota	c__Thermoleophilia	o__Solirubrobacterales	f__Solirubrobacteraceae	g__Conexibacter	2	0.111111	6.17421e-06
d__Bacteria	k__norank_d__Bacteria	p__Actinomycetota	c__Thermoleophilia	o__Solirubrobacterales	f__Solirubrobacteraceae	g__unclassified_f__Solirubrobacteraceae	2	0.111111	6.17421e-06
d__Bacteria	k__norank_d__Bacteria	p__Armatimonadota	c__Fimbriimonadia	o__Fimbriimonadales	f__Fimbriimonadaceae	g__norank_f__Fimbriimonadaceae	2	0.111111	6.17421e-06
d__Bacteria	k__norank_d__Bacteria	p__Bacillota	c__Bacilli	o__Bacillales	f__Planococcaceae	g__Lysinibacillus	2	0.111111	6.17421e-06
d__Bacteria	k__norank_d__Bacteria	p__Bacillota	c__Bacilli	o__Lactobacillales	f__Carnobacteriaceae	g__Atopostipes	2	0.111111	6.17421e-06
d__Bacteria	k__norank_d__Bacteria	p__Bacillota	c__Bacilli	o__Lactobacillales	f__Carnobacteriaceae	g__Granulicatella	2	0.111111	6.17421e-06
d__Bacteria	k__norank_d__Bacteria	p__Bacteroidota	c__Bacteroidia	o__Chitinophagales	f__Chitinophagaceae	g__Niabella	2	0.111111	6.17421e-06
d__Bacteria	k__norank_d__Bacteria	p__Bacteroidota	c__Bacteroidia	o__Cytophagales	f__Hymenobacteraceae	g__Pontibacter	2	0.111111	6.17421e-06
d__Bacteria	k__norank_d__Bacteria	p__Bacteroidota	c__Bacteroidia	o__Cytophagales	f__Spirosomataceae	g__Flectobacillus	2	0.111111	6.17421e-06
d__Bacteria	k__norank_d__Bacteria	p__Bacteroidota	c__Bacteroidia	o__Sphingobacteriales	f__Sphingobacteriaceae	g__unclassified_f__Sphingobacteriaceae	2	0.111111	6.17421e-06
d__Bacteria	k__norank_d__Bacteria	p__Chloroflexota	c__Anaerolineae	o__Anaerolineales	f__Anaerolineaceae	g__Anaerolinea	2	0.111111	6.17421e-06
d__Bacteria	k__norank_d__Bacteria	p__Chloroflexota	c__Anaerolineae	o__RBG-13-54-9	f__norank_o__RBG-13-54-9	g__norank_o__RBG-13-54-9	2	0.111111	6.17421e-06
d__Bacteria	k__norank_d__Bacteria	p__Cyanobacteriota	c__Cyanobacteriia	o__Oxyphotobacteria_	f__norank_o__Oxyphotobacteria_	g__Leptolyngbya_EcFYyyy-00	2	0.111111	6.17421e-06
d__Bacteria	k__norank_d__Bacteria	p__Pseudomonadota	c__Alphaproteobacteria	o__Acetobacterales	f__Acetobacteraceae	g__Dankookia	2	0.111111	6.17421e-06
d__Bacteria	k__norank_d__Bacteria	p__Pseudomonadota	c__Alphaproteobacteria	o__Azospirillales	f__norank_o__Azospirillales	g__norank_o__Azospirillales	2	0.111111	6.17421e-06
d__Bacteria	k__norank_d__Bacteria	p__Pseudomonadota	c__Alphaproteobacteria	o__Caulobacterales	f__Caulobacteraceae	g__Phenylobacterium	2	0.111111	6.17421e-06
d__Bacteria	k__norank_d__Bacteria	p__Pseudomonadota	c__Alphaproteobacteria	o__Caulobacterales	f__Parvularculaceae	g__Amphiplicatus	2	0.111111	6.17421e-06
d__Bacteria	k__norank_d__Bacteria	p__Pseudomonadota	c__Alphaproteobacteria	o__Elsterales	f__norank_o__Elsterales	g__norank_o__Elsterales	2	0.111111	6.17421e-06
d__Bacteria	k__norank_d__Bacteria	p__Pseudomonadota	c__Alphaproteobacteria	o__Hyphomicrobiales	f__Devosiaceae	g__unclassified_f__Devosiaceae	2	0.111111	6.17421e-06
d__Bacteria	k__norank_d__Bacteria	p__Pseudomonadota	c__Alphaproteobacteria	o__Hyphomicrobiales	f__Hyphomicrobiales_	g__Phreatobacter	2	0.111111	6.17421e-06
d__Bacteria	k__norank_d__Bacteria	p__Pseudomonadota	c__Gammaproteobacteria	o__Burkholderiales	f__Alcaligenaceae	g__Alcaligenes	2	0.111111	6.17421e-06
d__Bacteria	k__norank_d__Bacteria	p__Pseudomonadota	c__Gammaproteobacteria	o__Burkholderiales	f__Comamonadaceae	g__Caldimonas	2	0.111111	6.17421e-06
d__Bacteria	k__norank_d__Bacteria	p__Pseudomonadota	c__Gammaproteobacteria	o__Pseudomonadales	f__Cellvibrionaceae	g__Cellvibrio	2	0.111111	6.17421e-06
d__Bacteria	k__norank_d__Bacteria	p__Verrucomicrobiota	c__Verrucomicrobiia	o__Methylacidiphilales	f__Methylacidiphilaceae	g__norank_f__Methylacidiphilaceae	2	0.111111	6.17421e-06
d__Bacteria	k__norank_d__Bacteria	p__Actinomycetota	c__Actinobacteria	o__Frankiales	f__Frankiaceae	g__Jatrophihabitans	1	0.111111	3.08711e-06
d__Bacteria	k__norank_d__Bacteria	p__Actinomycetota	c__Actinobacteria	o__Micrococcales	f__Micrococcaceae	g__Pseudarthrobacter	1	0.111111	3.08711e-06
d__Bacteria	k__norank_d__Bacteria	p__Bacillota	c__Bacilli	o__Lactobacillales	f__Lactobacillaceae	g__Leuconostoc	1	0.111111	3.08711e-06
d__Bacteria	k__norank_d__Bacteria	p__Bacteroidota	c__Bacteroidia	o__Chitinophagales	f__Chitinophagaceae	g__Chitinophaga	1	0.111111	3.08711e-06
d__Bacteria	k__norank_d__Bacteria	p__Chlamydiota	c__Chlamydiia	o__Chlamydiales	f__Parachlamydiaceae	g__Neochlamydia	1	0.111111	3.08711e-06
d__Bacteria	k__norank_d__Bacteria	p__Pseudomonadota	c__Alphaproteobacteria	o__Hyphomicrobiales	f__Hyphomicrobiaceae	g__Hyphomicrobium	1	0.111111	3.08711e-06
d__Bacteria	k__norank_d__Bacteria	p__Pseudomonadota	c__Alphaproteobacteria	o__unclassified_c__Alphaproteobacteria	f__unclassified_c__Alphaproteobacteria	g__unclassified_c__Alphaproteobacteria	1	0.111111	3.08711e-06
d__Bacteria	k__norank_d__Bacteria	p__Pseudomonadota	c__Gammaproteobacteria	o__Burkholderiales	f__Alcaligenaceae	g__Verticiella	1	0.111111	3.08711e-06
d__Bacteria	k__norank_d__Bacteria	p__Pseudomonadota	c__Gammaproteobacteria	o__Burkholderiales	f__Oxalobacteraceae	g__Duganella	1	0.111111	3.08711e-06
d__Bacteria	k__norank_d__Bacteria	p__Pseudomonadota	c__Gammaproteobacteria	o__Burkholderiales	f__Rhodocyclaceae	g__Methyloversatilis	1	0.111111	3.08711e-06
d__Bacteria	k__norank_d__Bacteria	p__Pseudomonadota	c__Gammaproteobacteria	o__Pseudomonadales	f__Moraxellaceae	g__Enhydrobacter	1	0.111111	3.08711e-06
