# Supplementary material for: Symbiotic bacteria associated with different species of Curculio (Coleoptera: Curculionidae) and their host plants
Source: Front Microbiol. 2025 Mar 14;16:1531847. doi: 10.3389/fmicb.2025.1531847 (PMC11952766; doi:10.3389/fmicb.2025.1531847)
Supplement: Supplementary Table 3 — COG annotation of symbiotic bacteria of weevils. [file Table_3.xlsx]

## Sheet: Table S3
COG	COG_Description	Function	Function_Description	Category	Total_reads	Gene_Count
COG0001	Glutamate-1-semialdehyde aminotransferase	H	Coenzyme transport and metabolism	METABOLISM	130	1
COG0002	N-acetyl-gamma-glutamylphosphate reductase	E	Amino acid transport and metabolism	METABOLISM	138	1
COG0004	Ammonia channel protein AmtB	P	Inorganic ion transport and metabolism	METABOLISM	164	1
COG0006	Xaa-Pro aminopeptidase	E	Amino acid transport and metabolism	METABOLISM	1472	1
COG0007	Uroporphyrinogen-III methylase (siroheme synthase)	H	Coenzyme transport and metabolism	METABOLISM	230	1
COG0008	Glutamyl- or glutaminyl-tRNA synthetase	J	Translation, ribosomal structure and biogenesis	INFORMATION STORAGE AND PROCESSING	1172	1
COG0009	tRNA A37 threonylcarbamoyladenosine synthetase subunit TsaC/SUA5/YrdC	J	Translation, ribosomal structure and biogenesis	INFORMATION STORAGE AND PROCESSING	558	1
COG0010	Arginase/agmatinase family enzyme	E	Amino acid transport and metabolism	METABOLISM	388	1
COG0012	Ribosome-binding ATPase YchF, GTP1/OBG family	J	Translation, ribosomal structure and biogenesis	INFORMATION STORAGE AND PROCESSING	774	1
COG0013	Alanyl-tRNA synthetase	J	Translation, ribosomal structure and biogenesis	INFORMATION STORAGE AND PROCESSING	954	1
COG0014	Gamma-glutamyl phosphate reductase	E	Amino acid transport and metabolism	METABOLISM	188	1
COG0015	Adenylosuccinate lyase	F	Nucleotide transport and metabolism	METABOLISM	818	1
COG0016	Phenylalanyl-tRNA synthetase alpha subunit	J	Translation, ribosomal structure and biogenesis	INFORMATION STORAGE AND PROCESSING	590	1
COG0017	Aspartyl/asparaginyl-tRNA synthetase	J	Translation, ribosomal structure and biogenesis	INFORMATION STORAGE AND PROCESSING	266	1
COG0018	Arginyl-tRNA synthetase	J	Translation, ribosomal structure and biogenesis	INFORMATION STORAGE AND PROCESSING	754	1
COG0019	Diaminopimelate decarboxylase	E	Amino acid transport and metabolism	METABOLISM	174	1
COG0020	Undecaprenyl pyrophosphate synthase	I	Lipid transport and metabolism	METABOLISM	578	1
COG0021	Transketolase	G	Carbohydrate transport and metabolism	METABOLISM	1136	1
COG0022	Pyruvate/2-oxoglutarate/acetoin dehydrogenase complex, dehydrogenase (E1) component, beta subunit	C	Energy production and conversion	METABOLISM	428	1
COG0023	Translation initiation factor 1 (eIF-1/SUI1)	J	Translation, ribosomal structure and biogenesis	INFORMATION STORAGE AND PROCESSING	36	1
COG0024	Methionine aminopeptidase	J	Translation, ribosomal structure and biogenesis	INFORMATION STORAGE AND PROCESSING	598	1
COG0025	NhaP-type Na+/H+ or K+/H+ antiporter	P	Inorganic ion transport and metabolism	METABOLISM	284	1
COG0026	Phosphoribosylaminoimidazole carboxylase (NCAIR synthetase)	F	Nucleotide transport and metabolism	METABOLISM	660	1
COG0027	Formate-dependent phosphoribosylglycinamide formyltransferase (GAR transformylase)	F	Nucleotide transport and metabolism	METABOLISM	134	1
COG0028	Acetolactate synthase large subunit or other thiamine pyrophosphate-requiring enzyme	E;H	Amino acid transport and metabolism;Coenzyme transport and metabolism	METABOLISM;METABOLISM	1008	1
COG0029	Aspartate oxidase	H	Coenzyme transport and metabolism	METABOLISM	328	1
COG0030	16S rRNA A1518 and A1519 N6-dimethyltransferase RsmA/KsgA/DIM1 (may also have DNA glycosylase/AP lyase activity)	J	Translation, ribosomal structure and biogenesis	INFORMATION STORAGE AND PROCESSING	556	1
COG0031	Cysteine synthase	E	Amino acid transport and metabolism	METABOLISM	768	1
COG0033	Phosphoglucomutase/phosphomannomutase	G	Carbohydrate transport and metabolism	METABOLISM	282	1
COG0034	Glutamine phosphoribosylpyrophosphate amidotransferase	F	Nucleotide transport and metabolism	METABOLISM	652	1
COG0035	Uracil phosphoribosyltransferase	F	Nucleotide transport and metabolism	METABOLISM	194	1
COG0036	Pentose-5-phosphate-3-epimerase	G	Carbohydrate transport and metabolism	METABOLISM	586	1
COG0037	tRNA(Ile)-lysidine synthase TilS/MesJ	J	Translation, ribosomal structure and biogenesis	INFORMATION STORAGE AND PROCESSING	722	1
COG0038	H+/Cl- antiporter ClcA	P	Inorganic ion transport and metabolism	METABOLISM	300	1
COG0039	Malate/lactate dehydrogenase	C	Energy production and conversion	METABOLISM	772	1
COG0040	ATP phosphoribosyltransferase	E	Amino acid transport and metabolism	METABOLISM	174	1
COG0041	Phosphoribosylcarboxyaminoimidazole (NCAIR) mutase	F	Nucleotide transport and metabolism	METABOLISM	362	1
COG0042	tRNA-dihydrouridine synthase	J	Translation, ribosomal structure and biogenesis	INFORMATION STORAGE AND PROCESSING	880	1
COG0043	3-polyprenyl-4-hydroxybenzoate decarboxylase	H	Coenzyme transport and metabolism	METABOLISM	1106	1
COG0044	Dihydroorotase or related cyclic amidohydrolase	F	Nucleotide transport and metabolism	METABOLISM	508	1
COG0045	Succinyl-CoA synthetase, beta subunit	C	Energy production and conversion	METABOLISM	710	1
COG0046	Phosphoribosylformylglycinamidine (FGAM) synthase, synthetase domain	F	Nucleotide transport and metabolism	METABOLISM	260	1
COG0047	Phosphoribosylformylglycinamidine (FGAM) synthase, glutamine amidotransferase domain	F	Nucleotide transport and metabolism	METABOLISM	396	1
COG0048	Ribosomal protein S12	J	Translation, ribosomal structure and biogenesis	INFORMATION STORAGE AND PROCESSING	334	1
COG0049	Ribosomal protein S7	J	Translation, ribosomal structure and biogenesis	INFORMATION STORAGE AND PROCESSING	358	1
COG0050	Translation elongation factor EF-Tu, a GTPase	J	Translation, ribosomal structure and biogenesis	INFORMATION STORAGE AND PROCESSING	1328	1
COG0051	Ribosomal protein S10	J	Translation, ribosomal structure and biogenesis	INFORMATION STORAGE AND PROCESSING	216	1
COG0052	Ribosomal protein S2	J	Translation, ribosomal structure and biogenesis	INFORMATION STORAGE AND PROCESSING	626	1
COG0053	Divalent metal cation (Fe/Co/Zn/Cd) efflux pump	P	Inorganic ion transport and metabolism	METABOLISM	158	1
COG0054	6,7-dimethyl-8-ribityllumazine synthase (Riboflavin synthase beta chain)	H	Coenzyme transport and metabolism	METABOLISM	240	1
COG0055	FoF1-type ATP synthase, beta subunit	C	Energy production and conversion	METABOLISM	262	1
COG0056	FoF1-type ATP synthase, alpha subunit	C	Energy production and conversion	METABOLISM	716	1
COG0057	Glyceraldehyde-3-phosphate dehydrogenase/erythrose-4-phosphate dehydrogenase	G	Carbohydrate transport and metabolism	METABOLISM	674	1
COG0058	Glucan phosphorylase	G	Carbohydrate transport and metabolism	METABOLISM	664	1
COG0059	Ketol-acid reductoisomerase	E;H	Amino acid transport and metabolism;Coenzyme transport and metabolism	METABOLISM;METABOLISM	164	1
COG0060	Isoleucyl-tRNA synthetase	J	Translation, ribosomal structure and biogenesis	INFORMATION STORAGE AND PROCESSING	1042	1
COG0061	NAD kinase	H	Coenzyme transport and metabolism	METABOLISM	718	1
COG0062	NAD(P)H-hydrate repair enzyme Nnr, NAD(P)H-hydrate epimerase domain	F	Nucleotide transport and metabolism	METABOLISM	250	1
COG0064	Asp-tRNAAsn/Glu-tRNAGln amidotransferase B subunit	J	Translation, ribosomal structure and biogenesis	INFORMATION STORAGE AND PROCESSING	514	1
COG0065	Homoaconitase/3-isopropylmalate dehydratase large subunit	E	Amino acid transport and metabolism	METABOLISM	138	1
COG0066	3-isopropylmalate dehydratase small subunit	E	Amino acid transport and metabolism	METABOLISM	120	1
COG0067	Glutamate synthase domain 1	E	Amino acid transport and metabolism	METABOLISM	366	1
COG0071	Small heat shock protein IbpA, HSP20 family	O	Posttranslational modification, protein turnover, chaperones	CELLULAR PROCESSES AND SIGNALING	540	1
COG0072	Phenylalanyl-tRNA synthetase beta subunit	J	Translation, ribosomal structure and biogenesis	INFORMATION STORAGE AND PROCESSING	902	1
COG0073	tRNA-binding EMAP/Myf domain	J	Translation, ribosomal structure and biogenesis	INFORMATION STORAGE AND PROCESSING	330	1
COG0074	Succinyl-CoA synthetase, alpha subunit	C	Energy production and conversion	METABOLISM	566	1
COG0077	Prephenate dehydratase	E	Amino acid transport and metabolism	METABOLISM	180	1
COG0078	Ornithine carbamoyltransferase	E	Amino acid transport and metabolism	METABOLISM	158	1
COG0079	Histidinol-phosphate/aromatic aminotransferase or cobyric acid decarboxylase	E	Amino acid transport and metabolism	METABOLISM	170	1
COG0080	Ribosomal protein L11	J	Translation, ribosomal structure and biogenesis	INFORMATION STORAGE AND PROCESSING	320	1
COG0081	Ribosomal protein L1	J	Translation, ribosomal structure and biogenesis	INFORMATION STORAGE AND PROCESSING	490	1
COG0082	Chorismate synthase	E	Amino acid transport and metabolism	METABOLISM	224	1
COG0083	Homoserine kinase	E	Amino acid transport and metabolism	METABOLISM	136	1
COG0084	3'->5' ssDNA/RNA exonuclease TatD	N	Cell motility	CELLULAR PROCESSES AND SIGNALING	626	1
COG0085	DNA-directed RNA polymerase, beta subunit/140 kD subunit	K	Transcription	INFORMATION STORAGE AND PROCESSING	1596	1
COG0086	DNA-directed RNA polymerase, beta' subunit/160 kD subunit	K	Transcription	INFORMATION STORAGE AND PROCESSING	686	1
COG0087	Ribosomal protein L3	J	Translation, ribosomal structure and biogenesis	INFORMATION STORAGE AND PROCESSING	622	1
COG0088	Ribosomal protein L4	J	Translation, ribosomal structure and biogenesis	INFORMATION STORAGE AND PROCESSING	480	1
COG0089	Ribosomal protein L23	J	Translation, ribosomal structure and biogenesis	INFORMATION STORAGE AND PROCESSING	172	1
COG0090	Ribosomal protein L2	J	Translation, ribosomal structure and biogenesis	INFORMATION STORAGE AND PROCESSING	698	1
COG0091	Ribosomal protein L22	J	Translation, ribosomal structure and biogenesis	INFORMATION STORAGE AND PROCESSING	236	1
COG0092	Ribosomal protein S3	J	Translation, ribosomal structure and biogenesis	INFORMATION STORAGE AND PROCESSING	476	1
COG0093	Ribosomal protein L14	J	Translation, ribosomal structure and biogenesis	INFORMATION STORAGE AND PROCESSING	260	1
COG0094	Ribosomal protein L5	J	Translation, ribosomal structure and biogenesis	INFORMATION STORAGE AND PROCESSING	430	1
COG0095	Lipoate-protein ligase A	H	Coenzyme transport and metabolism	METABOLISM	258	1
COG0096	Ribosomal protein S8	J	Translation, ribosomal structure and biogenesis	INFORMATION STORAGE AND PROCESSING	310	1
COG0097	Ribosomal protein L6P/L9E	J	Translation, ribosomal structure and biogenesis	INFORMATION STORAGE AND PROCESSING	366	1
COG0098	Ribosomal protein S5	J	Translation, ribosomal structure and biogenesis	INFORMATION STORAGE AND PROCESSING	402	1
COG0099	Ribosomal protein S13	J	Translation, ribosomal structure and biogenesis	INFORMATION STORAGE AND PROCESSING	308	1
COG0100	Ribosomal protein S11	J	Translation, ribosomal structure and biogenesis	INFORMATION STORAGE AND PROCESSING	280	1
COG0101	tRNA U38,U39,U40 pseudouridine synthase TruA	J	Translation, ribosomal structure and biogenesis	INFORMATION STORAGE AND PROCESSING	506	1
COG0102	Ribosomal protein L13	J	Translation, ribosomal structure and biogenesis	INFORMATION STORAGE AND PROCESSING	294	1
COG0103	Ribosomal protein S9	J	Translation, ribosomal structure and biogenesis	INFORMATION STORAGE AND PROCESSING	266	1
COG0104	Adenylosuccinate synthase	F	Nucleotide transport and metabolism	METABOLISM	754	1
COG0105	Nucleoside diphosphate kinase	F	Nucleotide transport and metabolism	METABOLISM	260	1
COG0106	Phosphoribosylformimino-5-aminoimidazole carboxamide ribonucleotide (ProFAR) isomerase	E	Amino acid transport and metabolism	METABOLISM	110	1
COG0107	Imidazole glycerol phosphate synthase subunit HisF	E	Amino acid transport and metabolism	METABOLISM	158	1
COG0108	3,4-dihydroxy-2-butanone 4-phosphate synthase	H	Coenzyme transport and metabolism	METABOLISM	436	1
COG0109	Polyprenyltransferase (heme O synthase)	H;I	Coenzyme transport and metabolism;Lipid transport and metabolism	METABOLISM;METABOLISM	656	1
COG0110	Acetyltransferase, isoleucine patch superfamily	R	General function prediction only	POORLY CHARACTERIZED	172	1
COG0111	Phosphoglycerate dehydrogenase or related dehydrogenase	H	Coenzyme transport and metabolism	METABOLISM	506	1
COG0112	Glycine/serine hydroxymethyltransferase	E	Amino acid transport and metabolism	METABOLISM	714	1
COG0113	Delta-aminolevulinic acid dehydratase, porphobilinogen synthase	H	Coenzyme transport and metabolism	METABOLISM	176	1
COG0114	Fumarate hydratase class II	C	Energy production and conversion	METABOLISM	732	1
COG0115	Branched-chain amino acid aminotransferase/4-amino-4-deoxychorismate lyase	E;H	Amino acid transport and metabolism;Coenzyme transport and metabolism	METABOLISM;METABOLISM	280	1
COG0116	23S rRNA G2445 N2-methylase RlmL	J	Translation, ribosomal structure and biogenesis	INFORMATION STORAGE AND PROCESSING	212	1
COG0117	Riboflavin biosynthesis protein RibD, pyrimidine deaminase domain	H	Coenzyme transport and metabolism	METABOLISM	720	1
COG0118	Imidazoleglycerol phosphate synthase glutamine amidotransferase subunit HisH	E	Amino acid transport and metabolism	METABOLISM	92	1
COG0119	Isopropylmalate/homocitrate/citramalate synthases	E	Amino acid transport and metabolism	METABOLISM	242	1
COG0120	Ribose 5-phosphate isomerase	G	Carbohydrate transport and metabolism	METABOLISM	148	1
COG0121	Predicted glutamine amidotransferase YafJ	R	General function prediction only	POORLY CHARACTERIZED	136	1
COG0122	3-methyladenine DNA glycosylase/8-oxoguanine DNA glycosylase	L	Replication, recombination and repair	INFORMATION STORAGE AND PROCESSING	124	1
COG0124	Histidyl-tRNA synthetase	J	Translation, ribosomal structure and biogenesis	INFORMATION STORAGE AND PROCESSING	750	1
COG0125	Thymidylate kinase	F	Nucleotide transport and metabolism	METABOLISM	488	1
COG0126	3-phosphoglycerate kinase	G	Carbohydrate transport and metabolism	METABOLISM	700	1
COG0127	Inosine/xanthosine triphosphate pyrophosphatase, all-alpha NTP-PPase family	F	Nucleotide transport and metabolism	METABOLISM	118	1
COG0128	5-enolpyruvylshikimate-3-phosphate synthase	E	Amino acid transport and metabolism	METABOLISM	242	1
COG0129	Dihydroxyacid dehydratase/phosphogluconate dehydratase	E;G	Amino acid transport and metabolism;Carbohydrate transport and metabolism	METABOLISM;METABOLISM	280	1
COG0130	tRNA U55 pseudouridine synthase TruB, may also work on U342 of tmRNA	J	Translation, ribosomal structure and biogenesis	INFORMATION STORAGE AND PROCESSING	592	1
COG0131	Imidazoleglycerol phosphate dehydratase HisB	E	Amino acid transport and metabolism	METABOLISM	182	1
COG0132	Dethiobiotin synthetase	H	Coenzyme transport and metabolism	METABOLISM	242	1
COG0133	Tryptophan synthase beta chain	E	Amino acid transport and metabolism	METABOLISM	168	1
COG0134	Indole-3-glycerol phosphate synthase	E	Amino acid transport and metabolism	METABOLISM	182	1
COG0136	Aspartate-semialdehyde dehydrogenase	E	Amino acid transport and metabolism	METABOLISM	342	1
COG0137	Argininosuccinate synthase	E	Amino acid transport and metabolism	METABOLISM	156	1
COG0138	AICAR transformylase/IMP cyclohydrolase PurH	F	Nucleotide transport and metabolism	METABOLISM	676	1
COG0139	Phosphoribosyl-AMP cyclohydrolase	E	Amino acid transport and metabolism	METABOLISM	84	1
COG0141	Histidinol dehydrogenase	E	Amino acid transport and metabolism	METABOLISM	158	1
COG0142	Geranylgeranyl pyrophosphate synthase	H	Coenzyme transport and metabolism	METABOLISM	994	1
COG0143	Methionyl-tRNA synthetase	J	Translation, ribosomal structure and biogenesis	INFORMATION STORAGE AND PROCESSING	578	1
COG0144	16S rRNA C967 or C1407 C5-methylase, RsmB/RsmF family	J	Translation, ribosomal structure and biogenesis	INFORMATION STORAGE AND PROCESSING	180	1
COG0145	N-methylhydantoinase A/oxoprolinase/acetone carboxylase, beta subunit	E;Q	Amino acid transport and metabolism;Secondary metabolites biosynthesis, transport and catabolism	METABOLISM;METABOLISM	634	1
COG0146	N-methylhydantoinase B/oxoprolinase/acetone carboxylase, alpha subunit	E;Q	Amino acid transport and metabolism;Secondary metabolites biosynthesis, transport and catabolism	METABOLISM;METABOLISM	506	1
COG0147	Anthranilate/para-aminobenzoate synthases component I	E;H	Amino acid transport and metabolism;Coenzyme transport and metabolism	METABOLISM;METABOLISM	326	1
COG0148	Enolase	G	Carbohydrate transport and metabolism	METABOLISM	758	1
COG0149	Triosephosphate isomerase	G	Carbohydrate transport and metabolism	METABOLISM	612	1
COG0150	Phosphoribosylaminoimidazole (AIR) synthetase	F	Nucleotide transport and metabolism	METABOLISM	620	1
COG0151	Phosphoribosylamine-glycine ligase	F	Nucleotide transport and metabolism	METABOLISM	574	1
COG0152	Phosphoribosylaminoimidazole-succinocarboxamide synthase	F	Nucleotide transport and metabolism	METABOLISM	520	1
COG0153	Galactokinase	G	Carbohydrate transport and metabolism	METABOLISM	200	1
COG0154	Asp-tRNAAsn/Glu-tRNAGln amidotransferase A subunit or related amidase	J	Translation, ribosomal structure and biogenesis	INFORMATION STORAGE AND PROCESSING	484	1
COG0155	Sulfite reductase, beta subunit (hemoprotein)	P	Inorganic ion transport and metabolism	METABOLISM	188	1
COG0156	7-keto-8-aminopelargonate synthetase or related enzyme	H	Coenzyme transport and metabolism	METABOLISM	744	1
COG0157	Nicotinate-nucleotide pyrophosphorylase	H	Coenzyme transport and metabolism	METABOLISM	174	1
COG0158	Fructose-1,6-bisphosphatase	G	Carbohydrate transport and metabolism	METABOLISM	174	1
COG0159	Tryptophan synthase alpha chain	E	Amino acid transport and metabolism	METABOLISM	120	1
COG0160	Acetylornithine aminotransferase/4-aminobutyrate aminotransferase	E	Amino acid transport and metabolism	METABOLISM	354	1
COG0161	Adenosylmethionine-8-amino-7-oxononanoate aminotransferase	H	Coenzyme transport and metabolism	METABOLISM	124	1
COG0162	Tyrosyl-tRNA synthetase	J	Translation, ribosomal structure and biogenesis	INFORMATION STORAGE AND PROCESSING	780	1
COG0163	Flavin prenyltransferase UbiX	H	Coenzyme transport and metabolism	METABOLISM	576	1
COG0164	Ribonuclease HII	L	Replication, recombination and repair	INFORMATION STORAGE AND PROCESSING	378	1
COG0165	Argininosuccinate lyase	E	Amino acid transport and metabolism	METABOLISM	208	1
COG0166	Glucose-6-phosphate isomerase	G	Carbohydrate transport and metabolism	METABOLISM	426	1
COG0167	Dihydroorotate dehydrogenase	F	Nucleotide transport and metabolism	METABOLISM	590	1
COG0168	Trk-type K+ transport system, membrane component	P	Inorganic ion transport and metabolism	METABOLISM	582	1
COG0169	Shikimate 5-dehydrogenase	E	Amino acid transport and metabolism	METABOLISM	432	1
COG0170	Dolichol kinase	O;M	Posttranslational modification, protein turnover, chaperones;Cell wall/membrane/envelope biogenesis	CELLULAR PROCESSES AND SIGNALING;CELLULAR PROCESSES AND SIGNALING	32	1
COG0171	NH3-dependent NAD+ synthetase	H	Coenzyme transport and metabolism	METABOLISM	186	1
COG0172	Seryl-tRNA synthetase	J	Translation, ribosomal structure and biogenesis	INFORMATION STORAGE AND PROCESSING	720	1
COG0173	Aspartyl-tRNA synthetase	J	Translation, ribosomal structure and biogenesis	INFORMATION STORAGE AND PROCESSING	788	1
COG0174	Glutamine synthetase	E	Amino acid transport and metabolism	METABOLISM	714	1
COG0175	3'-phosphoadenosine 5'-phosphosulfate sulfotransferase (PAPS reductase)/FAD synthetase or related enzyme	E;H	Amino acid transport and metabolism;Coenzyme transport and metabolism	METABOLISM;METABOLISM	300	1
COG0176	Transaldolase/fructose-6-phosphate aldolase	G	Carbohydrate transport and metabolism	METABOLISM	820	1
COG0177	Endonuclease III	L	Replication, recombination and repair	INFORMATION STORAGE AND PROCESSING	496	1
COG0178	Excinuclease UvrABC ATPase subunit	L	Replication, recombination and repair	INFORMATION STORAGE AND PROCESSING	1138	1
COG0179	2-keto-4-pentenoate hydratase/2-oxohepta-3-ene-1,7-dioic acid hydratase (catechol pathway)	Q	Secondary metabolites biosynthesis, transport and catabolism	METABOLISM	950	1
COG0180	Tryptophanyl-tRNA synthetase	J	Translation, ribosomal structure and biogenesis	INFORMATION STORAGE AND PROCESSING	658	1
COG0181	Porphobilinogen deaminase	H	Coenzyme transport and metabolism	METABOLISM	624	1
COG0182	5-methylthioribose/5-deoxyribulose 1-phosphate isomerase (methionine salvage pathway), a paralog of eIF-2B alpha subunit	E	Amino acid transport and metabolism	METABOLISM	132	1
COG0183	Acetyl-CoA acetyltransferase	I	Lipid transport and metabolism	METABOLISM	2	1
COG0184	Ribosomal protein S15P/S13E	J	Translation, ribosomal structure and biogenesis	INFORMATION STORAGE AND PROCESSING	160	1
COG0185	Ribosomal protein S19	J	Translation, ribosomal structure and biogenesis	INFORMATION STORAGE AND PROCESSING	190	1
COG0186	Ribosomal protein S17	J	Translation, ribosomal structure and biogenesis	INFORMATION STORAGE AND PROCESSING	126	1
COG0187	DNA gyrase/topoisomerase IV, subunit B	L	Replication, recombination and repair	INFORMATION STORAGE AND PROCESSING	1154	1
COG0188	DNA gyrase/topoisomerase IV, subunit A	L	Replication, recombination and repair	INFORMATION STORAGE AND PROCESSING	1126	1
COG0189	Glutathione synthase, LysX or RimK-type ligase, ATP-grasp superfamily	E;H;J;Q	Amino acid transport and metabolism;Coenzyme transport and metabolism;Translation, ribosomal structure and biogenesis;Secondary metabolites biosynthesis, transport and catabolism	METABOLISM;METABOLISM;INFORMATION STORAGE AND PROCESSING;METABOLISM	796	1
COG0190	5,10-methylene-tetrahydrofolate dehydrogenase/Methenyl tetrahydrofolate cyclohydrolase	H	Coenzyme transport and metabolism	METABOLISM	682	1
COG0191	Fructose/tagatose bisphosphate aldolase	G	Carbohydrate transport and metabolism	METABOLISM	822	1
COG0192	S-adenosylmethionine synthetase	H	Coenzyme transport and metabolism	METABOLISM	712	1
COG0193	Peptidyl-tRNA hydrolase	J	Translation, ribosomal structure and biogenesis	INFORMATION STORAGE AND PROCESSING	340	1
COG0194	Guanylate kinase	F	Nucleotide transport and metabolism	METABOLISM	452	1
COG0195	Transcription antitermination factor NusA, contains S1 and KH domains	K	Transcription	INFORMATION STORAGE AND PROCESSING	752	1
COG0196	FAD synthase	H	Coenzyme transport and metabolism	METABOLISM	624	1
COG0197	Ribosomal protein L16/L10AE	J	Translation, ribosomal structure and biogenesis	INFORMATION STORAGE AND PROCESSING	308	1
COG0198	Ribosomal protein L24	J	Translation, ribosomal structure and biogenesis	INFORMATION STORAGE AND PROCESSING	210	1
COG0199	Ribosomal protein S14	J	Translation, ribosomal structure and biogenesis	INFORMATION STORAGE AND PROCESSING	208	1
COG0200	Ribosomal protein L15	J	Translation, ribosomal structure and biogenesis	INFORMATION STORAGE AND PROCESSING	292	1
COG0201	Preprotein translocase subunit SecY	U	Intracellular trafficking, secretion, and vesicular transport	CELLULAR PROCESSES AND SIGNALING	720	1
COG0202	DNA-directed RNA polymerase, alpha subunit/40 kD subunit	K	Transcription	INFORMATION STORAGE AND PROCESSING	802	1
COG0203	Ribosomal protein L17	J	Translation, ribosomal structure and biogenesis	INFORMATION STORAGE AND PROCESSING	278	1
COG0204	1-acyl-sn-glycerol-3-phosphate acyltransferase	I	Lipid transport and metabolism	METABOLISM	670	1
COG0205	6-phosphofructokinase	G	Carbohydrate transport and metabolism	METABOLISM	400	1
COG0206	Cell division GTPase FtsZ	D	Cell cycle control, cell division, chromosome partitioning	CELLULAR PROCESSES AND SIGNALING	684	1
COG0207	Thymidylate synthase	F	Nucleotide transport and metabolism	METABOLISM	198	1
COG0208	Ribonucleotide reductase beta subunit, ferritin-like domain	F	Nucleotide transport and metabolism	METABOLISM	824	1
COG0209	Ribonucleotide reductase alpha subunit	F	Nucleotide transport and metabolism	METABOLISM	1152	1
COG0210	Superfamily I DNA or RNA helicase	L	Replication, recombination and repair	INFORMATION STORAGE AND PROCESSING	1810	1
COG0211	Ribosomal protein L27	J	Translation, ribosomal structure and biogenesis	INFORMATION STORAGE AND PROCESSING	158	1
COG0212	5-formyltetrahydrofolate cyclo-ligase	H	Coenzyme transport and metabolism	METABOLISM	446	1
COG0213	Thymidine phosphorylase	F	Nucleotide transport and metabolism	METABOLISM	198	1
COG0215	Cysteinyl-tRNA synthetase	J	Translation, ribosomal structure and biogenesis	INFORMATION STORAGE AND PROCESSING	738	1
COG0216	Protein chain release factor RF1	J	Translation, ribosomal structure and biogenesis	INFORMATION STORAGE AND PROCESSING	746	1
COG0217	Transcriptional and/or translational regulatory protein YebC/TACO1	K;J	Transcription;Translation, ribosomal structure and biogenesis	INFORMATION STORAGE AND PROCESSING;INFORMATION STORAGE AND PROCESSING	480	1
COG0218	GTP-binding protein EngB required for normal cell division	D	Cell cycle control, cell division, chromosome partitioning	CELLULAR PROCESSES AND SIGNALING	440	1
COG0219	tRNA(Leu) C34 or U34 (ribose-2'-O)-methylase TrmL, contains SPOUT domain	J	Translation, ribosomal structure and biogenesis	INFORMATION STORAGE AND PROCESSING	72	1
COG0220	tRNA G46 N7-methylase TrmB	J	Translation, ribosomal structure and biogenesis	INFORMATION STORAGE AND PROCESSING	480	1
COG0221	Inorganic pyrophosphatase	C	Energy production and conversion	METABOLISM	356	1
COG0222	Ribosomal protein L7/L12	J	Translation, ribosomal structure and biogenesis	INFORMATION STORAGE AND PROCESSING	282	1
COG0223	Methionyl-tRNA formyltransferase	J	Translation, ribosomal structure and biogenesis	INFORMATION STORAGE AND PROCESSING	852	1
COG0224	FoF1-type ATP synthase, gamma subunit	C	Energy production and conversion	METABOLISM	578	1
COG0225	Peptide methionine sulfoxide reductase MsrA	O	Posttranslational modification, protein turnover, chaperones	CELLULAR PROCESSES AND SIGNALING	298	1
COG0226	ABC-type phosphate transport system, periplasmic component	P	Inorganic ion transport and metabolism	METABOLISM	292	1
COG0227	Ribosomal protein L28	J	Translation, ribosomal structure and biogenesis	INFORMATION STORAGE AND PROCESSING	180	1
COG0228	Ribosomal protein S16	J	Translation, ribosomal structure and biogenesis	INFORMATION STORAGE AND PROCESSING	214	1
COG0229	Peptide methionine sulfoxide reductase MsrB	O	Posttranslational modification, protein turnover, chaperones	CELLULAR PROCESSES AND SIGNALING	130	1
COG0231	Translation elongation factor P (EF-P)/translation initiation factor 5A (eIF-5A)	J	Translation, ribosomal structure and biogenesis	INFORMATION STORAGE AND PROCESSING	228	1
COG0232	dGTP triphosphohydrolase	F	Nucleotide transport and metabolism	METABOLISM	678	1
COG0233	Ribosome recycling factor	J	Translation, ribosomal structure and biogenesis	INFORMATION STORAGE AND PROCESSING	358	1
COG0234	Co-chaperonin GroES (HSP10)	O	Posttranslational modification, protein turnover, chaperones	CELLULAR PROCESSES AND SIGNALING	142	1
COG0235	5-methylthioribulose/5-deoxyribulose/Fuculose 1-phosphate aldolase (methionine salvage, sugar degradation)	E;G	Amino acid transport and metabolism;Carbohydrate transport and metabolism	METABOLISM;METABOLISM	986	1
COG0236	Acyl carrier protein	I	Lipid transport and metabolism	METABOLISM	152	1
COG0237	Dephospho-CoA kinase	H	Coenzyme transport and metabolism	METABOLISM	326	1
COG0238	Ribosomal protein S18	J	Translation, ribosomal structure and biogenesis	INFORMATION STORAGE AND PROCESSING	124	1
COG0239	Fluoride ion exporter CrcB/FEX, affects chromosome condensation	D;P	Cell cycle control, cell division, chromosome partitioning;Inorganic ion transport and metabolism	CELLULAR PROCESSES AND SIGNALING;METABOLISM	62	1
COG0240	Glycerol-3-phosphate dehydrogenase	C	Energy production and conversion	METABOLISM	230	1
COG0241	Histidinol phosphatase/D-glycero-mannoheptose bisphosphatephosphatase, HAD superfamily	E	Amino acid transport and metabolism	METABOLISM	142	1
COG0242	Peptide deformylase	J	Translation, ribosomal structure and biogenesis	INFORMATION STORAGE AND PROCESSING	442	1
COG0243	Anaerobic selenocysteine-containing dehydrogenase	C	Energy production and conversion	METABOLISM	678	1
COG0244	Ribosomal protein L10	J	Translation, ribosomal structure and biogenesis	INFORMATION STORAGE AND PROCESSING	404	1
COG0245	2C-methyl-D-erythritol 2,4-cyclodiphosphate synthase	I	Lipid transport and metabolism	METABOLISM	520	1
COG0246	Mannitol-1-phosphate/altronate dehydrogenases	G	Carbohydrate transport and metabolism	METABOLISM	1270	1
COG0247	Fe-S cluster-containing oxidoreductase, includes glycolate oxidase subunit GlcF	C	Energy production and conversion	METABOLISM	14	1
COG0248	Exopolyphosphatase/pppGpp-phosphohydrolase	F;T	Nucleotide transport and metabolism;Signal transduction mechanisms	METABOLISM;CELLULAR PROCESSES AND SIGNALING	338	1
COG0249	DNA mismatch repair ATPase MutS	L	Replication, recombination and repair	INFORMATION STORAGE AND PROCESSING	816	1
COG0250	Transcription termination/antitermination protein NusG	K	Transcription	INFORMATION STORAGE AND PROCESSING	718	1
COG0251	Enamine deaminase RidA, house cleaning of reactive enamine intermediates, YjgF/YER057c/UK114 family	V	Defense mechanisms	CELLULAR PROCESSES AND SIGNALING	322	1
COG0252	L-asparaginase/archaeal Glu-tRNAGln amidotransferase subunit D	J;E	Translation, ribosomal structure and biogenesis;Amino acid transport and metabolism	INFORMATION STORAGE AND PROCESSING;METABOLISM	160	1
COG0253	Diaminopimelate epimerase	E	Amino acid transport and metabolism	METABOLISM	590	1
COG0254	Ribosomal protein L31	J	Translation, ribosomal structure and biogenesis	INFORMATION STORAGE AND PROCESSING	112	1
COG0255	Ribosomal protein L29	J	Translation, ribosomal structure and biogenesis	INFORMATION STORAGE AND PROCESSING	64	1
COG0256	Ribosomal protein L18	J	Translation, ribosomal structure and biogenesis	INFORMATION STORAGE AND PROCESSING	338	1
COG0257	Ribosomal protein L36	J	Translation, ribosomal structure and biogenesis	INFORMATION STORAGE AND PROCESSING	2	1
COG0258	5'-3' exonuclease Xni/ExoIX (flap endonuclease)	L	Replication, recombination and repair	INFORMATION STORAGE AND PROCESSING	934	1
COG0259	Pyridoxine/pyridoxamine 5'-phosphate oxidase	H	Coenzyme transport and metabolism	METABOLISM	468	1
COG0260	Leucyl aminopeptidase	E	Amino acid transport and metabolism	METABOLISM	940	1
COG0261	Ribosomal protein L21	J	Translation, ribosomal structure and biogenesis	INFORMATION STORAGE AND PROCESSING	208	1
COG0262	Dihydrofolate reductase	H	Coenzyme transport and metabolism	METABOLISM	376	1
COG0263	Glutamate 5-kinase	E	Amino acid transport and metabolism	METABOLISM	146	1
COG0264	Translation elongation factor EF-Ts	J	Translation, ribosomal structure and biogenesis	INFORMATION STORAGE AND PROCESSING	558	1
COG0265	Periplasmic serine protease, S1-C subfamily, contain C-terminal PDZ domain	O	Posttranslational modification, protein turnover, chaperones	CELLULAR PROCESSES AND SIGNALING	1180	1
COG0266	Formamidopyrimidine-DNA glycosylase	L	Replication, recombination and repair	INFORMATION STORAGE AND PROCESSING	734	1
COG0267	Ribosomal protein L33	J	Translation, ribosomal structure and biogenesis	INFORMATION STORAGE AND PROCESSING	52	1
COG0268	Ribosomal protein S20	J	Translation, ribosomal structure and biogenesis	INFORMATION STORAGE AND PROCESSING	192	1
COG0269	3-keto-L-gulonate-6-phosphate decarboxylase	G	Carbohydrate transport and metabolism	METABOLISM	74	1
COG0270	DNA-cytosine methylase	L	Replication, recombination and repair	INFORMATION STORAGE AND PROCESSING	230	1
COG0271	DNA-binding global transcriptional regulator BolA, affects cell shape, cell division and biofilm formation	K;T	Transcription;Signal transduction mechanisms	INFORMATION STORAGE AND PROCESSING;CELLULAR PROCESSES AND SIGNALING	282	1
COG0272	NAD-dependent DNA ligase	L	Replication, recombination and repair	INFORMATION STORAGE AND PROCESSING	330	1
COG0274	Deoxyribose-phosphate aldolase	F	Nucleotide transport and metabolism	METABOLISM	256	1
COG0275	16S rRNA C1402 N4-methylase RsmH	J	Translation, ribosomal structure and biogenesis	INFORMATION STORAGE AND PROCESSING	658	1
COG0276	Protoheme ferro-lyase (ferrochelatase)	H	Coenzyme transport and metabolism	METABOLISM	566	1
COG0277	FAD/FMN-containing lactate dehydrogenase/glycolate oxidase	C	Energy production and conversion	METABOLISM	618	1
COG0278	Glutaredoxin-related protein	O	Posttranslational modification, protein turnover, chaperones	CELLULAR PROCESSES AND SIGNALING	206	1
COG0279	Phosphoheptose isomerase	G	Carbohydrate transport and metabolism	METABOLISM	210	1
COG0280	Phosphotransacetylase (includes Pta, EutD and phosphobutyryltransferase)	C	Energy production and conversion	METABOLISM	340	1
COG0281	Malic enzyme	C	Energy production and conversion	METABOLISM	668	1
COG0282	Acetate kinase	C	Energy production and conversion	METABOLISM	336	1
COG0283	Cytidylate kinase	F	Nucleotide transport and metabolism	METABOLISM	150	1
COG0284	Orotidine-5'-phosphate decarboxylase	F	Nucleotide transport and metabolism	METABOLISM	454	1
COG0285	Folylpolyglutamate synthase/Dihydropteroate synthase	H	Coenzyme transport and metabolism	METABOLISM	720	1
COG0286	Type I restriction-modification system, DNA methylase subunit	V	Defense mechanisms	CELLULAR PROCESSES AND SIGNALING	248	1
COG0287	Prephenate dehydrogenase	E	Amino acid transport and metabolism	METABOLISM	46	1
COG0288	Carbonic anhydrase	P	Inorganic ion transport and metabolism	METABOLISM	320	1
COG0289	4-hydroxy-tetrahydrodipicolinate reductase	E	Amino acid transport and metabolism	METABOLISM	588	1
COG0290	Translation initiation factor IF-3	J	Translation, ribosomal structure and biogenesis	INFORMATION STORAGE AND PROCESSING	424	1
COG0291	Ribosomal protein L35	J	Translation, ribosomal structure and biogenesis	INFORMATION STORAGE AND PROCESSING	90	1
COG0292	Ribosomal protein L20	J	Translation, ribosomal structure and biogenesis	INFORMATION STORAGE AND PROCESSING	256	1
COG0293	23S rRNA U2552 (ribose-2'-O)-methylase RlmE/FtsJ	J	Translation, ribosomal structure and biogenesis	INFORMATION STORAGE AND PROCESSING	372	1
COG0294	Dihydropteroate synthase	H	Coenzyme transport and metabolism	METABOLISM	666	1
COG0295	Cytidine deaminase	F	Nucleotide transport and metabolism	METABOLISM	236	1
COG0296	1,4-alpha-glucan branching enzyme	G	Carbohydrate transport and metabolism	METABOLISM	706	1
COG0297	Glycogen synthase	G	Carbohydrate transport and metabolism	METABOLISM	134	1
COG0299	Folate-dependent phosphoribosylglycinamide formyltransferase PurN	F	Nucleotide transport and metabolism	METABOLISM	326	1
COG0300	Short-chain dehydrogenase	R	General function prediction only	POORLY CHARACTERIZED	540	1
COG0301	Adenylyl- and sulfurtransferase ThiI (thiamine and tRNA 4-thiouridine biosynthesis)	H;J	Coenzyme transport and metabolism;Translation, ribosomal structure and biogenesis	METABOLISM;INFORMATION STORAGE AND PROCESSING	260	1
COG0302	GTP cyclohydrolase I	H	Coenzyme transport and metabolism	METABOLISM	168	1
COG0303	Molybdopterin Mo-transferase (molybdopterin biosynthesis)	H	Coenzyme transport and metabolism	METABOLISM	72	1
COG0304	3-oxoacyl-(acyl-carrier-protein) synthase	I;Q	Lipid transport and metabolism;Secondary metabolites biosynthesis, transport and catabolism	METABOLISM;METABOLISM	856	1
COG0305	Replicative DNA helicase	L	Replication, recombination and repair	INFORMATION STORAGE AND PROCESSING	1604	1
COG0306	Phosphate/sulfate permease	P	Inorganic ion transport and metabolism	METABOLISM	224	1
COG0307	Riboflavin synthase alpha chain	H	Coenzyme transport and metabolism	METABOLISM	434	1
COG0308	Aminopeptidase N, contains DUF3458 domain	E	Amino acid transport and metabolism	METABOLISM	178	1
COG0312	Zn-dependent protease PmbA/TldA or its inactivated homolog	R	General function prediction only	POORLY CHARACTERIZED	1518	1
COG0313	16S rRNA C1402 (ribose-2'-O) methylase RsmI	J	Translation, ribosomal structure and biogenesis	INFORMATION STORAGE AND PROCESSING	234	1
COG0314	Molybdopterin synthase catalytic subunit MoaE	H	Coenzyme transport and metabolism	METABOLISM	4	1
COG0315	Molybdenum cofactor biosynthesis enzyme MoaC	H	Coenzyme transport and metabolism	METABOLISM	70	1
COG0316	Fe-S cluster assembly iron-binding protein IscA	O	Posttranslational modification, protein turnover, chaperones	CELLULAR PROCESSES AND SIGNALING	630	1
COG0317	(p)ppGpp synthase/hydrolase, HD superfamily	T;K	Signal transduction mechanisms;Transcription	CELLULAR PROCESSES AND SIGNALING;INFORMATION STORAGE AND PROCESSING	1224	1
COG0318	O-succinylbenzoic acid-CoA ligase MenE or related acyl-CoA synthetase (AMP-forming)	I	Lipid transport and metabolism	METABOLISM	492	1
COG0319	ssRNA-specific RNase YbeY, 16S rRNA maturation enzyme	J	Translation, ribosomal structure and biogenesis	INFORMATION STORAGE AND PROCESSING	304	1
COG0320	Lipoate synthase	H	Coenzyme transport and metabolism	METABOLISM	574	1
COG0321	Lipoate-protein ligase B	H	Coenzyme transport and metabolism	METABOLISM	442	1
COG0322	Excinuclease UvrABC, nuclease subunit	L	Replication, recombination and repair	INFORMATION STORAGE AND PROCESSING	876	1
COG0323	DNA mismatch repair ATPase MutL	L	Replication, recombination and repair	INFORMATION STORAGE AND PROCESSING	758	1
COG0324	tRNA A37 N6-isopentenylltransferase MiaA	J	Translation, ribosomal structure and biogenesis	INFORMATION STORAGE AND PROCESSING	670	1
COG0325	Pyridoxal 5'-phosphate homeostasis protein YggS, UPF0001 family	H	Coenzyme transport and metabolism	METABOLISM	120	1
COG0326	Molecular chaperone, HSP90 family	O	Posttranslational modification, protein turnover, chaperones	CELLULAR PROCESSES AND SIGNALING	502	1
COG0327	Putative GTP cyclohydrolase 1 type 2, NIF3 family	H	Coenzyme transport and metabolism	METABOLISM	148	1
COG0328	Ribonuclease HI	L	Replication, recombination and repair	INFORMATION STORAGE AND PROCESSING	950	1
COG0329	4-hydroxy-tetrahydrodipicolinate synthase/N-acetylneuraminate lyase	E;M	Amino acid transport and metabolism;Cell wall/membrane/envelope biogenesis	METABOLISM;CELLULAR PROCESSES AND SIGNALING	1506	1
COG0330	Regulator of protease activity HflC, stomatin/prohibitin superfamily	O	Posttranslational modification, protein turnover, chaperones	CELLULAR PROCESSES AND SIGNALING	1930	1
COG0331	Malonyl CoA-acyl carrier protein transacylase	I	Lipid transport and metabolism	METABOLISM	700	1
COG0332	3-oxoacyl-[acyl-carrier-protein] synthase III	I	Lipid transport and metabolism	METABOLISM	306	1
COG0333	Ribosomal protein L32	J	Translation, ribosomal structure and biogenesis	INFORMATION STORAGE AND PROCESSING	40	1
COG0334	Glutamate dehydrogenase/leucine dehydrogenase	E	Amino acid transport and metabolism	METABOLISM	110	1
COG0335	Ribosomal protein L19	J	Translation, ribosomal structure and biogenesis	INFORMATION STORAGE AND PROCESSING	268	1
COG0336	tRNA G37 N-methylase TrmD	J	Translation, ribosomal structure and biogenesis	INFORMATION STORAGE AND PROCESSING	588	1
COG0337	3-dehydroquinate synthetase	E	Amino acid transport and metabolism	METABOLISM	486	1
COG0338	DNA-adenine methylase	L	Replication, recombination and repair	INFORMATION STORAGE AND PROCESSING	550	1
COG0339	Zn-dependent oligopeptidase, M3 family	O	Posttranslational modification, protein turnover, chaperones	CELLULAR PROCESSES AND SIGNALING	418	1
COG0340	Biotin-(acetyl-CoA carboxylase) ligase	H	Coenzyme transport and metabolism	METABOLISM	620	1
COG0341	Preprotein translocase subunit SecF	U	Intracellular trafficking, secretion, and vesicular transport	CELLULAR PROCESSES AND SIGNALING	636	1
COG0342	Preprotein translocase subunit SecD	U	Intracellular trafficking, secretion, and vesicular transport	CELLULAR PROCESSES AND SIGNALING	850	1
COG0343	Queuine/archaeosine tRNA-ribosyltransferase	J	Translation, ribosomal structure and biogenesis	INFORMATION STORAGE AND PROCESSING	660	1
COG0344	Phospholipid biosynthesis protein PlsY, probable glycerol-3-phosphate acyltransferase	I	Lipid transport and metabolism	METABOLISM	366	1
COG0345	Pyrroline-5-carboxylate reductase	E	Amino acid transport and metabolism	METABOLISM	128	1
COG0346	Catechol 2,3-dioxygenase or related enzyme, vicinal oxygen chelate (VOC) family	Q	Secondary metabolites biosynthesis, transport and catabolism	METABOLISM	436	1
COG0347	Nitrogen regulatory protein PII	T;E	Signal transduction mechanisms;Amino acid transport and metabolism	CELLULAR PROCESSES AND SIGNALING;METABOLISM	128	1
COG0349	Ribonuclease D	J	Translation, ribosomal structure and biogenesis	INFORMATION STORAGE AND PROCESSING	1016	1
COG0350	DNA repair enzyme Ada (O6-methylguanine-DNA--protein-cysteine methyltransferase)	L	Replication, recombination and repair	INFORMATION STORAGE AND PROCESSING	626	1
COG0351	Hydroxymethylpyrimidine/phosphomethylpyrimidine kinase	H	Coenzyme transport and metabolism	METABOLISM	146	1
COG0352	Thiamine monophosphate synthase	H	Coenzyme transport and metabolism	METABOLISM	106	1
COG0353	Recombinational DNA repair protein RecR	L	Replication, recombination and repair	INFORMATION STORAGE AND PROCESSING	370	1
COG0354	Folate-binding protein YgfZ, synthesis and repair of Fe-S clusters	O	Posttranslational modification, protein turnover, chaperones	CELLULAR PROCESSES AND SIGNALING	230	1
COG0355	FoF1-type ATP synthase, epsilon subunit	C	Energy production and conversion	METABOLISM	314	1
COG0356	FoF1-type ATP synthase, membrane subunit a	C	Energy production and conversion	METABOLISM	570	1
COG0357	16S rRNA G527 N7-methylase RsmG (former glucose-inhibited division protein B)	J	Translation, ribosomal structure and biogenesis	INFORMATION STORAGE AND PROCESSING	138	1
COG0358	DNA primase (bacterial type)	L	Replication, recombination and repair	INFORMATION STORAGE AND PROCESSING	2818	1
COG0359	Ribosomal protein L9	J	Translation, ribosomal structure and biogenesis	INFORMATION STORAGE AND PROCESSING	334	1
COG0360	Ribosomal protein S6	J	Translation, ribosomal structure and biogenesis	INFORMATION STORAGE AND PROCESSING	532	1
COG0361	Translation initiation factor IF-1	J	Translation, ribosomal structure and biogenesis	INFORMATION STORAGE AND PROCESSING	146	1
COG0362	6-phosphogluconate dehydrogenase	G	Carbohydrate transport and metabolism	METABOLISM	256	1
COG0363	6-phosphogluconolactonase/Glucosamine-6-phosphate isomerase/deaminase	G	Carbohydrate transport and metabolism	METABOLISM	158	1
COG0364	Glucose-6-phosphate 1-dehydrogenase	G	Carbohydrate transport and metabolism	METABOLISM	268	1
COG0365	Acyl-coenzyme A synthetase/AMP-(fatty) acid ligase	I	Lipid transport and metabolism	METABOLISM	228	1
COG0366	Glycosidase/amylase (phosphorylase)	G	Carbohydrate transport and metabolism	METABOLISM	256	1
COG0367	Asparagine synthetase B (glutamine-hydrolyzing)	E	Amino acid transport and metabolism	METABOLISM	174	1
COG0369	Flavoprotein (flavin reductase) subunit CysJ of sulfite and N-hydroxylaminopurine reductases	F;P	Nucleotide transport and metabolism;Inorganic ion transport and metabolism	METABOLISM;METABOLISM	154	1
COG0370	Fe2+ transporter FeoB	P	Inorganic ion transport and metabolism	METABOLISM	250	1
COG0371	Glycerol dehydrogenase or related enzyme, iron-containing ADH family	C	Energy production and conversion	METABOLISM	506	1
COG0372	Citrate synthase	C	Energy production and conversion	METABOLISM	844	1
COG0373	Glutamyl-tRNA reductase	H	Coenzyme transport and metabolism	METABOLISM	164	1
COG0377	NADH:ubiquinone oxidoreductase 20 kD subunit (chain B) or related Fe-S oxidoreductase	C	Energy production and conversion	METABOLISM	452	1
COG0378	Hydrogenase/urease maturation factor HypB, Ni2+-binding GTPase	O	Posttranslational modification, protein turnover, chaperones	CELLULAR PROCESSES AND SIGNALING	62	1
COG0379	Quinolinate synthase	H	Coenzyme transport and metabolism	METABOLISM	172	1
COG0380	Trehalose-6-phosphate synthase, GT20 family	G	Carbohydrate transport and metabolism	METABOLISM	170	1
COG0381	UDP-N-acetylglucosamine 2-epimerase	M	Cell wall/membrane/envelope biogenesis	CELLULAR PROCESSES AND SIGNALING	102	1
COG0382	4-hydroxybenzoate polyprenyltransferase	H	Coenzyme transport and metabolism	METABOLISM	610	1
COG0384	Predicted epimerase YddE/YHI9, PhzF superfamily	R	General function prediction only	POORLY CHARACTERIZED	126	1
COG0385	Predicted Na+-dependent transporter YfeH	R	General function prediction only	POORLY CHARACTERIZED	158	1
COG0386	Thioredoxin/glutathione peroxidase BtuE, reduces lipid peroxides	V;I	Defense mechanisms;Lipid transport and metabolism	CELLULAR PROCESSES AND SIGNALING;METABOLISM	112	1
COG0387	Cation (Ca2+/Na+/K+)/H+ antiporter ChaA	P	Inorganic ion transport and metabolism	METABOLISM	138	1
COG0388	Omega-amidase YafV/Nit2, hydrolyzes alpha-ketoglutaramate	C	Energy production and conversion	METABOLISM	710	1
COG0389	Nucleotidyltransferase/DNA polymerase DinP involved in DNA repair	L	Replication, recombination and repair	INFORMATION STORAGE AND PROCESSING	248	1
COG0391	Archaeal 2-phospho-L-lactate transferase/Bacterial gluconeogenesis factor, CofD/UPF0052 family	G;H	Carbohydrate transport and metabolism;Coenzyme transport and metabolism	METABOLISM;METABOLISM	124	1
COG0392	Predicted membrane flippase AglD2/YbhN, UPF0104 family	M	Cell wall/membrane/envelope biogenesis	CELLULAR PROCESSES AND SIGNALING	122	1
COG0394	Protein-tyrosine-phosphatase	T	Signal transduction mechanisms	CELLULAR PROCESSES AND SIGNALING	94	1
COG0395	ABC-type glycerol-3-phosphate transport system, permease component	G	Carbohydrate transport and metabolism	METABOLISM	388	1
COG0396	Fe-S cluster assembly ATPase SufC	O	Posttranslational modification, protein turnover, chaperones	CELLULAR PROCESSES AND SIGNALING	214	1
COG0397	Protein adenylyltransferase (AMPylase) SelO/YdiU (selenoprotein O)	O	Posttranslational modification, protein turnover, chaperones	CELLULAR PROCESSES AND SIGNALING	122	1
COG0399	dTDP-4-amino-4,6-dideoxygalactose transaminase	M	Cell wall/membrane/envelope biogenesis	CELLULAR PROCESSES AND SIGNALING	764	1
COG0400	Predicted esterase	R	General function prediction only	POORLY CHARACTERIZED	368	1
COG0401	Membrane potential modulator PMP3/YqaE, plasma membrane proteolipid 3 (PMP3)/Esi3/RCI2/UPF0057 family	C	Energy production and conversion	METABOLISM	6	1
COG0402	Cytosine/adenosine deaminase or related metal-dependent hydrolase	F;R	Nucleotide transport and metabolism;General function prediction only	METABOLISM;POORLY CHARACTERIZED	1000	1
COG0403	Glycine cleavage system protein P (pyridoxal-binding), N-terminal domain	E	Amino acid transport and metabolism	METABOLISM	110	1
COG0404	Glycine cleavage system protein T (aminomethyltransferase)	E	Amino acid transport and metabolism	METABOLISM	164	1
COG0405	Gamma-glutamyltranspeptidase	E	Amino acid transport and metabolism	METABOLISM	286	1
COG0406	Broad specificity phosphatase PhoE	G	Carbohydrate transport and metabolism	METABOLISM	282	1
COG0407	Uroporphyrinogen-III decarboxylase HemE	H	Coenzyme transport and metabolism	METABOLISM	636	1
COG0408	Coproporphyrinogen-III oxidase HemH, oxygen-dependent	H	Coenzyme transport and metabolism	METABOLISM	464	1
COG0410	ABC-type branched-chain amino acid transport system, ATPase component LivF	E	Amino acid transport and metabolism	METABOLISM	194	1
COG0411	ABC-type branched-chain amino acid transport system, ATPase component LivG	E	Amino acid transport and metabolism	METABOLISM	118	1
COG0412	Dienelactone hydrolase	Q	Secondary metabolites biosynthesis, transport and catabolism	METABOLISM	344	1
COG0413	Ketopantoate hydroxymethyltransferase	H	Coenzyme transport and metabolism	METABOLISM	60	1
COG0414	Panthothenate synthetase	H	Coenzyme transport and metabolism	METABOLISM	124	1
COG0415	Deoxyribodipyrimidine photolyase	L	Replication, recombination and repair	INFORMATION STORAGE AND PROCESSING	164	1
COG0416	Acyl-ACP:phosphate acyltransferase (fatty acid/phospholipid biosynthesis)	I	Lipid transport and metabolism	METABOLISM	176	1
COG0417	DNA polymerase B elongation subunit	L	Replication, recombination and repair	INFORMATION STORAGE AND PROCESSING	174	1
COG0418	Dihydroorotase	F	Nucleotide transport and metabolism	METABOLISM	144	1
COG0419	DNA repair exonuclease SbcCD ATPase subunit	L	Replication, recombination and repair	INFORMATION STORAGE AND PROCESSING	148	1
COG0420	DNA repair exonuclease SbcCD nuclease subunit	L	Replication, recombination and repair	INFORMATION STORAGE AND PROCESSING	118	1
COG0421	Spermidine synthase (polyamine aminopropyltransferase)	E	Amino acid transport and metabolism	METABOLISM	126	1
COG0422	4-amino-2-methyl-5-hydroxymethylpyrimidine (HMP) synthase ThiC	H	Coenzyme transport and metabolism	METABOLISM	162	1
COG0424	7-methyl-GTP pyrophosphatase and related NTP pyrophosphatases, Maf/HAM1 superfamily	Q	Secondary metabolites biosynthesis, transport and catabolism	METABOLISM	200	1
COG0425	Sulfur carrier protein TusA (tRNA thiolation, molybdenum cofactor biosynthesis)	J;H;O	Translation, ribosomal structure and biogenesis;Coenzyme transport and metabolism;Posttranslational modification, protein turnover, chaperones	INFORMATION STORAGE AND PROCESSING;METABOLISM;CELLULAR PROCESSES AND SIGNALING	72	1
COG0431	NAD(P)H-dependent FMN reductase	C	Energy production and conversion	METABOLISM	74	1
COG0432	Thiamin phosphate synthase YjbQ, UPF0047 family	H	Coenzyme transport and metabolism	METABOLISM	74	1
COG0434	Membrane biogenesis protein, BtpA/SgcQ family	M	Cell wall/membrane/envelope biogenesis	CELLULAR PROCESSES AND SIGNALING	76	1
COG0435	Glutathionyl-hydroquinone reductase	C	Energy production and conversion	METABOLISM	110	1
COG0436	Aspartate/methionine/tyrosine aminotransferase	E	Amino acid transport and metabolism	METABOLISM	1686	1
COG0437	Fe-S-cluster-containing dehydrogenase component (DMSO reductase)	C	Energy production and conversion	METABOLISM	114	1
COG0438	Glycosyltransferase involved in cell wall bisynthesis	M	Cell wall/membrane/envelope biogenesis	CELLULAR PROCESSES AND SIGNALING	2954	1
COG0439	Biotin carboxylase	I	Lipid transport and metabolism	METABOLISM	208	1
COG0440	Acetolactate synthase, small subunit	E	Amino acid transport and metabolism	METABOLISM	98	1
COG0441	Threonyl-tRNA synthetase	J	Translation, ribosomal structure and biogenesis	INFORMATION STORAGE AND PROCESSING	896	1
COG0442	Prolyl-tRNA synthetase	J	Translation, ribosomal structure and biogenesis	INFORMATION STORAGE AND PROCESSING	708	1
COG0443	Molecular chaperone DnaK (HSP70)	O	Posttranslational modification, protein turnover, chaperones	CELLULAR PROCESSES AND SIGNALING	1544	1
COG0444	ABC-type dipeptide/oligopeptide/nickel transport system, ATPase component	E;P	Amino acid transport and metabolism;Inorganic ion transport and metabolism	METABOLISM;METABOLISM	1410	1
COG0445	tRNA U34 5-carboxymethylaminomethyl modifying enzyme MnmG/GidA	J	Translation, ribosomal structure and biogenesis	INFORMATION STORAGE AND PROCESSING	832	1
COG0446	NADPH-dependent 2,4-dienoyl-CoA reductase, sulfur reductase, or a related oxidoreductase	I	Lipid transport and metabolism	METABOLISM	80	1
COG0447	1,4-Dihydroxy-2-naphthoyl-CoA synthase	H	Coenzyme transport and metabolism	METABOLISM	142	1
COG0448	Glucose-1-phosphate adenylyltransferase (ADP-glucose pyrophosphorylase)	G	Carbohydrate transport and metabolism	METABOLISM	190	1
COG0449	Glucosamine 6-phosphate synthetase, contains amidotransferase and phosphosugar isomerase domains	M	Cell wall/membrane/envelope biogenesis	CELLULAR PROCESSES AND SIGNALING	832	1
COG0450	Alkyl hydroperoxide reductase subunit AhpC (peroxiredoxin)	V	Defense mechanisms	CELLULAR PROCESSES AND SIGNALING	546	1
COG0451	Nucleoside-diphosphate-sugar epimerase	M	Cell wall/membrane/envelope biogenesis	CELLULAR PROCESSES AND SIGNALING	1750	1
COG0452	Phosphopantothenoylcysteine synthetase/decarboxylase CoaBC	H	Coenzyme transport and metabolism	METABOLISM	152	1
COG0456	Ribosomal protein S18 acetylase RimI and related acetyltransferases	J	Translation, ribosomal structure and biogenesis	INFORMATION STORAGE AND PROCESSING	1286	1
COG0457	Tetratricopeptide (TPR) repeat	R	General function prediction only	POORLY CHARACTERIZED	1368	1
COG0458	Carbamoylphosphate synthase large subunit	E;F	Amino acid transport and metabolism;Nucleotide transport and metabolism	METABOLISM;METABOLISM	772	1
COG0459	Chaperonin GroEL (HSP60 family)	O	Posttranslational modification, protein turnover, chaperones	CELLULAR PROCESSES AND SIGNALING	714	1
COG0460	Homoserine dehydrogenase	E	Amino acid transport and metabolism	METABOLISM	426	1
COG0461	Orotate phosphoribosyltransferase	F	Nucleotide transport and metabolism	METABOLISM	382	1
COG0462	Phosphoribosylpyrophosphate synthetase	F	Nucleotide transport and metabolism	METABOLISM	638	1
COG0463	Glycosyltransferase involved in cell wall bisynthesis	M	Cell wall/membrane/envelope biogenesis	CELLULAR PROCESSES AND SIGNALING	1758	1
COG0464	AAA+-type ATPase, SpoVK/Ycf46/Vps4 family	M;D;T	Cell wall/membrane/envelope biogenesis;Cell cycle control, cell division, chromosome partitioning;Signal transduction mechanisms	CELLULAR PROCESSES AND SIGNALING;CELLULAR PROCESSES AND SIGNALING;CELLULAR PROCESSES AND SIGNALING	98	1
COG0465	ATP-dependent Zn proteases	O	Posttranslational modification, protein turnover, chaperones	CELLULAR PROCESSES AND SIGNALING	804	1
COG0466	ATP-dependent Lon protease, bacterial type	O	Posttranslational modification, protein turnover, chaperones	CELLULAR PROCESSES AND SIGNALING	856	1
COG0468	RecA/RadA recombinase	L	Replication, recombination and repair	INFORMATION STORAGE AND PROCESSING	634	1
COG0469	Pyruvate kinase	G	Carbohydrate transport and metabolism	METABOLISM	416	1
COG0470	DNA polymerase III, delta prime subunit	L	Replication, recombination and repair	INFORMATION STORAGE AND PROCESSING	206	1
COG0471	Di- and tricarboxylate antiporter	G	Carbohydrate transport and metabolism	METABOLISM	322	1
COG0472	UDP-N-acetylmuramyl pentapeptide phosphotransferase/UDP-N-acetylglucosamine-1-phosphate transferase	M	Cell wall/membrane/envelope biogenesis	CELLULAR PROCESSES AND SIGNALING	796	1
COG0473	Isocitrate/isopropylmalate dehydrogenase	C;E	Energy production and conversion;Amino acid transport and metabolism	METABOLISM;METABOLISM	322	1
COG0474	Magnesium-transporting ATPase (P-type)	P	Inorganic ion transport and metabolism	METABOLISM	666	1
COG0475	Kef-type K+ transport system, membrane component KefB	P	Inorganic ion transport and metabolism	METABOLISM	732	1
COG0476	Molybdopterin or thiamine biosynthesis adenylyltransferase	H	Coenzyme transport and metabolism	METABOLISM	198	1
COG0477	MFS family permease, includes anhydromuropeptide permease AmpG	G;E;P;R	Carbohydrate transport and metabolism;Amino acid transport and metabolism;Inorganic ion transport and metabolism;General function prediction only	METABOLISM;METABOLISM;METABOLISM;POORLY CHARACTERIZED	2774	1
COG0479	Succinate dehydrogenase/fumarate reductase, Fe-S protein subunit	C	Energy production and conversion	METABOLISM	720	1
COG0480	Translation elongation factor EF-G, a GTPase	J	Translation, ribosomal structure and biogenesis	INFORMATION STORAGE AND PROCESSING	1126	1
COG0481	Translation elongation factor EF-4, membrane-bound GTPase	J	Translation, ribosomal structure and biogenesis	INFORMATION STORAGE AND PROCESSING	892	1
COG0482	tRNA U34 2-thiouridine synthase MnmA/TrmU, contains the PP-loop ATPase domain	J	Translation, ribosomal structure and biogenesis	INFORMATION STORAGE AND PROCESSING	692	1
COG0483	Archaeal fructose-1,6-bisphosphatase or related enzyme, inositol monophosphatase family	G	Carbohydrate transport and metabolism	METABOLISM	546	1
COG0484	DnaJ-class molecular chaperone with C-terminal Zn finger domain	O	Posttranslational modification, protein turnover, chaperones	CELLULAR PROCESSES AND SIGNALING	2210	1
COG0486	tRNA U34 5-carboxymethylaminomethyl modifying GTPase MnmE/TrmE	J	Translation, ribosomal structure and biogenesis	INFORMATION STORAGE AND PROCESSING	770	1
COG0488	ATPase components of ABC transporters with duplicated ATPase domains	R	General function prediction only	POORLY CHARACTERIZED	822	1
COG0489	Fe-S cluster carrier ATPase, Mrp/ApbC/NBP35 family	D	Cell cycle control, cell division, chromosome partitioning	CELLULAR PROCESSES AND SIGNALING	344	1
COG0491	Glyoxylase or a related metal-dependent hydrolase, beta-lactamase superfamily II	R	General function prediction only	POORLY CHARACTERIZED	448	1
COG0492	Thioredoxin reductase	O	Posttranslational modification, protein turnover, chaperones	CELLULAR PROCESSES AND SIGNALING	1118	1
COG0493	NADPH-dependent glutamate synthase beta chain or related oxidoreductase	E;R	Amino acid transport and metabolism;General function prediction only	METABOLISM;POORLY CHARACTERIZED	1074	1
COG0494	8-oxo-dGTP pyrophosphatase MutT and related house-cleaning NTP pyrophosphohydrolases, NUDIX family	V	Defense mechanisms	CELLULAR PROCESSES AND SIGNALING	732	1
COG0495	Leucyl-tRNA synthetase	J	Translation, ribosomal structure and biogenesis	INFORMATION STORAGE AND PROCESSING	956	1
COG0496	Broad specificity polyphosphatase and 5'/3'-nucleotidase SurE	L	Replication, recombination and repair	INFORMATION STORAGE AND PROCESSING	434	1
COG0497	DNA repair ATPase RecN	L	Replication, recombination and repair	INFORMATION STORAGE AND PROCESSING	202	1
COG0498	Threonine synthase	E	Amino acid transport and metabolism	METABOLISM	178	1
COG0500	SAM-dependent methyltransferase	Q;R	Secondary metabolites biosynthesis, transport and catabolism;General function prediction only	METABOLISM;POORLY CHARACTERIZED	28	1
COG0501	Zn-dependent protease with chaperone function	O	Posttranslational modification, protein turnover, chaperones	CELLULAR PROCESSES AND SIGNALING	196	1
COG0502	Biotin synthase or related enzyme	H	Coenzyme transport and metabolism	METABOLISM	146	1
COG0503	Adenine/guanine phosphoribosyltransferase or related PRPP-binding protein	F	Nucleotide transport and metabolism	METABOLISM	202	1
COG0504	CTP synthase (UTP-ammonia lyase)	F	Nucleotide transport and metabolism	METABOLISM	972	1
COG0505	Carbamoylphosphate synthase small subunit	E;F	Amino acid transport and metabolism;Nucleotide transport and metabolism	METABOLISM;METABOLISM	630	1
COG0506	Proline dehydrogenase	E	Amino acid transport and metabolism	METABOLISM	200	1
COG0507	ATP-dependent exoDNAse (exonuclease V), alpha subunit, helicase superfamily I	L	Replication, recombination and repair	INFORMATION STORAGE AND PROCESSING	1176	1
COG0508	Pyruvate/2-oxoglutarate dehydrogenase complex, dihydrolipoamide acyltransferase (E2) component	C	Energy production and conversion	METABOLISM	1300	1
COG0509	Glycine cleavage system protein H (lipoate-binding)	E	Amino acid transport and metabolism	METABOLISM	60	1
COG0510	Thiamine kinase or a related kinase	H	Coenzyme transport and metabolism	METABOLISM	122	1
COG0511	Biotin carboxyl carrier protein	I	Lipid transport and metabolism	METABOLISM	144	1
COG0512	Anthranilate/para-aminobenzoate synthase component II (glutamine amidotransferase)	E;H	Amino acid transport and metabolism;Coenzyme transport and metabolism	METABOLISM;METABOLISM	208	1
COG0513	Superfamily II DNA and RNA helicase	L	Replication, recombination and repair	INFORMATION STORAGE AND PROCESSING	1306	1
COG0514	Superfamily II DNA helicase RecQ	L	Replication, recombination and repair	INFORMATION STORAGE AND PROCESSING	178	1
COG0515	Serine/threonine protein kinase	T	Signal transduction mechanisms	CELLULAR PROCESSES AND SIGNALING	30	1
COG0516	IMP dehydrogenase/GMP reductase	F	Nucleotide transport and metabolism	METABOLISM	766	1
COG0517	CBS domain	T	Signal transduction mechanisms	CELLULAR PROCESSES AND SIGNALING	214	1
COG0518	GMP synthase, glutamine amidotransferase domain	F	Nucleotide transport and metabolism	METABOLISM	956	1
COG0520	Selenocysteine lyase/Cysteine desulfurase	E	Amino acid transport and metabolism	METABOLISM	460	1
COG0521	Molybdopterin biosynthesis enzyme MoaB/MogA	H	Coenzyme transport and metabolism	METABOLISM	78	1
COG0522	Ribosomal protein S4 or related protein	J	Translation, ribosomal structure and biogenesis	INFORMATION STORAGE AND PROCESSING	456	1
COG0523	Zinc metallochaperone YeiR/ZagA and related GTPases, G3E family	R	General function prediction only	POORLY CHARACTERIZED	180	1
COG0524	Sugar or nucleoside kinase, ribokinase family	G	Carbohydrate transport and metabolism	METABOLISM	828	1
COG0525	Valyl-tRNA synthetase	J	Translation, ribosomal structure and biogenesis	INFORMATION STORAGE AND PROCESSING	1084	1
COG0526	Thiol-disulfide isomerase or thioredoxin	O	Posttranslational modification, protein turnover, chaperones	CELLULAR PROCESSES AND SIGNALING	210	1
COG0527	Aspartate kinase	E	Amino acid transport and metabolism	METABOLISM	640	1
COG0528	Uridylate kinase	F	Nucleotide transport and metabolism	METABOLISM	578	1
COG0529	Adenylylsulfate kinase or related kinase	P	Inorganic ion transport and metabolism	METABOLISM	116	1
COG0531	Serine transporter YbeC, amino acid:H+ symporter family	E	Amino acid transport and metabolism	METABOLISM	726	1
COG0532	Translation initiation factor IF-2, a GTPase	J	Translation, ribosomal structure and biogenesis	INFORMATION STORAGE AND PROCESSING	1038	1
COG0533	tRNA A37 threonylcarbamoyltransferase TsaD	J	Translation, ribosomal structure and biogenesis	INFORMATION STORAGE AND PROCESSING	684	1
COG0534	Na+-driven multidrug efflux pump, DinF/NorM/MATE family	V	Defense mechanisms	CELLULAR PROCESSES AND SIGNALING	256	1
COG0535	Radical SAM superfamily maturase, SkfB/NifB/PqqE family	D;H	Cell cycle control, cell division, chromosome partitioning;Coenzyme transport and metabolism	CELLULAR PROCESSES AND SIGNALING;METABOLISM	334	1
COG0536	GTPase involved in cell partioning and DNA repair	D;L	Cell cycle control, cell division, chromosome partitioning;Replication, recombination and repair	CELLULAR PROCESSES AND SIGNALING;INFORMATION STORAGE AND PROCESSING	708	1
COG0537	Purine nucleoside phosphoramidase/Ap4A hydrolase, histidine triade (HIT) family	F;R	Nucleotide transport and metabolism;General function prediction only	METABOLISM;POORLY CHARACTERIZED	234	1
COG0539	Ribosomal protein S1	J	Translation, ribosomal structure and biogenesis	INFORMATION STORAGE AND PROCESSING	358	1
COG0540	Aspartate carbamoyltransferase, catalytic subunit	F	Nucleotide transport and metabolism	METABOLISM	146	1
COG0541	Signal recognition particle GTPase	U	Intracellular trafficking, secretion, and vesicular transport	CELLULAR PROCESSES AND SIGNALING	744	1
COG0542	ATP-dependent Clp protease, ATP-binding subunit ClpA	O	Posttranslational modification, protein turnover, chaperones	CELLULAR PROCESSES AND SIGNALING	1850	1
COG0543	NAD(P)H-flavin reductase	H;C	Coenzyme transport and metabolism;Energy production and conversion	METABOLISM;METABOLISM	152	1
COG0544	FKBP-type peptidyl-prolyl cis-trans isomerase (trigger factor)	O	Posttranslational modification, protein turnover, chaperones	CELLULAR PROCESSES AND SIGNALING	588	1
COG0545	FKBP-type peptidyl-prolyl cis-trans isomerase	O	Posttranslational modification, protein turnover, chaperones	CELLULAR PROCESSES AND SIGNALING	284	1
COG0546	Phosphoglycolate phosphatase, HAD superfamily	C	Energy production and conversion	METABOLISM	380	1
COG0547	Anthranilate phosphoribosyltransferase, glycosyltransferase domain	E	Amino acid transport and metabolism	METABOLISM	272	1
COG0548	N-acetylglutamate kinase	E	Amino acid transport and metabolism	METABOLISM	790	1
COG0550	DNA topoisomerase IA	L	Replication, recombination and repair	INFORMATION STORAGE AND PROCESSING	1202	1
COG0552	Signal recognition particle GTPase FtsY	U	Intracellular trafficking, secretion, and vesicular transport	CELLULAR PROCESSES AND SIGNALING	604	1
COG0553	Superfamily II DNA or RNA helicase, SNF2 family	K;L	Transcription;Replication, recombination and repair	INFORMATION STORAGE AND PROCESSING;INFORMATION STORAGE AND PROCESSING	1004	1
COG0554	Glycerol kinase	C	Energy production and conversion	METABOLISM	168	1
COG0555	ABC-type sulfate transport system, permease component	P	Inorganic ion transport and metabolism	METABOLISM	142	1
COG0556	Excinuclease UvrABC helicase subunit UvrB	L	Replication, recombination and repair	INFORMATION STORAGE AND PROCESSING	702	1
COG0557	Exoribonuclease R	K	Transcription	INFORMATION STORAGE AND PROCESSING	264	1
COG0558	Phosphatidylglycerophosphate synthase	I	Lipid transport and metabolism	METABOLISM	410	1
COG0559	Branched-chain amino acid ABC-type transport system, permease component	E	Amino acid transport and metabolism	METABOLISM	106	1
COG0560	Phosphoserine phosphatase	E	Amino acid transport and metabolism	METABOLISM	240	1
COG0561	Hydroxymethylpyrimidine pyrophosphatase and other HAD family phosphatases	H;R	Coenzyme transport and metabolism;General function prediction only	METABOLISM;POORLY CHARACTERIZED	410	1
COG0563	Adenylate kinase or related kinase	F	Nucleotide transport and metabolism	METABOLISM	532	1
COG0564	Pseudouridine synthase RluA, 23S rRNA- or tRNA-specific	J	Translation, ribosomal structure and biogenesis	INFORMATION STORAGE AND PROCESSING	1026	1
COG0565	tRNA C32,U32 (ribose-2'-O)-methylase TrmJ or a related methyltransferase	J	Translation, ribosomal structure and biogenesis	INFORMATION STORAGE AND PROCESSING	166	1
COG0566	tRNA G18 (ribose-2'-O)-methylase SpoU	J	Translation, ribosomal structure and biogenesis	INFORMATION STORAGE AND PROCESSING	658	1
COG0567	2-oxoglutarate dehydrogenase complex, dehydrogenase (E1) component, and related enzymes	C	Energy production and conversion	METABOLISM	1138	1
COG0568	DNA-directed RNA polymerase, sigma subunit (sigma70/sigma32)	K	Transcription	INFORMATION STORAGE AND PROCESSING	1530	1
COG0569	Trk/Ktr K+ transport system regulatory component TrkA/KtrA/KtrC, RCK domain	P;T	Inorganic ion transport and metabolism;Signal transduction mechanisms	METABOLISM;CELLULAR PROCESSES AND SIGNALING	152	1
COG0571	dsRNA-specific ribonuclease	K	Transcription	INFORMATION STORAGE AND PROCESSING	498	1
COG0572	Uridine kinase	F	Nucleotide transport and metabolism	METABOLISM	180	1
COG0573	ABC-type phosphate transport system, permease component	P	Inorganic ion transport and metabolism	METABOLISM	564	1
COG0574	Phosphoenolpyruvate synthase/pyruvate phosphate dikinase	G	Carbohydrate transport and metabolism	METABOLISM	884	1
COG0575	CDP-diglyceride synthetase	I	Lipid transport and metabolism	METABOLISM	500	1
COG0576	Molecular chaperone GrpE (heat shock protein HSP-70)	O	Posttranslational modification, protein turnover, chaperones	CELLULAR PROCESSES AND SIGNALING	414	1
COG0577	ABC-type antimicrobial peptide transport system, permease component	V	Defense mechanisms	CELLULAR PROCESSES AND SIGNALING	88	1
COG0578	Glycerol-3-phosphate dehydrogenase	C	Energy production and conversion	METABOLISM	232	1
COG0579	L-2-hydroxyglutarate oxidase LhgO	G	Carbohydrate transport and metabolism	METABOLISM	162	1
COG0580	Glycerol uptake facilitator or related aquaporin (Major Intrinsic protein Family)	G	Carbohydrate transport and metabolism	METABOLISM	132	1
COG0581	ABC-type phosphate transport system, permease component	P	Inorganic ion transport and metabolism	METABOLISM	680	1
COG0582	Integrase/recombinase, includes phage integrase	L;X	Replication, recombination and repair;Mobilome: prophages, transposons	INFORMATION STORAGE AND PROCESSING;CELLULAR PROCESSES AND SIGNALING	2030	1
COG0583	DNA-binding transcriptional regulator, LysR family	K	Transcription	INFORMATION STORAGE AND PROCESSING	7200	1
COG0584	Glycerophosphoryl diester phosphodiesterase	I	Lipid transport and metabolism	METABOLISM	76	1
COG0585	tRNA(Glu) U13 pseudouridine synthase TruD	J	Translation, ribosomal structure and biogenesis	INFORMATION STORAGE AND PROCESSING	124	1
COG0586	Membrane integrity protein DedA, putative transporter, DedA/Tvp38 family	M	Cell wall/membrane/envelope biogenesis	CELLULAR PROCESSES AND SIGNALING	712	1
COG0587	DNA polymerase III, alpha subunit	L	Replication, recombination and repair	INFORMATION STORAGE AND PROCESSING	1010	1
COG0588	Phosphoglycerate mutase (BPG-dependent)	G	Carbohydrate transport and metabolism	METABOLISM	248	1
COG0589	Nucleotide-binding universal stress protein, UspA family	T	Signal transduction mechanisms	CELLULAR PROCESSES AND SIGNALING	380	1
COG0590	tRNA(Arg) A34 adenosine deaminase TadA	J	Translation, ribosomal structure and biogenesis	INFORMATION STORAGE AND PROCESSING	156	1
COG0591	Na+/proline symporter	E	Amino acid transport and metabolism	METABOLISM	164	1
COG0592	DNA polymerase III sliding clamp (beta) subunit, PCNA homolog	L	Replication, recombination and repair	INFORMATION STORAGE AND PROCESSING	710	1
COG0593	Chromosomal replication initiation ATPase DnaA	L	Replication, recombination and repair	INFORMATION STORAGE AND PROCESSING	1274	1
COG0594	RNase P protein component	J	Translation, ribosomal structure and biogenesis	INFORMATION STORAGE AND PROCESSING	154	1
COG0595	mRNA degradation ribonuclease J1/J2	J	Translation, ribosomal structure and biogenesis	INFORMATION STORAGE AND PROCESSING	38	1
COG0596	2-succinyl-6-hydroxy-2,4-cyclohexadiene-1-carboxylate synthase MenH and related esterases, alpha/beta hydrolase fold	H;R	Coenzyme transport and metabolism;General function prediction only	METABOLISM;POORLY CHARACTERIZED	1968	1
COG0597	Lipoprotein signal peptidase	M;U	Cell wall/membrane/envelope biogenesis;Intracellular trafficking, secretion, and vesicular transport	CELLULAR PROCESSES AND SIGNALING;CELLULAR PROCESSES AND SIGNALING	380	1
COG0598	Mg2+ and Co2+ transporter CorA	P	Inorganic ion transport and metabolism	METABOLISM	414	1
COG0600	ABC-type nitrate/sulfonate/bicarbonate transport system, permease component	P	Inorganic ion transport and metabolism	METABOLISM	1508	1
COG0601	ABC-type dipeptide/oligopeptide/nickel transport system, permease component	E;P	Amino acid transport and metabolism;Inorganic ion transport and metabolism	METABOLISM;METABOLISM	1278	1
COG0602	Organic radical activating enzyme NrdG/QueE	H	Coenzyme transport and metabolism	METABOLISM	286	1
COG0603	7-cyano-7-deazaguanine synthase (queuosine biosynthesis)	J	Translation, ribosomal structure and biogenesis	INFORMATION STORAGE AND PROCESSING	136	1
COG0604	NADPH:quinone reductase or related Zn-dependent oxidoreductase	C;R	Energy production and conversion;General function prediction only	METABOLISM;POORLY CHARACTERIZED	1674	1
COG0605	Superoxide dismutase	P	Inorganic ion transport and metabolism	METABOLISM	434	1
COG0606	Predicted Mg-chelatase, contains ChlI-like and ATPase domains, YifB family	O	Posttranslational modification, protein turnover, chaperones	CELLULAR PROCESSES AND SIGNALING	740	1
COG0607	Rhodanese-related sulfurtransferase	P	Inorganic ion transport and metabolism	METABOLISM	540	1
COG0608	ssDNA-specific exonuclease RecJ, DHH superfamily, may be involved in archaeal DNA replication intiation	L	Replication, recombination and repair	INFORMATION STORAGE AND PROCESSING	998	1
COG0609	ABC-type Fe3+-siderophore transport system, permease component	P	Inorganic ion transport and metabolism	METABOLISM	626	1
COG0611	Thiamine monophosphate kinase	H	Coenzyme transport and metabolism	METABOLISM	144	1
COG0612	Predicted Zn-dependent peptidase, M16 family	R	General function prediction only	POORLY CHARACTERIZED	1578	1
COG0613	5'-3' exoribonuclease TrpH/YciV (RNase AM), contains PHP domain	F	Nucleotide transport and metabolism	METABOLISM	126	1
COG0614	ABC-type Fe3+-hydroxamate transport system, periplasmic component	P	Inorganic ion transport and metabolism	METABOLISM	406	1
COG0616	Periplasmic serine protease, ClpP class	O	Posttranslational modification, protein turnover, chaperones	CELLULAR PROCESSES AND SIGNALING	2522	1
COG0617	tRNA nucleotidyltransferase/poly(A) polymerase	J	Translation, ribosomal structure and biogenesis	INFORMATION STORAGE AND PROCESSING	968	1
COG0620	Methionine synthase II (cobalamin-independent)	E	Amino acid transport and metabolism	METABOLISM	462	1
COG0621	tRNA A37 methylthiotransferase MiaB	J	Translation, ribosomal structure and biogenesis	INFORMATION STORAGE AND PROCESSING	1080	1
COG0622	Predicted phosphodiesterase, calcineurin family	R	General function prediction only	POORLY CHARACTERIZED	38	1
COG0623	Enoyl-[acyl-carrier-protein] reductase FabI	I	Lipid transport and metabolism	METABOLISM	430	1
COG0624	Acetylornithine deacetylase/Succinyl-diaminopimelate desuccinylase or related deacylase	E	Amino acid transport and metabolism	METABOLISM	1572	1
COG0625	Glutathione S-transferase	O	Posttranslational modification, protein turnover, chaperones	CELLULAR PROCESSES AND SIGNALING	1110	1
COG0626	Cystathionine beta-lyase/cystathionine gamma-synthase	E	Amino acid transport and metabolism	METABOLISM	412	1
COG0627	S-formylglutathione hydrolase FrmB	V	Defense mechanisms	CELLULAR PROCESSES AND SIGNALING	130	1
COG0628	Predicted PurR-regulated permease PerM	R	General function prediction only	POORLY CHARACTERIZED	1008	1
COG0629	Single-stranded DNA-binding protein	L	Replication, recombination and repair	INFORMATION STORAGE AND PROCESSING	2110	1
COG0630	Type IV secretory pathway ATPase VirB11/Archaellum biosynthesis ATPase ArlI/FlaI	N;U	Cell motility;Intracellular trafficking, secretion, and vesicular transport	CELLULAR PROCESSES AND SIGNALING;CELLULAR PROCESSES AND SIGNALING	448	1
COG0632	Holliday junction resolvasome RuvABC DNA-binding subunit	L	Replication, recombination and repair	INFORMATION STORAGE AND PROCESSING	398	1
COG0633	Ferredoxin	C	Energy production and conversion	METABOLISM	356	1
COG0634	Hypoxanthine-guanine phosphoribosyltransferase	F	Nucleotide transport and metabolism	METABOLISM	154	1
COG0635	Coproporphyrinogen-III oxidase HemN (oxygen-independent) or related Fe-S oxidoreductase	H	Coenzyme transport and metabolism	METABOLISM	300	1
COG0636	FoF1-type ATP synthase, membrane subunit c/Archaeal/vacuolar-type H+-ATPase, subunit K	C	Energy production and conversion	METABOLISM	102	1
COG0637	Beta-phosphoglucomutase, HAD superfamily	G	Carbohydrate transport and metabolism	METABOLISM	504	1
COG0639	Diadenosine tetraphosphatase ApaH/serine/threonine protein phosphatase, PP2A family	T	Signal transduction mechanisms	CELLULAR PROCESSES AND SIGNALING	198	1
COG0640	DNA-binding transcriptional regulator, ArsR family	K	Transcription	INFORMATION STORAGE AND PROCESSING	126	1
COG0641	Sulfatase maturation enzyme AslB, radical SAM superfamily	O	Posttranslational modification, protein turnover, chaperones	CELLULAR PROCESSES AND SIGNALING	162	1
COG0642	Signal transduction histidine kinase	T	Signal transduction mechanisms	CELLULAR PROCESSES AND SIGNALING	3650	1
COG0643	Chemotaxis protein histidine kinase CheA	T	Signal transduction mechanisms	CELLULAR PROCESSES AND SIGNALING	188	1
COG0644	Dehydrogenase (flavoprotein)	C	Energy production and conversion	METABOLISM	240	1
COG0646	Methionine synthase I (cobalamin-dependent), methyltransferase domain	E	Amino acid transport and metabolism	METABOLISM	356	1
COG0647	Ribonucleotide monophosphatase NagD, HAD superfamily	F	Nucleotide transport and metabolism	METABOLISM	8	1
COG0648	Endonuclease IV	L	Replication, recombination and repair	INFORMATION STORAGE AND PROCESSING	120	1
COG0649	NADH:ubiquinone oxidoreductase 49 kD subunit (chain D)	C	Energy production and conversion	METABOLISM	668	1
COG0651	Formate hydrogenlyase subunit 3/Multisubunit Na+/H+ antiporter, MnhD subunit	C;P	Energy production and conversion;Inorganic ion transport and metabolism	METABOLISM;METABOLISM	1016	1
COG0652	Peptidyl-prolyl cis-trans isomerase (rotamase) - cyclophilin family	O	Posttranslational modification, protein turnover, chaperones	CELLULAR PROCESSES AND SIGNALING	278	1
COG0653	Preprotein translocase subunit SecA (ATPase, RNA helicase)	U	Intracellular trafficking, secretion, and vesicular transport	CELLULAR PROCESSES AND SIGNALING	978	1
COG0654	2-polyprenyl-6-methoxyphenol hydroxylase and related FAD-dependent oxidoreductases	H;C	Coenzyme transport and metabolism;Energy production and conversion	METABOLISM;METABOLISM	1746	1
COG0655	Multimeric flavodoxin WrbA, includes NAD(P)H:quinone oxidoreductase	C	Energy production and conversion	METABOLISM	92	1
COG0656	Aldo/keto reductase, related to diketogulonate reductase	Q	Secondary metabolites biosynthesis, transport and catabolism	METABOLISM	350	1
COG0657	Acetyl esterase/lipase	I	Lipid transport and metabolism	METABOLISM	634	1
COG0658	DNA uptake channel protein ComEC, N-terminal domain	U	Intracellular trafficking, secretion, and vesicular transport	CELLULAR PROCESSES AND SIGNALING	748	1
COG0659	Sulfate permease or related transporter, MFS superfamily	P	Inorganic ion transport and metabolism	METABOLISM	326	1
COG0661	Predicted protein kinase regulating ubiquinone biosynthesis, AarF/ABC1/UbiB family	H;T	Coenzyme transport and metabolism;Signal transduction mechanisms	METABOLISM;CELLULAR PROCESSES AND SIGNALING	764	1
COG0662	Mannose-6-phosphate isomerase, cupin superfamily	G	Carbohydrate transport and metabolism	METABOLISM	752	1
COG0663	Carbonic anhydrase or acetyltransferase, isoleucine patch superfamily	R	General function prediction only	POORLY CHARACTERIZED	434	1
COG0664	cAMP-binding domain of CRP or a regulatory subunit of cAMP-dependent protein kinases	T	Signal transduction mechanisms	CELLULAR PROCESSES AND SIGNALING	258	1
COG0665	Glycine/D-amino acid oxidase (deaminating)	E	Amino acid transport and metabolism	METABOLISM	710	1
COG0666	Ankyrin repeat	T	Signal transduction mechanisms	CELLULAR PROCESSES AND SIGNALING	14378	1
COG0667	Pyridoxal reductase PdxI or related oxidoreductase, aldo/keto reductase family	H;R	Coenzyme transport and metabolism;General function prediction only	METABOLISM;POORLY CHARACTERIZED	1096	1
COG0668	Small-conductance mechanosensitive channel	M	Cell wall/membrane/envelope biogenesis	CELLULAR PROCESSES AND SIGNALING	400	1
COG0669	Phosphopantetheine adenylyltransferase	H	Coenzyme transport and metabolism	METABOLISM	314	1
COG0670	Integral membrane protein YbhL, putative Ca2+ regulator, Bax inhibitor (BI-1)/TMBIM family	P	Inorganic ion transport and metabolism	METABOLISM	614	1
COG0671	Membrane-associated phospholipid phosphatase	I	Lipid transport and metabolism	METABOLISM	830	1
COG0672	High-affinity Fe2+/Pb2+ permease	P	Inorganic ion transport and metabolism	METABOLISM	328	1
COG0673	Predicted dehydrogenase	R	General function prediction only	POORLY CHARACTERIZED	992	1
COG0674	Pyruvate:ferredoxin oxidoreductase or related 2-oxoacid:ferredoxin oxidoreductase, alpha subunit	C	Energy production and conversion	METABOLISM	484	1
COG0676	D-hexose-6-phosphate mutarotase	G	Carbohydrate transport and metabolism	METABOLISM	166	1
COG0677	UDP-N-acetyl-D-mannosaminuronate dehydrogenase	M	Cell wall/membrane/envelope biogenesis	CELLULAR PROCESSES AND SIGNALING	146	1
COG0678	Peroxiredoxin	O	Posttranslational modification, protein turnover, chaperones	CELLULAR PROCESSES AND SIGNALING	126	1
COG0679	Predicted permease, AEC (auxin efflux carrier) family	R	General function prediction only	POORLY CHARACTERIZED	692	1
COG0681	Signal peptidase I	U	Intracellular trafficking, secretion, and vesicular transport	CELLULAR PROCESSES AND SIGNALING	516	1
COG0682	Prolipoprotein diacylglyceryltransferase	M	Cell wall/membrane/envelope biogenesis	CELLULAR PROCESSES AND SIGNALING	566	1
COG0683	ABC-type branched-chain amino acid transport system, periplasmic component	E	Amino acid transport and metabolism	METABOLISM	134	1
COG0684	RNA degradosome component RraA (regulator of RNase E activity)	J	Translation, ribosomal structure and biogenesis	INFORMATION STORAGE AND PROCESSING	32	1
COG0685	5,10-methylenetetrahydrofolate reductase	E	Amino acid transport and metabolism	METABOLISM	176	1
COG0687	Spermidine/putrescine-binding periplasmic protein	E	Amino acid transport and metabolism	METABOLISM	598	1
COG0688	Phosphatidylserine decarboxylase	I	Lipid transport and metabolism	METABOLISM	564	1
COG0689	Ribonuclease PH	J	Translation, ribosomal structure and biogenesis	INFORMATION STORAGE AND PROCESSING	138	1
COG0690	Preprotein translocase subunit SecE	U	Intracellular trafficking, secretion, and vesicular transport	CELLULAR PROCESSES AND SIGNALING	84	1
COG0691	tmRNA-binding protein	O	Posttranslational modification, protein turnover, chaperones	CELLULAR PROCESSES AND SIGNALING	340	1
COG0692	Uracil-DNA glycosylase	L	Replication, recombination and repair	INFORMATION STORAGE AND PROCESSING	172	1
COG0693	Protein/nucleotide deglycase, PfpI/YajL/DJ-1 family (repair of methylglyoxal-glycated proteins and nucleic acids)	V	Defense mechanisms	CELLULAR PROCESSES AND SIGNALING	362	1
COG0694	Fe-S cluster biogenesis protein NfuA, 4Fe-4S-binding domain	O	Posttranslational modification, protein turnover, chaperones	CELLULAR PROCESSES AND SIGNALING	408	1
COG0695	Glutaredoxin	O	Posttranslational modification, protein turnover, chaperones	CELLULAR PROCESSES AND SIGNALING	306	1
COG0696	Phosphoglycerate mutase (BPG-independent), AlkP superfamily	G	Carbohydrate transport and metabolism	METABOLISM	510	1
COG0697	Permease of the drug/metabolite transporter (DMT) superfamily	G;E;R	Carbohydrate transport and metabolism;Amino acid transport and metabolism;General function prediction only	METABOLISM;METABOLISM;POORLY CHARACTERIZED	2010	1
COG0698	Ribose 5-phosphate isomerase RpiB	G	Carbohydrate transport and metabolism	METABOLISM	184	1
COG0702	Uncharacterized conserved protein YbjT, contains NAD(P)-binding and DUF2867 domains	R	General function prediction only	POORLY CHARACTERIZED	614	1
COG0703	Shikimate kinase	E	Amino acid transport and metabolism	METABOLISM	186	1
COG0704	Phosphate uptake regulator PhoU	P	Inorganic ion transport and metabolism	METABOLISM	152	1
COG0705	Membrane-associated serine protease, rhomboid family	O	Posttranslational modification, protein turnover, chaperones	CELLULAR PROCESSES AND SIGNALING	142	1
COG0706	Membrane protein insertase Oxa1/YidC/SpoIIIJ	M	Cell wall/membrane/envelope biogenesis	CELLULAR PROCESSES AND SIGNALING	776	1
COG0707	UDP-N-acetylglucosamine:LPS N-acetylglucosamine transferase	M	Cell wall/membrane/envelope biogenesis	CELLULAR PROCESSES AND SIGNALING	630	1
COG0708	Exonuclease III	L	Replication, recombination and repair	INFORMATION STORAGE AND PROCESSING	10794	1
COG0710	3-dehydroquinate dehydratase	E	Amino acid transport and metabolism	METABOLISM	108	1
COG0711	FoF1-type ATP synthase, membrane subunit b or b'	C	Energy production and conversion	METABOLISM	506	1
COG0712	FoF1-type ATP synthase, delta subunit	C	Energy production and conversion	METABOLISM	336	1
COG0713	NADH:ubiquinone oxidoreductase subunit 11 or 4L (chain K)	C	Energy production and conversion	METABOLISM	160	1
COG0714	MoxR-like ATPase	R	General function prediction only	POORLY CHARACTERIZED	194	1
COG0715	ABC-type nitrate/sulfonate/bicarbonate transport system, periplasmic component	P	Inorganic ion transport and metabolism	METABOLISM	1596	1
COG0716	Flavodoxin	C	Energy production and conversion	METABOLISM	440	1
COG0717	dCTP deaminase	F	Nucleotide transport and metabolism	METABOLISM	354	1
COG0718	DNA-binding nucleoid-associated protein YbaB/EfbC	K	Transcription	INFORMATION STORAGE AND PROCESSING	210	1
COG0719	Fe-S cluster assembly scaffold protein SufB	O	Posttranslational modification, protein turnover, chaperones	CELLULAR PROCESSES AND SIGNALING	520	1
COG0720	6-pyruvoyl-tetrahydropterin synthase	H	Coenzyme transport and metabolism	METABOLISM	62	1
COG0721	Asp-tRNAAsn/Glu-tRNAGln amidotransferase C subunit	J	Translation, ribosomal structure and biogenesis	INFORMATION STORAGE AND PROCESSING	152	1
COG0722	3-deoxy-D-arabino-heptulosonate 7-phosphate (DAHP) synthase	E	Amino acid transport and metabolism	METABOLISM	484	1
COG0723	Rieske Fe-S protein	C	Energy production and conversion	METABOLISM	302	1
COG0725	ABC-type molybdate transport system, periplasmic Mo-binding protein ModA	P	Inorganic ion transport and metabolism	METABOLISM	96	1
COG0726	Peptidoglycan/xylan/chitin deacetylase, PgdA/NodB/CDA1 family	G;M	Carbohydrate transport and metabolism;Cell wall/membrane/envelope biogenesis	METABOLISM;CELLULAR PROCESSES AND SIGNALING	224	1
COG0727	Uncharacterized protein YkgJ, contains CxxCxxCC motif	R	General function prediction only	POORLY CHARACTERIZED	52	1
COG0728	Lipid II flippase MurJ/MviN (peptidoglycan biosynthesis)	M	Cell wall/membrane/envelope biogenesis	CELLULAR PROCESSES AND SIGNALING	736	1
COG0729	Outer membrane translocation and assembly module TamA	M	Cell wall/membrane/envelope biogenesis	CELLULAR PROCESSES AND SIGNALING	264	1
COG0730	Sulfite exporter TauE/SafE/YfcA and related permeases, UPF0721 family	P	Inorganic ion transport and metabolism	METABOLISM	168	1
COG0735	Fe2+ or Zn2+ uptake regulation protein Fur/Zur	P	Inorganic ion transport and metabolism	METABOLISM	176	1
COG0736	Phosphopantetheinyl transferase (holo-ACP synthase)	I	Lipid transport and metabolism	METABOLISM	250	1
COG0738	Fucose permease	G	Carbohydrate transport and metabolism	METABOLISM	806	1
COG0739	Murein DD-endopeptidase MepM and murein hydrolase activator NlpD, contains LysM domain	M	Cell wall/membrane/envelope biogenesis	CELLULAR PROCESSES AND SIGNALING	898	1
COG0740	ATP-dependent protease ClpP, protease subunit	O	Posttranslational modification, protein turnover, chaperones	CELLULAR PROCESSES AND SIGNALING	3602	1
COG0741	Soluble lytic murein transglycosylase or regulatory protein s ( may contain LysM/invasin domain)	M	Cell wall/membrane/envelope biogenesis	CELLULAR PROCESSES AND SIGNALING	1386	1
COG0742	16S rRNA G966 N2-methylase RsmD	J	Translation, ribosomal structure and biogenesis	INFORMATION STORAGE AND PROCESSING	386	1
COG0743	1-deoxy-D-xylulose 5-phosphate reductoisomerase	I	Lipid transport and metabolism	METABOLISM	292	1
COG0744	Penicillin-binding protein 1B/1F, peptidoglycan transglycosylase/transpeptidase	M	Cell wall/membrane/envelope biogenesis	CELLULAR PROCESSES AND SIGNALING	574	1
COG0745	DNA-binding response regulator, OmpR family, contains REC and winged-helix (wHTH) domain	T;K	Signal transduction mechanisms;Transcription	CELLULAR PROCESSES AND SIGNALING;INFORMATION STORAGE AND PROCESSING	2160	1
COG0746	Molybdopterin-guanine dinucleotide biosynthesis protein A	H	Coenzyme transport and metabolism	METABOLISM	126	1
COG0747	ABC-type transport system, periplasmic component	E	Amino acid transport and metabolism	METABOLISM	2202	1
COG0749	DNA polymerase I, 3'-5' exonuclease and polymerase domains	L	Replication, recombination and repair	INFORMATION STORAGE AND PROCESSING	502	1
COG0750	Membrane-associated protease RseP, regulator of RpoE activity	O;K	Posttranslational modification, protein turnover, chaperones;Transcription	CELLULAR PROCESSES AND SIGNALING;INFORMATION STORAGE AND PROCESSING	704	1
COG0751	Glycyl-tRNA synthetase, beta subunit	J	Translation, ribosomal structure and biogenesis	INFORMATION STORAGE AND PROCESSING	840	1
COG0752	Glycyl-tRNA synthetase, alpha subunit	J	Translation, ribosomal structure and biogenesis	INFORMATION STORAGE AND PROCESSING	706	1
COG0753	Catalase	P	Inorganic ion transport and metabolism	METABOLISM	270	1
COG0754	Glutathionylspermidine synthase, CHAP domain	E	Amino acid transport and metabolism	METABOLISM	196	1
COG0755	ABC-type transport system involved in cytochrome c biogenesis, permease component	O	Posttranslational modification, protein turnover, chaperones	CELLULAR PROCESSES AND SIGNALING	374	1
COG0756	dUTP pyrophosphatase (dUTPase)	F;V	Nucleotide transport and metabolism;Defense mechanisms	METABOLISM;CELLULAR PROCESSES AND SIGNALING	370	1
COG0757	3-dehydroquinate dehydratase	E	Amino acid transport and metabolism	METABOLISM	102	1
COG0758	Predicted Rossmann fold nucleotide-binding protein DprA/Smf involved in DNA uptake	L	Replication, recombination and repair	INFORMATION STORAGE AND PROCESSING	218	1
COG0759	Membrane-anchored protein YidD, putatitve component of membrane protein insertase Oxa1/YidC/SpoIIIJ	M	Cell wall/membrane/envelope biogenesis	CELLULAR PROCESSES AND SIGNALING	6	1
COG0760	Peptidyl-prolyl isomerase, parvulin family	O	Posttranslational modification, protein turnover, chaperones	CELLULAR PROCESSES AND SIGNALING	870	1
COG0761	4-Hydroxy-3-methylbut-2-enyl diphosphate reductase IspH	I	Lipid transport and metabolism	METABOLISM	632	1
COG0762	Cytochrome b6 maturation protein CCB3/Ycf19 and related maturases, YggT family	O	Posttranslational modification, protein turnover, chaperones	CELLULAR PROCESSES AND SIGNALING	158	1
COG0763	Lipid A disaccharide synthetase	M	Cell wall/membrane/envelope biogenesis	CELLULAR PROCESSES AND SIGNALING	198	1
COG0764	3-hydroxymyristoyl/3-hydroxydecanoyl-(acyl carrier protein) dehydratase	I	Lipid transport and metabolism	METABOLISM	426	1
COG0765	ABC-type amino acid transport system, permease component	E	Amino acid transport and metabolism	METABOLISM	1582	1
COG0766	UDP-N-acetylglucosamine enolpyruvyl transferase	M	Cell wall/membrane/envelope biogenesis	CELLULAR PROCESSES AND SIGNALING	794	1
COG0767	Permease subunit MlaE of the ABC-type intermembrane phospholipid transporter Mla	M	Cell wall/membrane/envelope biogenesis	CELLULAR PROCESSES AND SIGNALING	514	1
COG0768	Cell division protein FtsI, peptidoglycan transpeptidase (Penicillin-binding protein 2)	D;M	Cell cycle control, cell division, chromosome partitioning;Cell wall/membrane/envelope biogenesis	CELLULAR PROCESSES AND SIGNALING;CELLULAR PROCESSES AND SIGNALING	1224	1
COG0769	UDP-N-acetylmuramyl tripeptide synthase	M	Cell wall/membrane/envelope biogenesis	CELLULAR PROCESSES AND SIGNALING	678	1
COG0770	UDP-N-acetylmuramyl pentapeptide synthase	M	Cell wall/membrane/envelope biogenesis	CELLULAR PROCESSES AND SIGNALING	758	1
COG0771	UDP-N-acetylmuramoylalanine-D-glutamate ligase	M	Cell wall/membrane/envelope biogenesis	CELLULAR PROCESSES AND SIGNALING	718	1
COG0772	Peptodoglycan polymerase FtsW/RodA/SpoVE	D	Cell cycle control, cell division, chromosome partitioning	CELLULAR PROCESSES AND SIGNALING	1554	1
COG0773	UDP-N-acetylmuramate-alanine ligase MurC and related ligases, MurC/Mpl family	M	Cell wall/membrane/envelope biogenesis	CELLULAR PROCESSES AND SIGNALING	908	1
COG0774	UDP-3-O-acyl-N-acetylglucosamine deacetylase	M	Cell wall/membrane/envelope biogenesis	CELLULAR PROCESSES AND SIGNALING	280	1
COG0775	Nucleoside phosphorylase/nucleosidase, includes 5'-methylthioadenosine/S-adenosylhomocysteine nucleosidase MtnN and futalosine hydrolase MqnB	F;H	Nucleotide transport and metabolism;Coenzyme transport and metabolism	METABOLISM;METABOLISM	280	1
COG0776	Bacterial nucleoid DNA-binding protein IHF-alpha	L	Replication, recombination and repair	INFORMATION STORAGE AND PROCESSING	464	1
COG0777	Acetyl-CoA carboxylase beta subunit	I	Lipid transport and metabolism	METABOLISM	190	1
COG0778	Nitroreductase	C	Energy production and conversion	METABOLISM	358	1
COG0779	Ribosome maturation factor RimP	J	Translation, ribosomal structure and biogenesis	INFORMATION STORAGE AND PROCESSING	54	1
COG0780	NADPH-dependent 7-cyano-7-deazaguanine reductase QueF, C-terminal domain, T-fold superfamily	J	Translation, ribosomal structure and biogenesis	INFORMATION STORAGE AND PROCESSING	126	1
COG0781	Transcription antitermination protein NusB	K	Transcription	INFORMATION STORAGE AND PROCESSING	360	1
COG0782	Transcription elongation factor, GreA/GreB family	K	Transcription	INFORMATION STORAGE AND PROCESSING	434	1
COG0783	DNA-binding ferritin-like protein (oxidative damage protectant)	P;V	Inorganic ion transport and metabolism;Defense mechanisms	METABOLISM;CELLULAR PROCESSES AND SIGNALING	134	1
COG0784	CheY-like REC (receiver) domain, includes chemotaxis protein CheY and sporulation regulator Spo0F	T	Signal transduction mechanisms	CELLULAR PROCESSES AND SIGNALING	320	1
COG0787	Alanine racemase	M	Cell wall/membrane/envelope biogenesis	CELLULAR PROCESSES AND SIGNALING	136	1
COG0788	Formyltetrahydrofolate hydrolase	F	Nucleotide transport and metabolism	METABOLISM	156	1
COG0789	DNA-binding transcriptional regulator, MerR family	K	Transcription	INFORMATION STORAGE AND PROCESSING	148	1
COG0791	Cell wall-associated hydrolase, NlpC_P60 family	M	Cell wall/membrane/envelope biogenesis	CELLULAR PROCESSES AND SIGNALING	1794	1
COG0792	Predicted endonuclease distantly related to archaeal Holliday junction resolvase, YraN/UPF0102 family	L	Replication, recombination and repair	INFORMATION STORAGE AND PROCESSING	220	1
COG0793	C-terminal processing protease CtpA/Prc, contains a PDZ domain	O	Posttranslational modification, protein turnover, chaperones	CELLULAR PROCESSES AND SIGNALING	252	1
COG0794	D-arabinose 5-phosphate isomerase GutQ	G;M	Carbohydrate transport and metabolism;Cell wall/membrane/envelope biogenesis	METABOLISM;CELLULAR PROCESSES AND SIGNALING	56	1
COG0795	Lipopolysaccharide export LptBFGC system, permease protein LptF	M;N	Cell wall/membrane/envelope biogenesis;Cell motility	CELLULAR PROCESSES AND SIGNALING;CELLULAR PROCESSES AND SIGNALING	520	1
COG0796	Glutamate racemase	M	Cell wall/membrane/envelope biogenesis	CELLULAR PROCESSES AND SIGNALING	208	1
COG0797	Peptidoglycan lytic transglycosylase RlpA, contains C-terminal SPOR domain	M	Cell wall/membrane/envelope biogenesis	CELLULAR PROCESSES AND SIGNALING	468	1
COG0799	Ribosomal silencing factor RsfS, regulates association of 30S and 50S subunits	J	Translation, ribosomal structure and biogenesis	INFORMATION STORAGE AND PROCESSING	90	1
COG0800	2-keto-3-deoxy-6-phosphogluconate aldolase	G	Carbohydrate transport and metabolism	METABOLISM	168	1
COG0801	7,8-dihydro-6-hydroxymethylpterin pyrophosphokinase (folate biosynthesis)	H	Coenzyme transport and metabolism	METABOLISM	140	1
COG0802	tRNA A37 threonylcarbamoyladenosine biosynthesis protein TsaE	J	Translation, ribosomal structure and biogenesis	INFORMATION STORAGE AND PROCESSING	122	1
COG0803	ABC-type Zn uptake system ZnuABC, Zn-binding component ZnuA	P	Inorganic ion transport and metabolism	METABOLISM	626	1
COG0804	Urease alpha subunit	E	Amino acid transport and metabolism	METABOLISM	220	1
COG0805	Twin-arginine protein secretion pathway component TatC	U	Intracellular trafficking, secretion, and vesicular transport	CELLULAR PROCESSES AND SIGNALING	496	1
COG0806	Ribosomal 30S subunit maturation factor RimM, required for 16S rRNA processing	J	Translation, ribosomal structure and biogenesis	INFORMATION STORAGE AND PROCESSING	428	1
COG0807	GTP cyclohydrolase II	H	Coenzyme transport and metabolism	METABOLISM	568	1
COG0809	S-adenosylmethionine:tRNA-ribosyltransferase-isomerase (queuine synthetase)	J	Translation, ribosomal structure and biogenesis	INFORMATION STORAGE AND PROCESSING	98	1
COG0810	Periplasmic protein TonB, links inner and outer membranes	M	Cell wall/membrane/envelope biogenesis	CELLULAR PROCESSES AND SIGNALING	378	1
COG0811	Biopolymer transport protein ExbB/TolQ	U	Intracellular trafficking, secretion, and vesicular transport	CELLULAR PROCESSES AND SIGNALING	336	1
COG0812	UDP-N-acetylenolpyruvoylglucosamine reductase	M	Cell wall/membrane/envelope biogenesis	CELLULAR PROCESSES AND SIGNALING	660	1
COG0813	Purine-nucleoside phosphorylase	F	Nucleotide transport and metabolism	METABOLISM	164	1
COG0814	Amino acid permease	E	Amino acid transport and metabolism	METABOLISM	200	1
COG0815	Apolipoprotein N-acyltransferase	M	Cell wall/membrane/envelope biogenesis	CELLULAR PROCESSES AND SIGNALING	318	1
COG0816	YqgF/RuvX protein, pre-16S rRNA maturation RNase/Holliday junction resolvase/anti-termination factor	J;L;K	Translation, ribosomal structure and biogenesis;Replication, recombination and repair;Transcription	INFORMATION STORAGE AND PROCESSING;INFORMATION STORAGE AND PROCESSING;INFORMATION STORAGE AND PROCESSING	228	1
COG0817	Holliday junction resolvasome RuvABC endonuclease subunit RuvC	L	Replication, recombination and repair	INFORMATION STORAGE AND PROCESSING	866	1
COG0818	Diacylglycerol kinase	I	Lipid transport and metabolism	METABOLISM	46	1
COG0819	Aminopyrimidine aminohydrolase TenA (thiamine salvage pathway)	H	Coenzyme transport and metabolism	METABOLISM	698	1
COG0820	Adenine C2-methylase RlmN of 23S rRNA A2503 and tRNA A37	J	Translation, ribosomal structure and biogenesis	INFORMATION STORAGE AND PROCESSING	286	1
COG0821	4-hydroxy-3-methylbut-2-en-1-yl diphosphate synthase IspG/GcpE	I	Lipid transport and metabolism	METABOLISM	692	1
COG0822	Fe-S cluster assembly scaffold protein IscU, NifU family	O	Posttranslational modification, protein turnover, chaperones	CELLULAR PROCESSES AND SIGNALING	228	1
COG0823	Periplasmic component TolB of the Tol biopolymer transport system	U	Intracellular trafficking, secretion, and vesicular transport	CELLULAR PROCESSES AND SIGNALING	800	1
COG0824	Acyl-CoA thioesterase FadM	I	Lipid transport and metabolism	METABOLISM	48	1
COG0825	Acetyl-CoA carboxylase alpha subunit	I	Lipid transport and metabolism	METABOLISM	230	1
COG0826	23S rRNA C2501 and tRNA U34 5'-hydroxylation protein RlhA/YrrN/YrrO, U32 peptidase family	J	Translation, ribosomal structure and biogenesis	INFORMATION STORAGE AND PROCESSING	316	1
COG0828	Ribosomal protein S21	J	Translation, ribosomal structure and biogenesis	INFORMATION STORAGE AND PROCESSING	34	1
COG0829	Urease accessory protein UreH	O	Posttranslational modification, protein turnover, chaperones	CELLULAR PROCESSES AND SIGNALING	60	1
COG0830	Urease accessory protein UreF	O	Posttranslational modification, protein turnover, chaperones	CELLULAR PROCESSES AND SIGNALING	72	1
COG0831	Urease gamma subunit	E	Amino acid transport and metabolism	METABOLISM	14	1
COG0832	Urease beta subunit	E	Amino acid transport and metabolism	METABOLISM	30	1
COG0833	Amino acid permease	E	Amino acid transport and metabolism	METABOLISM	168	1
COG0834	ABC-type amino acid transport/signal transduction system, periplasmic component/domain	E;T	Amino acid transport and metabolism;Signal transduction mechanisms	METABOLISM;CELLULAR PROCESSES AND SIGNALING	1816	1
COG0835	Chemotaxis signal transduction protein CheW	T	Signal transduction mechanisms	CELLULAR PROCESSES AND SIGNALING	46	1
COG0836	Mannose-1-phosphate guanylyltransferase	M	Cell wall/membrane/envelope biogenesis	CELLULAR PROCESSES AND SIGNALING	2	1
COG0837	Glucokinase	G	Carbohydrate transport and metabolism	METABOLISM	162	1
COG0838	NADH:ubiquinone oxidoreductase subunit 3 (chain A)	C	Energy production and conversion	METABOLISM	256	1
COG0839	NADH:ubiquinone oxidoreductase subunit 6 (chain J)	C	Energy production and conversion	METABOLISM	386	1
COG0840	Methyl-accepting chemotaxis protein (MCP)	T	Signal transduction mechanisms	CELLULAR PROCESSES AND SIGNALING	368	1
COG0841	Multidrug efflux pump subunit AcrB	V	Defense mechanisms	CELLULAR PROCESSES AND SIGNALING	1966	1
COG0842	ABC-type multidrug transport system, permease component	V	Defense mechanisms	CELLULAR PROCESSES AND SIGNALING	138	1
COG0843	Heme/copper-type cytochrome/quinol oxidase, subunit 1	C	Energy production and conversion	METABOLISM	1244	1
COG0845	Multidrug efflux pump subunit AcrA (membrane-fusion protein)	M;V	Cell wall/membrane/envelope biogenesis;Defense mechanisms	CELLULAR PROCESSES AND SIGNALING;CELLULAR PROCESSES AND SIGNALING	1272	1
COG0846	NAD-dependent protein deacetylase, SIR2 family	O	Posttranslational modification, protein turnover, chaperones	CELLULAR PROCESSES AND SIGNALING	164	1
COG0847	DNA polymerase III, epsilon subunit or related 3'-5' exonuclease	L	Replication, recombination and repair	INFORMATION STORAGE AND PROCESSING	980	1
COG0848	Biopolymer transport protein ExbD	U	Intracellular trafficking, secretion, and vesicular transport	CELLULAR PROCESSES AND SIGNALING	200	1
COG0849	Cell division ATPase FtsA	D	Cell cycle control, cell division, chromosome partitioning	CELLULAR PROCESSES AND SIGNALING	780	1
COG0850	Septum site-determining protein MinC	D	Cell cycle control, cell division, chromosome partitioning	CELLULAR PROCESSES AND SIGNALING	130	1
COG0851	Septum formation topological specificity factor MinE	D	Cell cycle control, cell division, chromosome partitioning	CELLULAR PROCESSES AND SIGNALING	42	1
COG0852	NADH:ubiquinone oxidoreductase 27 kD subunit (chain C)	C	Energy production and conversion	METABOLISM	268	1
COG0853	Aspartate 1-decarboxylase	H	Coenzyme transport and metabolism	METABOLISM	64	1
COG0854	Pyridoxine 5'-phosphate synthase PdxJ	H	Coenzyme transport and metabolism	METABOLISM	530	1
COG0855	Polyphosphate kinase	P	Inorganic ion transport and metabolism	METABOLISM	530	1
COG0858	Ribosome-binding factor RbfA	J	Translation, ribosomal structure and biogenesis	INFORMATION STORAGE AND PROCESSING	236	1
COG0859	ADP-heptose:LPS heptosyltransferase	M	Cell wall/membrane/envelope biogenesis	CELLULAR PROCESSES AND SIGNALING	882	1
COG0860	N-acetylmuramoyl-L-alanine amidase	M	Cell wall/membrane/envelope biogenesis	CELLULAR PROCESSES AND SIGNALING	440	1
COG0861	Tellurite resistance membrane protein TerC	P	Inorganic ion transport and metabolism	METABOLISM	592	1
COG0863	DNA modification methylase	L	Replication, recombination and repair	INFORMATION STORAGE AND PROCESSING	1014	1
COG1001	Adenine deaminase	F	Nucleotide transport and metabolism	METABOLISM	110	1
COG1004	UDP-glucose 6-dehydrogenase	M	Cell wall/membrane/envelope biogenesis	CELLULAR PROCESSES AND SIGNALING	670	1
COG1005	NADH:ubiquinone oxidoreductase subunit 1 (chain H)	C	Energy production and conversion	METABOLISM	702	1
COG1006	Multisubunit Na+/H+ antiporter, MnhC subunit	P	Inorganic ion transport and metabolism	METABOLISM	118	1
COG1007	NADH:ubiquinone oxidoreductase subunit 2 (chain N)	C	Energy production and conversion	METABOLISM	752	1
COG1008	NADH:ubiquinone oxidoreductase subunit 4 (chain M)	C	Energy production and conversion	METABOLISM	780	1
COG1009	Membrane H+-translocase/NADH:ubiquinone oxidoreductase subunit 5 (chain L)/Multisubunit Na+/H+ antiporter, MnhA subunit	C	Energy production and conversion	METABOLISM	1338	1
COG1011	FMN and 5-amino-6-(5-phospho-D-ribitylamino)uracil phosphatase YigB, HAD superfamily (riboflavin biosynthesis)	H	Coenzyme transport and metabolism	METABOLISM	570	1
COG1012	Acyl-CoA reductase or other NAD-dependent aldehyde dehydrogenase	I	Lipid transport and metabolism	METABOLISM	1490	1
COG1015	Phosphopentomutase	G	Carbohydrate transport and metabolism	METABOLISM	158	1
COG1018	Flavodoxin/ferredoxin--NADP reductase	C	Energy production and conversion	METABOLISM	174	1
COG1020	EntF, seryl-AMP synthase component of non-ribosomal peptide synthetase	Q	Secondary metabolites biosynthesis, transport and catabolism	METABOLISM	30	1
COG1024	Enoyl-CoA hydratase/carnithine racemase	I	Lipid transport and metabolism	METABOLISM	302	1
COG1025	Secreted/periplasmic Zn-dependent peptidases, insulinase-like	O	Posttranslational modification, protein turnover, chaperones	CELLULAR PROCESSES AND SIGNALING	410	1
COG1027	Aspartate ammonia-lyase	E	Amino acid transport and metabolism	METABOLISM	270	1
COG1028	NAD(P)-dependent dehydrogenase, short-chain alcohol dehydrogenase family	I	Lipid transport and metabolism	METABOLISM	4852	1
COG1034	NADH dehydrogenase/NADH:ubiquinone oxidoreductase 75 kD subunit (chain G)	C	Energy production and conversion	METABOLISM	888	1
COG1040	DNA utilization protein ComFC/GntX, contains phosphoribosyltransferase domain	R	General function prediction only	POORLY CHARACTERIZED	434	1
COG1042	Acyl-CoA synthetase (NDP forming)	C	Energy production and conversion	METABOLISM	200	1
COG1043	Acyl-[acyl carrier protein]--UDP-N-acetylglucosamine O-acyltransferase	M	Cell wall/membrane/envelope biogenesis	CELLULAR PROCESSES AND SIGNALING	160	1
COG1044	UDP-3-O-[3-hydroxymyristoyl] glucosamine N-acyltransferase	M	Cell wall/membrane/envelope biogenesis	CELLULAR PROCESSES AND SIGNALING	238	1
COG1045	Serine acetyltransferase	E	Amino acid transport and metabolism	METABOLISM	172	1
COG1047	Peptidyl-prolyl cis-trans isomerase, FKBP type	O	Posttranslational modification, protein turnover, chaperones	CELLULAR PROCESSES AND SIGNALING	164	1
COG1048	Aconitase A	C	Energy production and conversion	METABOLISM	846	1
COG1049	Aconitase B	C	Energy production and conversion	METABOLISM	186	1
COG1051	ADP-ribose pyrophosphatase YjhB, NUDIX family	F	Nucleotide transport and metabolism	METABOLISM	362	1
COG1052	Lactate dehydrogenase or related 2-hydroxyacid dehydrogenase	C;H;R	Energy production and conversion;Coenzyme transport and metabolism;General function prediction only	METABOLISM;METABOLISM;POORLY CHARACTERIZED	910	1
COG1053	Succinate dehydrogenase/fumarate reductase, flavoprotein subunit	C	Energy production and conversion	METABOLISM	1008	1
COG1054	tRNA U34 5'-hydroxylase TrhO, rhodanese family	J	Translation, ribosomal structure and biogenesis	INFORMATION STORAGE AND PROCESSING	562	1
COG1055	Na+/H+ antiporter NhaD or related arsenite permease	P	Inorganic ion transport and metabolism	METABOLISM	94	1
COG1056	Nicotinamide mononucleotide adenylyltransferase	H	Coenzyme transport and metabolism	METABOLISM	196	1
COG1057	Nicotinate-nucleotide adenylyltransferase NadD	H	Coenzyme transport and metabolism	METABOLISM	148	1
COG1058	ADP-ribose pyrophosphatase domain of DNA damage- and competence-inducible protein CinA	L	Replication, recombination and repair	INFORMATION STORAGE AND PROCESSING	174	1
COG1060	2-iminoacetate synthase ThiH/Menaquinone biosynthesis enzymes MqnC and MqnE	H	Coenzyme transport and metabolism	METABOLISM	146	1
COG1061	Superfamily II DNA or RNA helicase	K;L	Transcription;Replication, recombination and repair	INFORMATION STORAGE AND PROCESSING;INFORMATION STORAGE AND PROCESSING	418	1
COG1062	Zn-dependent alcohol/formaldehyde dehydrogenase	C	Energy production and conversion	METABOLISM	202	1
COG1063	Threonine dehydrogenase or related Zn-dependent dehydrogenase	E;R	Amino acid transport and metabolism;General function prediction only	METABOLISM;POORLY CHARACTERIZED	1042	1
COG1064	D-arabinose 1-dehydrogenase, Zn-dependent alcohol dehydrogenase family	G	Carbohydrate transport and metabolism	METABOLISM	474	1
COG1066	DNA repair protein RadA/Sms, contains AAA+ ATPase domain	L	Replication, recombination and repair	INFORMATION STORAGE AND PROCESSING	600	1
COG1067	Predicted ATP-dependent protease	O	Posttranslational modification, protein turnover, chaperones	CELLULAR PROCESSES AND SIGNALING	180	1
COG1069	Ribulose kinase	G	Carbohydrate transport and metabolism	METABOLISM	384	1
COG1070	Sugar (pentulose or hexulose) kinase	G	Carbohydrate transport and metabolism	METABOLISM	1236	1
COG1071	TPP-dependent pyruvate or acetoin dehydrogenase subunit alpha	C	Energy production and conversion	METABOLISM	486	1
COG1072	Panthothenate kinase	H	Coenzyme transport and metabolism	METABOLISM	168	1
COG1074	ATP-dependent exoDNAse (exonuclease V) beta subunit (contains helicase and exonuclease domains)	L	Replication, recombination and repair	INFORMATION STORAGE AND PROCESSING	1010	1
COG1076	DnaJ domain-containing protein	O	Posttranslational modification, protein turnover, chaperones	CELLULAR PROCESSES AND SIGNALING	400	1
COG1077	Cell shape-determining ATPase MreB, actin-like superfamily	D;Z	Cell cycle control, cell division, chromosome partitioning;Cytoskeleton	CELLULAR PROCESSES AND SIGNALING;CELLULAR PROCESSES AND SIGNALING	630	1
COG1079	ABC-type guanosine uptake system NupNOPQ, permease subunit NupQ	F	Nucleotide transport and metabolism	METABOLISM	98	1
COG1080	Phosphoenolpyruvate-protein kinase (PTS system EI component in bacteria)	G	Carbohydrate transport and metabolism	METABOLISM	326	1
COG1082	Sugar phosphate isomerase/epimerase	G	Carbohydrate transport and metabolism	METABOLISM	210	1
COG1085	Galactose-1-phosphate uridylyltransferase	G	Carbohydrate transport and metabolism	METABOLISM	194	1
COG1086	NDP-sugar epimerase, includes UDP-GlcNAc-inverting 4,6-dehydratase FlaA1 and capsular polysaccharide biosynthesis protein EpsC	M;O	Cell wall/membrane/envelope biogenesis;Posttranslational modification, protein turnover, chaperones	CELLULAR PROCESSES AND SIGNALING;CELLULAR PROCESSES AND SIGNALING	212	1
COG1087	UDP-glucose 4-epimerase	M	Cell wall/membrane/envelope biogenesis	CELLULAR PROCESSES AND SIGNALING	302	1
COG1088	dTDP-D-glucose 4,6-dehydratase	M	Cell wall/membrane/envelope biogenesis	CELLULAR PROCESSES AND SIGNALING	116	1
COG1089	GDP-D-mannose dehydratase	M	Cell wall/membrane/envelope biogenesis	CELLULAR PROCESSES AND SIGNALING	140	1
COG1090	NAD dependent epimerase/dehydratase family enzyme	R	General function prediction only	POORLY CHARACTERIZED	124	1
COG1091	dTDP-4-dehydrorhamnose reductase	M	Cell wall/membrane/envelope biogenesis	CELLULAR PROCESSES AND SIGNALING	30	1
COG1092	23S rRNA G2069 N7-methylase RlmK or C1962 C5-methylase RlmI	J	Translation, ribosomal structure and biogenesis	INFORMATION STORAGE AND PROCESSING	186	1
COG1101	ABC-type uncharacterized transport system, ATPase component	R	General function prediction only	POORLY CHARACTERIZED	16	1
COG1104	Cysteine desulfurase/Cysteine sulfinate desulfinase IscS or related enzyme, NifS family	E	Amino acid transport and metabolism	METABOLISM	270	1
COG1105	1-phosphofructokinase or 6-phosphofructokinase II	G	Carbohydrate transport and metabolism	METABOLISM	244	1
COG1108	ABC-type Mn2+/Zn2+ transport system, permease component	P	Inorganic ion transport and metabolism	METABOLISM	1686	1
COG1109	Phosphomannomutase	G	Carbohydrate transport and metabolism	METABOLISM	898	1
COG1112	Superfamily I DNA and/or RNA helicase	L	Replication, recombination and repair	INFORMATION STORAGE AND PROCESSING	176	1
COG1113	L-asparagine transporter or related permease	E	Amino acid transport and metabolism	METABOLISM	796	1
COG1114	Branched-chain amino acid permease	E	Amino acid transport and metabolism	METABOLISM	172	1
COG1115	Na+/alanine symporter	E	Amino acid transport and metabolism	METABOLISM	3066	1
COG1116	ABC-type nitrate/sulfonate/bicarbonate transport system, ATPase component	P	Inorganic ion transport and metabolism	METABOLISM	1046	1
COG1117	ABC-type phosphate transport system, ATPase component	P	Inorganic ion transport and metabolism	METABOLISM	600	1
COG1118	ABC-type sulfate/molybdate transport systems, ATPase component	P	Inorganic ion transport and metabolism	METABOLISM	184	1
COG1119	ABC-type molybdenum transport system, ATPase component ModF/photorepair protein PhrA	P	Inorganic ion transport and metabolism	METABOLISM	168	1
COG1120	ABC-type cobalamin/Fe3+-siderophores transport system, ATPase component	P;H	Inorganic ion transport and metabolism;Coenzyme transport and metabolism	METABOLISM;METABOLISM	298	1
COG1121	ABC-type Mn2+/Zn2+ transport system, ATPase component	P	Inorganic ion transport and metabolism	METABOLISM	952	1
COG1123	ABC-type glutathione transport system ATPase component, contains duplicated ATPase domain	O	Posttranslational modification, protein turnover, chaperones	CELLULAR PROCESSES AND SIGNALING	508	1
COG1124	ABC-type dipeptide/oligopeptide/nickel transport system, ATPase component	E;P	Amino acid transport and metabolism;Inorganic ion transport and metabolism	METABOLISM;METABOLISM	366	1
COG1125	ABC-type proline/glycine betaine transport system, ATPase component	E	Amino acid transport and metabolism	METABOLISM	44	1
COG1126	ABC-type polar amino acid transport system, ATPase component	E	Amino acid transport and metabolism	METABOLISM	946	1
COG1127	ATPase subunit MlaF of the ABC-type intermembrane phospholipid transporter Mla	M	Cell wall/membrane/envelope biogenesis	CELLULAR PROCESSES AND SIGNALING	162	1
COG1129	ABC-type sugar transport system, ATPase component	G	Carbohydrate transport and metabolism	METABOLISM	1858	1
COG1131	ABC-type multidrug transport system, ATPase component	V	Defense mechanisms	CELLULAR PROCESSES AND SIGNALING	182	1
COG1132	ABC-type multidrug transport system, ATPase and permease component	V	Defense mechanisms	CELLULAR PROCESSES AND SIGNALING	2692	1
COG1134	ABC-type polysaccharide/polyol phosphate transport system, ATPase component	G	Carbohydrate transport and metabolism	METABOLISM	328	1
COG1135	ABC-type methionine transport system, ATPase component	E	Amino acid transport and metabolism	METABOLISM	196	1
COG1136	ABC-type lipoprotein export system, ATPase component	M	Cell wall/membrane/envelope biogenesis	CELLULAR PROCESSES AND SIGNALING	740	1
COG1137	ABC-type lipopolysaccharide export system, ATPase component	M	Cell wall/membrane/envelope biogenesis	CELLULAR PROCESSES AND SIGNALING	164	1
COG1138	Cytochrome c biogenesis protein CcmF	C;O	Energy production and conversion;Posttranslational modification, protein turnover, chaperones	METABOLISM;CELLULAR PROCESSES AND SIGNALING	710	1
COG1140	Nitrate reductase beta subunit	C;P	Energy production and conversion;Inorganic ion transport and metabolism	METABOLISM;METABOLISM	178	1
COG1142	Fe-S-cluster-containing hydrogenase component 2	C	Energy production and conversion	METABOLISM	140	1
COG1143	Formate hydrogenlyase subunit 6/NADH:ubiquinone oxidoreductase 23 kD subunit (chain I)	C	Energy production and conversion	METABOLISM	402	1
COG1154	Deoxyxylulose-5-phosphate synthase	H;I	Coenzyme transport and metabolism;Lipid transport and metabolism	METABOLISM;METABOLISM	328	1
COG1157	Flagellar biosynthesis/type III secretory pathway ATPase FliI	N;U	Cell motility;Intracellular trafficking, secretion, and vesicular transport	CELLULAR PROCESSES AND SIGNALING;CELLULAR PROCESSES AND SIGNALING	648	1
COG1158	Transcription termination factor Rho	K	Transcription	INFORMATION STORAGE AND PROCESSING	174	1
COG1159	GTPase Era, involved in 16S rRNA processing	J	Translation, ribosomal structure and biogenesis	INFORMATION STORAGE AND PROCESSING	676	1
COG1160	Double Era-like domain GTPase Der	J	Translation, ribosomal structure and biogenesis	INFORMATION STORAGE AND PROCESSING	306	1
COG1162	Ribosome biogenesis GTPase RsgA	J	Translation, ribosomal structure and biogenesis	INFORMATION STORAGE AND PROCESSING	138	1
COG1164	Oligoendopeptidase F	E	Amino acid transport and metabolism	METABOLISM	144	1
COG1165	2-succinyl-5-enolpyruvyl-6-hydroxy-3-cyclohexene-1-carboxylate synthase	H	Coenzyme transport and metabolism	METABOLISM	162	1
COG1166	Arginine decarboxylase (spermidine biosynthesis)	E	Amino acid transport and metabolism	METABOLISM	246	1
COG1167	DNA-binding transcriptional regulator, MocR family, contains an aminotransferase domain	K;E	Transcription;Amino acid transport and metabolism	INFORMATION STORAGE AND PROCESSING;METABOLISM	542	1
COG1168	Bifunctional PLP-dependent enzyme with beta-cystathionase and maltose regulon repressor activities	E;R	Amino acid transport and metabolism;General function prediction only	METABOLISM;POORLY CHARACTERIZED	112	1
COG1169	Isochorismate synthase EntC	H;Q	Coenzyme transport and metabolism;Secondary metabolites biosynthesis, transport and catabolism	METABOLISM;METABOLISM	172	1
COG1171	Threonine deaminase	E	Amino acid transport and metabolism	METABOLISM	66	1
COG1172	Ribose/xylose/arabinose/galactoside ABC-type transport system, permease component	G	Carbohydrate transport and metabolism	METABOLISM	1254	1
COG1173	ABC-type dipeptide/oligopeptide/nickel transport system, permease component	E;P	Amino acid transport and metabolism;Inorganic ion transport and metabolism	METABOLISM;METABOLISM	1054	1
COG1174	ABC-type proline/glycine betaine transport system, permease component	E	Amino acid transport and metabolism	METABOLISM	218	1
COG1175	ABC-type sugar transport system, permease component	G	Carbohydrate transport and metabolism	METABOLISM	362	1
COG1176	ABC-type spermidine/putrescine transport system, permease component I	E	Amino acid transport and metabolism	METABOLISM	524	1
COG1177	ABC-type spermidine/putrescine transport system, permease component II	E	Amino acid transport and metabolism	METABOLISM	384	1
COG1178	ABC-type Fe3+ transport system, permease component	P	Inorganic ion transport and metabolism	METABOLISM	1214	1
COG1179	tRNA A37 threonylcarbamoyladenosine dehydratase	J	Translation, ribosomal structure and biogenesis	INFORMATION STORAGE AND PROCESSING	136	1
COG1180	Pyruvate-formate lyase-activating enzyme	O	Posttranslational modification, protein turnover, chaperones	CELLULAR PROCESSES AND SIGNALING	74	1
COG1181	D-alanine-D-alanine ligase or related ATP-grasp enzyme	M;R	Cell wall/membrane/envelope biogenesis;General function prediction only	CELLULAR PROCESSES AND SIGNALING;POORLY CHARACTERIZED	764	1
COG1182	FMN-dependent NADH-azoreductase	C	Energy production and conversion	METABOLISM	116	1
COG1183	Phosphatidylserine synthase	I	Lipid transport and metabolism	METABOLISM	356	1
COG1185	Polyribonucleotide nucleotidyltransferase (polynucleotide phosphorylase)	J	Translation, ribosomal structure and biogenesis	INFORMATION STORAGE AND PROCESSING	828	1
COG1186	Protein chain release factor PrfB	J	Translation, ribosomal structure and biogenesis	INFORMATION STORAGE AND PROCESSING	650	1
COG1187	Pseudouridylate synthase RsuA, specific for 16S rRNA U516 and 23S rRNA U2605	J	Translation, ribosomal structure and biogenesis	INFORMATION STORAGE AND PROCESSING	366	1
COG1188	Ribosomal 50S subunit-recycling heat shock protein, contains S4 domain	J	Translation, ribosomal structure and biogenesis	INFORMATION STORAGE AND PROCESSING	76	1
COG1189	Predicted rRNA methylase YqxC, contains S4 and FtsJ domains	J	Translation, ribosomal structure and biogenesis	INFORMATION STORAGE AND PROCESSING	2	1
COG1190	Lysyl-tRNA synthetase (class II)	J	Translation, ribosomal structure and biogenesis	INFORMATION STORAGE AND PROCESSING	298	1
COG1191	DNA-directed RNA polymerase specialized sigma subunit	K	Transcription	INFORMATION STORAGE AND PROCESSING	110	1
COG1192	ParA-like ATPase involved in chromosome/plasmid partitioning or cellulose biosynthesis protein BcsQ	D;N	Cell cycle control, cell division, chromosome partitioning;Cell motility	CELLULAR PROCESSES AND SIGNALING;CELLULAR PROCESSES AND SIGNALING	2332	1
COG1194	Adenine-specific DNA glycosylase, acts on AG and A-oxoG pairs	L	Replication, recombination and repair	INFORMATION STORAGE AND PROCESSING	234	1
COG1195	Recombinational DNA repair ATPase RecF	L	Replication, recombination and repair	INFORMATION STORAGE AND PROCESSING	622	1
COG1196	Chromosome segregation ATPase Smc	D	Cell cycle control, cell division, chromosome partitioning	CELLULAR PROCESSES AND SIGNALING	2130	1
COG1197	Transcription-repair coupling factor (superfamily II helicase)	L;K	Replication, recombination and repair;Transcription	INFORMATION STORAGE AND PROCESSING;INFORMATION STORAGE AND PROCESSING	454	1
COG1198	Primosomal protein N' (replication factor Y) - superfamily II helicase	L	Replication, recombination and repair	INFORMATION STORAGE AND PROCESSING	882	1
COG1199	Rad3-related DNA helicase DinG	L	Replication, recombination and repair	INFORMATION STORAGE AND PROCESSING	340	1
COG1200	RecG-like helicase	L	Replication, recombination and repair	INFORMATION STORAGE AND PROCESSING	760	1
COG1207	Bifunctional protein GlmU, N-acetylglucosamine-1-phosphate-uridyltransferase/glucosamine-1-phosphate-acetyltransferase	M	Cell wall/membrane/envelope biogenesis	CELLULAR PROCESSES AND SIGNALING	890	1
COG1209	dTDP-glucose pyrophosphorylase	M	Cell wall/membrane/envelope biogenesis	CELLULAR PROCESSES AND SIGNALING	144	1
COG1210	UTP-glucose-1-phosphate uridylyltransferase	M	Cell wall/membrane/envelope biogenesis	CELLULAR PROCESSES AND SIGNALING	420	1
COG1211	2-C-methyl-D-erythritol 4-phosphate cytidylyltransferase	I	Lipid transport and metabolism	METABOLISM	122	1
COG1212	CMP-2-keto-3-deoxyoctulosonic acid synthetase	M	Cell wall/membrane/envelope biogenesis	CELLULAR PROCESSES AND SIGNALING	188	1
COG1214	tRNA A37 threonylcarbamoyladenosine modification protein TsaB	J	Translation, ribosomal structure and biogenesis	INFORMATION STORAGE AND PROCESSING	462	1
COG1215	Glycosyltransferase, catalytic subunit of cellulose synthase and poly-beta-1,6-N-acetylglucosamine synthase	N	Cell motility	CELLULAR PROCESSES AND SIGNALING	660	1
COG1217	Predicted membrane GTPase TypA/BipA involved in stress response	T	Signal transduction mechanisms	CELLULAR PROCESSES AND SIGNALING	838	1
COG1218	3'-Phosphoadenosine 5'-phosphosulfate (PAPS) 3'-phosphatase	P	Inorganic ion transport and metabolism	METABOLISM	128	1
COG1219	ATP-dependent protease Clp, ATPase subunit ClpX	O	Posttranslational modification, protein turnover, chaperones	CELLULAR PROCESSES AND SIGNALING	708	1
COG1220	ATP-dependent protease HslVU (ClpYQ), ATPase subunit HslU	O	Posttranslational modification, protein turnover, chaperones	CELLULAR PROCESSES AND SIGNALING	840	1
COG1221	Transcriptional regulators containing an AAA-type ATPase domain and a DNA-binding domain	K;T	Transcription;Signal transduction mechanisms	INFORMATION STORAGE AND PROCESSING;CELLULAR PROCESSES AND SIGNALING	294	1
COG1222	ATP-dependent 26S proteasome regulatory subunit	O	Posttranslational modification, protein turnover, chaperones	CELLULAR PROCESSES AND SIGNALING	436	1
COG1225	Peroxiredoxin	O	Posttranslational modification, protein turnover, chaperones	CELLULAR PROCESSES AND SIGNALING	650	1
COG1226	Voltage-gated potassium channel Kch	P	Inorganic ion transport and metabolism	METABOLISM	192	1
COG1228	Imidazolonepropionase or related amidohydrolase	Q	Secondary metabolites biosynthesis, transport and catabolism	METABOLISM	94	1
COG1230	Co/Zn/Cd efflux system component	P	Inorganic ion transport and metabolism	METABOLISM	574	1
COG1235	Phosphoribosyl 1,2-cyclic phosphate phosphodiesterase	P	Inorganic ion transport and metabolism	METABOLISM	158	1
COG1238	Uncharacterized membrane protein YqaA, VTT domain	S	Function unknown	POORLY CHARACTERIZED	222	1
COG1241	DNA replicative helicase MCM subunit Mcm2, Cdc46/Mcm family	L	Replication, recombination and repair	INFORMATION STORAGE AND PROCESSING	6	1
COG1242	Radical SAM superfamily enzyme	R	General function prediction only	POORLY CHARACTERIZED	66	1
COG1246	N-acetylglutamate synthase or related acetyltransferase, GNAT family	E	Amino acid transport and metabolism	METABOLISM	1050	1
COG1247	L-amino acid N-acyltransferase MnaT	E	Amino acid transport and metabolism	METABOLISM	174	1
COG1249	Dihydrolipoamide dehydrogenase (E3) component of pyruvate/2-oxoglutarate dehydrogenase complex or glutathione oxidoreductase	C	Energy production and conversion	METABOLISM	1718	1
COG1250	3-hydroxyacyl-CoA dehydrogenase	I	Lipid transport and metabolism	METABOLISM	2	1
COG1251	NAD(P)H-nitrite reductase, large subunit	C	Energy production and conversion	METABOLISM	284	1
COG1252	NADH dehydrogenase, FAD-containing subunit	C	Energy production and conversion	METABOLISM	196	1
COG1253	Hemolysin-related protein, contains CBS domains, UPF0053 family	R	General function prediction only	POORLY CHARACTERIZED	780	1
COG1254	Acylphosphatase	C	Energy production and conversion	METABOLISM	28	1
COG1256	Flagellar hook-associated protein FlgK	N	Cell motility	CELLULAR PROCESSES AND SIGNALING	274	1
COG1261	Flagellar basal body P-ring formation protein FlgA	N	Cell motility	CELLULAR PROCESSES AND SIGNALING	212	1
COG1263	Phosphotransferase system IIC components, glucose/maltose/N-acetylglucosamine-specific	G	Carbohydrate transport and metabolism	METABOLISM	1260	1
COG1264	Phosphotransferase system IIB components	G	Carbohydrate transport and metabolism	METABOLISM	46	1
COG1266	Membrane protease YdiL, CAAX protease family	O	Posttranslational modification, protein turnover, chaperones	CELLULAR PROCESSES AND SIGNALING	134	1
COG1267	Phosphatidylglycerophosphatase A	I	Lipid transport and metabolism	METABOLISM	310	1
COG1268	Biotin transporter BioY	H	Coenzyme transport and metabolism	METABOLISM	264	1
COG1271	Cytochrome bd-type quinol oxidase, subunit 1	C	Energy production and conversion	METABOLISM	208	1
COG1272	Predicted membrane channel-forming protein YqfA, hemolysin III family	U	Intracellular trafficking, secretion, and vesicular transport	CELLULAR PROCESSES AND SIGNALING	124	1
COG1275	Tellurite resistance protein TehA and related permeases	V	Defense mechanisms	CELLULAR PROCESSES AND SIGNALING	76	1
COG1276	Putative copper export protein	P	Inorganic ion transport and metabolism	METABOLISM	118	1
COG1278	Cold shock protein, CspA family	K	Transcription	INFORMATION STORAGE AND PROCESSING	242	1
COG1279	Arginine exporter protein ArgO	E	Amino acid transport and metabolism	METABOLISM	124	1
COG1280	Threonine/homoserine/homoserine lactone efflux protein	E	Amino acid transport and metabolism	METABOLISM	480	1
COG1281	Redox-regulated molecular chaperone, HSP33 family	O	Posttranslational modification, protein turnover, chaperones	CELLULAR PROCESSES AND SIGNALING	128	1
COG1282	NAD/NADP transhydrogenase beta subunit	C	Energy production and conversion	METABOLISM	244	1
COG1283	Na+/phosphate symporter	P	Inorganic ion transport and metabolism	METABOLISM	176	1
COG1285	Magnesium uptake protein YhiD/SapB, involved in acid resistance	P	Inorganic ion transport and metabolism	METABOLISM	126	1
COG1286	Colicin V production accessory protein CvpA, regulator of purF expression and biofilm formation	F;M	Nucleotide transport and metabolism;Cell wall/membrane/envelope biogenesis	METABOLISM;CELLULAR PROCESSES AND SIGNALING	392	1
COG1288	Predicted membrane transporter YfcC, affects glyoxylate shunt	R	General function prediction only	POORLY CHARACTERIZED	114	1
COG1289	Uncharacterized membrane protein YccC	S	Function unknown	POORLY CHARACTERIZED	860	1
COG1290	Cytochrome b subunit of the bc complex	C	Energy production and conversion	METABOLISM	450	1
COG1291	Flagellar motor component MotA	N	Cell motility	CELLULAR PROCESSES AND SIGNALING	282	1
COG1294	Cytochrome bd-type quinol oxidase, subunit 2	C	Energy production and conversion	METABOLISM	214	1
COG1295	Uncharacterized membrane protein, BrkB/YihY/UPF0761 family (not an RNase)	S	Function unknown	POORLY CHARACTERIZED	686	1
COG1296	Predicted branched-chain amino acid permease (azaleucine resistance)	E	Amino acid transport and metabolism	METABOLISM	102	1
COG1297	Predicted oligopeptide transporter, OPT family	R	General function prediction only	POORLY CHARACTERIZED	214	1
COG1298	Flagellar biosynthesis protein FlhA	N	Cell motility	CELLULAR PROCESSES AND SIGNALING	430	1
COG1299	Phosphotransferase system, fructose-specific IIC component	G	Carbohydrate transport and metabolism	METABOLISM	668	1
COG1301	Na+/H+-dicarboxylate symporter	C	Energy production and conversion	METABOLISM	1212	1
COG1304	FMN-dependent dehydrogenase, includes L-lactate dehydrogenase and type II isopentenyl diphosphate isomerase	C;I;R	Energy production and conversion;Lipid transport and metabolism;General function prediction only	METABOLISM;METABOLISM;POORLY CHARACTERIZED	382	1
COG1305	Transglutaminase-like enzyme, putative cysteine protease	O	Posttranslational modification, protein turnover, chaperones	CELLULAR PROCESSES AND SIGNALING	228	1
COG1309	DNA-binding protein, AcrR family, includes nucleoid occlusion protein SlmA	K	Transcription	INFORMATION STORAGE AND PROCESSING	2174	1
COG1310	Proteasome lid subunit RPN8/RPN11, contains Jab1/MPN domain metalloenzyme (JAMM) motif	O	Posttranslational modification, protein turnover, chaperones	CELLULAR PROCESSES AND SIGNALING	38	1
COG1312	D-mannonate dehydratase	G	Carbohydrate transport and metabolism	METABOLISM	594	1
COG1314	Protein translocase subunit SecG	U	Intracellular trafficking, secretion, and vesicular transport	CELLULAR PROCESSES AND SIGNALING	58	1
COG1317	Flagellar biosynthesis/type III secretory pathway protein FliH	N;U	Cell motility;Intracellular trafficking, secretion, and vesicular transport	CELLULAR PROCESSES AND SIGNALING;CELLULAR PROCESSES AND SIGNALING	1502	1
COG1319	Aldehyde, CO, or xanthine dehydrogenase, FAD-binding subunit	C	Energy production and conversion	METABOLISM	118	1
COG1320	Multisubunit Na+/H+ antiporter, MnhG subunit	P	Inorganic ion transport and metabolism	METABOLISM	90	1
COG1321	Mn-dependent transcriptional regulator MntR, DtxR family	K	Transcription	INFORMATION STORAGE AND PROCESSING	70	1
COG1322	DNA anti-recombination protein (rearrangement mutator) RmuC	L	Replication, recombination and repair	INFORMATION STORAGE AND PROCESSING	632	1
COG1324	Divalent cation tolerance protein CutA	P	Inorganic ion transport and metabolism	METABOLISM	266	1
COG1327	Transcriptional regulator NrdR, contains Zn-ribbon and ATP-cone domains	K	Transcription	INFORMATION STORAGE AND PROCESSING	148	1
COG1328	Anaerobic ribonucleoside-triphosphate reductase	F	Nucleotide transport and metabolism	METABOLISM	206	1
COG1329	RNA polymerase-interacting regulator, CarD/CdnL/TRCF family	K	Transcription	INFORMATION STORAGE AND PROCESSING	4	1
COG1330	Scaffold subunit RecC of the DNA repair enzyme RecBCD (exonuclease V)	L	Replication, recombination and repair	INFORMATION STORAGE AND PROCESSING	434	1
COG1331	Uncharacterized conserved protein YyaL, SSP411 family, contains thoiredoxin and six-hairpin glycosidase-like domains	R	General function prediction only	POORLY CHARACTERIZED	136	1
COG1335	Nicotinamidase-related amidase	H;R	Coenzyme transport and metabolism;General function prediction only	METABOLISM;POORLY CHARACTERIZED	282	1
COG1338	Flagellar biosynthesis protein FliP	N	Cell motility	CELLULAR PROCESSES AND SIGNALING	240	1
COG1340	Uncharacterized coiled-coil protein, contains DUF342 domain	S	Function unknown	POORLY CHARACTERIZED	48	1
COG1344	Flagellin and related hook-associated protein FlgL	N	Cell motility	CELLULAR PROCESSES AND SIGNALING	512	1
COG1345	Flagellar capping protein FliD	N	Cell motility	CELLULAR PROCESSES AND SIGNALING	196	1
COG1346	Putative effector of murein hydrolase	M	Cell wall/membrane/envelope biogenesis	CELLULAR PROCESSES AND SIGNALING	192	1
COG1349	DNA-binding transcriptional regulator of sugar metabolism, DeoR/GlpR family	K;G	Transcription;Carbohydrate transport and metabolism	INFORMATION STORAGE AND PROCESSING;METABOLISM	1160	1
COG1351	Thymidylate synthase ThyX, FAD-dependent family	F	Nucleotide transport and metabolism	METABOLISM	404	1
COG1352	Methylase of chemotaxis methyl-accepting proteins	T	Signal transduction mechanisms	CELLULAR PROCESSES AND SIGNALING	118	1
COG1357	Uncharacterized conserved protein YjbI, contains pentapeptide repeats	S	Function unknown	POORLY CHARACTERIZED	1086	1
COG1359	Quinol monooxygenase YgiN	C	Energy production and conversion	METABOLISM	164	1
COG1360	Flagellar motor protein MotB	N	Cell motility	CELLULAR PROCESSES AND SIGNALING	182	1
COG1368	Phosphoglycerol transferase MdoB/OpgB, AlkP superfamily	M	Cell wall/membrane/envelope biogenesis	CELLULAR PROCESSES AND SIGNALING	10	1
COG1373	Predicted ATPase, AAA+ superfamily	R	General function prediction only	POORLY CHARACTERIZED	60	1
COG1376	Lipoprotein-anchoring transpeptidase ErfK/SrfK	M	Cell wall/membrane/envelope biogenesis	CELLULAR PROCESSES AND SIGNALING	360	1
COG1377	Flagellar biosynthesis protein FlhB	N	Cell motility	CELLULAR PROCESSES AND SIGNALING	692	1
COG1380	Putative effector of murein hydrolase LrgA, UPF0299 family	R	General function prediction only	POORLY CHARACTERIZED	150	1
COG1381	Recombinational DNA repair protein RecO (RecF pathway)	L	Replication, recombination and repair	INFORMATION STORAGE AND PROCESSING	458	1
COG1384	Lysyl-tRNA synthetase, class I	J	Translation, ribosomal structure and biogenesis	INFORMATION STORAGE AND PROCESSING	38	1
COG1385	16S rRNA U1498 N3-methylase RsmE	J	Translation, ribosomal structure and biogenesis	INFORMATION STORAGE AND PROCESSING	162	1
COG1391	Glutamine synthetase adenylyltransferase	O	Posttranslational modification, protein turnover, chaperones	CELLULAR PROCESSES AND SIGNALING	162	1
COG1393	Arsenate reductase or related protein, glutaredoxin family	P	Inorganic ion transport and metabolism	METABOLISM	176	1
COG1396	Transcriptional regulator, contains XRE-family HTH domain	K	Transcription	INFORMATION STORAGE AND PROCESSING	4516	1
COG1398	Fatty-acid desaturase	I	Lipid transport and metabolism	METABOLISM	6	1
COG1399	23S rRNA accumulation protein YceD (essential in plants, uncharacterized in bacteria)	J	Translation, ribosomal structure and biogenesis	INFORMATION STORAGE AND PROCESSING	118	1
COG1401	5-methylcytosine-specific restriction endonuclease McrBC, GTP-binding regulatory subunit McrB	V	Defense mechanisms	CELLULAR PROCESSES AND SIGNALING	68	1
COG1402	Creatinine amidohydrolase/Fe(II)-dependent FAPy formamide hydrolase (riboflavin and F420 biosynthesis)	H	Coenzyme transport and metabolism	METABOLISM	66	1
COG1403	5-methylcytosine-specific restriction endonuclease McrA	V	Defense mechanisms	CELLULAR PROCESSES AND SIGNALING	1094	1
COG1409	3',5'-cyclic AMP phosphodiesterase CpdA	T	Signal transduction mechanisms	CELLULAR PROCESSES AND SIGNALING	1588	1
COG1414	DNA-binding transcriptional regulator, IclR family	K	Transcription	INFORMATION STORAGE AND PROCESSING	1222	1
COG1418	HD superfamily phosphodieaserase, includes HD domain of RNase Y	J;R	Translation, ribosomal structure and biogenesis;General function prediction only	INFORMATION STORAGE AND PROCESSING;POORLY CHARACTERIZED	146	1
COG1426	Cytoskeletal protein RodZ, contains Xre-like HTH and DUF4115 domains	D	Cell cycle control, cell division, chromosome partitioning	CELLULAR PROCESSES AND SIGNALING	204	1
COG1434	Lipid carrier protein ElyC involved in cell wall biogenesis, DUF218 family	M	Cell wall/membrane/envelope biogenesis	CELLULAR PROCESSES AND SIGNALING	118	1
COG1435	Thymidine kinase	F	Nucleotide transport and metabolism	METABOLISM	96	1
COG1438	Arginine repressor	K	Transcription	INFORMATION STORAGE AND PROCESSING	94	1
COG1441	O-succinylbenzoate synthase	H	Coenzyme transport and metabolism	METABOLISM	164	1
COG1442	Lipopolysaccharide biosynthesis protein, LPS:glycosyltransferase	M	Cell wall/membrane/envelope biogenesis	CELLULAR PROCESSES AND SIGNALING	8	1
COG1443	Isopentenyldiphosphate isomerase	I	Lipid transport and metabolism	METABOLISM	152	1
COG1444	tRNA(Met) C34 N-acetyltransferase TmcA	J	Translation, ribosomal structure and biogenesis	INFORMATION STORAGE AND PROCESSING	186	1
COG1445	Phosphotransferase system fructose-specific component IIB	G	Carbohydrate transport and metabolism	METABOLISM	34	1
COG1446	Isoaspartyl peptidase or L-asparaginase, Ntn-hydrolase superfamily	E	Amino acid transport and metabolism	METABOLISM	80	1
COG1448	Aspartate/aromatic aminotransferase	E	Amino acid transport and metabolism	METABOLISM	418	1
COG1450	Type II secretory pathway component GspD/PulD (secretin)	U	Intracellular trafficking, secretion, and vesicular transport	CELLULAR PROCESSES AND SIGNALING	552	1
COG1451	UTP pyrophosphatase, metal-dependent hydrolase family	R	General function prediction only	POORLY CHARACTERIZED	142	1
COG1452	LPS assembly outer membrane protein LptD (organic solvent tolerance protein OstA)	M	Cell wall/membrane/envelope biogenesis	CELLULAR PROCESSES AND SIGNALING	416	1
COG1457	Purine-cytosine permease or related protein	F	Nucleotide transport and metabolism	METABOLISM	848	1
COG1459	Type II secretory pathway, component PulF	N;U;W	Cell motility;Intracellular trafficking, secretion, and vesicular transport;Extracellular structures	CELLULAR PROCESSES AND SIGNALING;CELLULAR PROCESSES AND SIGNALING;CELLULAR PROCESSES AND SIGNALING	136	1
COG1463	Periplasmic subunit MlaD of the ABC-type intermembrane phospholipid transporter Mla	M	Cell wall/membrane/envelope biogenesis	CELLULAR PROCESSES AND SIGNALING	378	1
COG1464	ABC-type metal ion transport system, periplasmic component/surface antigen	P	Inorganic ion transport and metabolism	METABOLISM	214	1
COG1466	DNA polymerase III, delta subunit	L	Replication, recombination and repair	INFORMATION STORAGE AND PROCESSING	556	1
COG1472	Periplasmic beta-glucosidase and related glycosidases	G	Carbohydrate transport and metabolism	METABOLISM	976	1
COG1473	Metal-dependent amidase/aminoacylase/carboxypeptidase	R	General function prediction only	POORLY CHARACTERIZED	1014	1
COG1474	Cdc6-related protein, AAA superfamily ATPase	L	Replication, recombination and repair	INFORMATION STORAGE AND PROCESSING	162	1
COG1475	Chromosome segregation protein Spo0J, contains ParB-like nuclease domain	D	Cell cycle control, cell division, chromosome partitioning	CELLULAR PROCESSES AND SIGNALING	522	1
COG1477	FAD:protein FMN transferase ApbE	H;O	Coenzyme transport and metabolism;Posttranslational modification, protein turnover, chaperones	METABOLISM;CELLULAR PROCESSES AND SIGNALING	138	1
COG1478	F420-0:Gamma-glutamyl ligase (F420 biosynthesis)	H	Coenzyme transport and metabolism	METABOLISM	348	1
COG1482	Mannose-6-phosphate isomerase, class I	G	Carbohydrate transport and metabolism	METABOLISM	434	1
COG1484	DNA replication protein DnaC	L	Replication, recombination and repair	INFORMATION STORAGE AND PROCESSING	680	1
COG1485	Cell division protein ZapE (Z ring-associated ATPase), AFG1 superfamily	D	Cell cycle control, cell division, chromosome partitioning	CELLULAR PROCESSES AND SIGNALING	160	1
COG1486	Alpha-galactosidase/6-phospho-beta-glucosidase, family 4 of glycosyl hydrolase	G	Carbohydrate transport and metabolism	METABOLISM	86	1
COG1487	Ribonuclease/mRNA interferase VapC, contains PIN domain	V	Defense mechanisms	CELLULAR PROCESSES AND SIGNALING	102	1
COG1488	Nicotinic acid phosphoribosyltransferase	H	Coenzyme transport and metabolism	METABOLISM	202	1
COG1489	DNA-binding protein, stimulates sugar fermentation	G;T	Carbohydrate transport and metabolism;Signal transduction mechanisms	METABOLISM;CELLULAR PROCESSES AND SIGNALING	162	1
COG1490	D-aminoacyl-tRNA deacylase	J	Translation, ribosomal structure and biogenesis	INFORMATION STORAGE AND PROCESSING	80	1
COG1494	Fructose-1,6-bisphosphatase/sedoheptulose 1,7-bisphosphatase or related protein	G	Carbohydrate transport and metabolism	METABOLISM	500	1
COG1495	Disulfide bond formation protein DsbB	O	Posttranslational modification, protein turnover, chaperones	CELLULAR PROCESSES AND SIGNALING	508	1
COG1496	Copper oxidase (laccase) domain	P	Inorganic ion transport and metabolism	METABOLISM	168	1
COG1502	Phosphatidylserine/phosphatidylglycerophosphate/cardiolipin synthase	I	Lipid transport and metabolism	METABOLISM	1084	1
COG1505	Prolyl endopeptidase PreP, S9A serine peptidase family	E	Amino acid transport and metabolism	METABOLISM	484	1
COG1506	Dipeptidyl aminopeptidase/acylaminoacyl peptidase	E	Amino acid transport and metabolism	METABOLISM	556	1
COG1508	DNA-directed RNA polymerase specialized sigma subunit, sigma54 homolog	K	Transcription	INFORMATION STORAGE AND PROCESSING	176	1
COG1509	L-lysine 2,3-aminomutase (EF-P beta-lysylation pathway)	E	Amino acid transport and metabolism	METABOLISM	260	1
COG1514	RNA 2',3'-cyclic phosphodiesterase (2'-5' RNA ligase)	J	Translation, ribosomal structure and biogenesis	INFORMATION STORAGE AND PROCESSING	60	1
COG1515	Deoxyinosine 3'-endonuclease (endonuclease V)	L	Replication, recombination and repair	INFORMATION STORAGE AND PROCESSING	116	1
COG1516	Flagellin-specific chaperone FliS	N;U	Cell motility;Intracellular trafficking, secretion, and vesicular transport	CELLULAR PROCESSES AND SIGNALING;CELLULAR PROCESSES AND SIGNALING	86	1
COG1519	3-deoxy-D-manno-octulosonic-acid transferase	M	Cell wall/membrane/envelope biogenesis	CELLULAR PROCESSES AND SIGNALING	246	1
COG1520	Outer membrane protein assembly factor BamB, contains PQQ-like beta-propeller repeat	M	Cell wall/membrane/envelope biogenesis	CELLULAR PROCESSES AND SIGNALING	872	1
COG1522	DNA-binding transcriptional regulator, Lrp family	K	Transcription	INFORMATION STORAGE AND PROCESSING	256	1
COG1523	Pullulanase/glycogen debranching enzyme	G	Carbohydrate transport and metabolism	METABOLISM	402	1
COG1524	c-di-AMP phosphodiesterase AtaC or nucleotide pyrophosphatase, AlkP superfamily	T	Signal transduction mechanisms	CELLULAR PROCESSES AND SIGNALING	242	1
COG1526	Formate dehydrogenase assembly factor FdhD, a sulfurtransferase	C	Energy production and conversion	METABOLISM	108	1
COG1528	Ferritin	P	Inorganic ion transport and metabolism	METABOLISM	118	1
COG1529	Aldehyde, CO or xanthine dehydrogenase, Mo-binding subunit	C	Energy production and conversion	METABOLISM	134	1
COG1530	Ribonuclease G or E	J	Translation, ribosomal structure and biogenesis	INFORMATION STORAGE AND PROCESSING	910	1
COG1534	RNA-binding protein YhbY	J	Translation, ribosomal structure and biogenesis	INFORMATION STORAGE AND PROCESSING	72	1
COG1536	Flagellar motor switch protein FliG	N	Cell motility	CELLULAR PROCESSES AND SIGNALING	262	1
COG1538	Outer membrane protein TolC	M	Cell wall/membrane/envelope biogenesis	CELLULAR PROCESSES AND SIGNALING	1884	1
COG1539	Dihydroneopterin aldolase	H	Coenzyme transport and metabolism	METABOLISM	274	1
COG1540	5-oxoprolinase subunit A	E	Amino acid transport and metabolism	METABOLISM	206	1
COG1541	Phenylacetate-coenzyme A ligase PaaK, adenylate-forming domain family	H	Coenzyme transport and metabolism	METABOLISM	96	1
COG1544	Ribosome-associated translation inhibitor RaiA	J	Translation, ribosomal structure and biogenesis	INFORMATION STORAGE AND PROCESSING	120	1
COG1546	Nicotinamide mononucleotide (NMN) deamidase PncC	H	Coenzyme transport and metabolism	METABOLISM	58	1
COG1551	sRNA-binding carbon storage regulator CsrA	T	Signal transduction mechanisms	CELLULAR PROCESSES AND SIGNALING	20	1
COG1553	Sulfur relay (sulfurtransferase) complex TusBCD TusD component, DsrE family	P	Inorganic ion transport and metabolism	METABOLISM	84	1
COG1555	DNA uptake protein ComE or related DNA-binding protein	L	Replication, recombination and repair	INFORMATION STORAGE AND PROCESSING	122	1
COG1558	Flagellar basal body rod protein FlgC	N	Cell motility	CELLULAR PROCESSES AND SIGNALING	120	1
COG1559	Endolytic transglycosylase MltG, terminates peptidoglycan polymerization	M	Cell wall/membrane/envelope biogenesis	CELLULAR PROCESSES AND SIGNALING	150	1
COG1560	Palmitoleoyl-ACP: Kdo2-lipid-IV acyltransferase (lipid A biosynthesis)	I	Lipid transport and metabolism	METABOLISM	502	1
COG1561	Uncharacterized stationary-phase protein YicC, UPF0701 family	S	Function unknown	POORLY CHARACTERIZED	202	1
COG1563	Uncharacterized MnhB-related membrane protein	R	General function prediction only	POORLY CHARACTERIZED	214	1
COG1564	Thiamine pyrophosphokinase	H	Coenzyme transport and metabolism	METABOLISM	310	1
COG1565	SAM-dependent methyltransferase, MidA family	R	General function prediction only	POORLY CHARACTERIZED	544	1
COG1566	Multidrug resistance efflux pump EmrA	V	Defense mechanisms	CELLULAR PROCESSES AND SIGNALING	1284	1
COG1570	Exonuclease VII, large subunit	L	Replication, recombination and repair	INFORMATION STORAGE AND PROCESSING	188	1
COG1573	Uracil-DNA glycosylase	L	Replication, recombination and repair	INFORMATION STORAGE AND PROCESSING	448	1
COG1575	1,4-dihydroxy-2-naphthoate polyprenyltransferase	H	Coenzyme transport and metabolism	METABOLISM	152	1
COG1576	23S rRNA pseudoU1915 N3-methylase RlmH	J	Translation, ribosomal structure and biogenesis	INFORMATION STORAGE AND PROCESSING	52	1
COG1580	Flagellar basal body-associated protein FliL	N	Cell motility	CELLULAR PROCESSES AND SIGNALING	174	1
COG1585	Membrane protein implicated in regulation of membrane protease activity	O	Posttranslational modification, protein turnover, chaperones	CELLULAR PROCESSES AND SIGNALING	90	1
COG1586	S-adenosylmethionine decarboxylase	E	Amino acid transport and metabolism	METABOLISM	140	1
COG1587	Uroporphyrinogen-III synthase	H	Coenzyme transport and metabolism	METABOLISM	422	1
COG1589	Cell division septal protein FtsQ	D	Cell cycle control, cell division, chromosome partitioning	CELLULAR PROCESSES AND SIGNALING	564	1
COG1593	TRAP-type C4-dicarboxylate transport system, large permease component	G	Carbohydrate transport and metabolism	METABOLISM	618	1
COG1595	DNA-directed RNA polymerase specialized sigma subunit, sigma24 family	K	Transcription	INFORMATION STORAGE AND PROCESSING	172	1
COG1596	Periplasmic protein Wza involved in polysaccharide export, contains SLBB domain of the beta-grasp fold	M	Cell wall/membrane/envelope biogenesis	CELLULAR PROCESSES AND SIGNALING	198	1
COG1597	Phosphatidylglycerol kinase, diacylglycerol kinase family	I;R	Lipid transport and metabolism;General function prediction only	METABOLISM;POORLY CHARACTERIZED	162	1
COG1600	Epoxyqueuosine reductase QueG (queuosine biosynthesis)	J	Translation, ribosomal structure and biogenesis	INFORMATION STORAGE AND PROCESSING	196	1
COG1605	Chorismate mutase	E	Amino acid transport and metabolism	METABOLISM	150	1
COG1607	Acyl-CoA hydrolase	I	Lipid transport and metabolism	METABOLISM	58	1
COG1609	DNA-binding transcriptional regulator, LacI/PurR family	K	Transcription	INFORMATION STORAGE AND PROCESSING	2172	1
COG1611	Nucleotide monophosphate nucleosidase PpnN/YdgH, Lonely Guy (LOG) family	F	Nucleotide transport and metabolism	METABOLISM	310	1
COG1612	Heme A synthase	H	Coenzyme transport and metabolism	METABOLISM	486	1
COG1613	ABC-type sulfate transport system, periplasmic component	P	Inorganic ion transport and metabolism	METABOLISM	134	1
COG1619	Muramoyltetrapeptide carboxypeptidase LdcA (peptidoglycan recycling)	M	Cell wall/membrane/envelope biogenesis	CELLULAR PROCESSES AND SIGNALING	916	1
COG1622	Heme/copper-type cytochrome/quinol oxidase, subunit 2	C	Energy production and conversion	METABOLISM	274	1
COG1626	Neutral trehalase	G	Carbohydrate transport and metabolism	METABOLISM	764	1
COG1629	Outer membrane receptor protein, Fe transport	P	Inorganic ion transport and metabolism	METABOLISM	186	1
COG1636	Epoxyqueuosine reductase QueH (tRNA modification)	J	Translation, ribosomal structure and biogenesis	INFORMATION STORAGE AND PROCESSING	88	1
COG1638	TRAP-type C4-dicarboxylate transport system, periplasmic component	G	Carbohydrate transport and metabolism	METABOLISM	122	1
COG1640	4-alpha-glucanotransferase	G	Carbohydrate transport and metabolism	METABOLISM	158	1
COG1643	HrpA-like RNA helicase	J	Translation, ribosomal structure and biogenesis	INFORMATION STORAGE AND PROCESSING	458	1
COG1649	Uncharacterized lipoprotein YddW, UPF0748 family	S	Function unknown	POORLY CHARACTERIZED	322	1
COG1651	Protein thiol-disulfide isomerase DsbC	O	Posttranslational modification, protein turnover, chaperones	CELLULAR PROCESSES AND SIGNALING	924	1
COG1652	Cytoplasmic potassium-binding protein Kbp/XkdP/YgaU, contains LysM domain	P	Inorganic ion transport and metabolism	METABOLISM	116	1
COG1653	ABC-type glycerol-3-phosphate transport system, periplasmic component	G	Carbohydrate transport and metabolism	METABOLISM	802	1
COG1660	RNase adaptor protein RapZ for GlmZ sRNA degradation, contains a P-loop ATPase domain	T	Signal transduction mechanisms	CELLULAR PROCESSES AND SIGNALING	292	1
COG1662	Transposase and inactivated derivatives, IS1 family	X	Mobilome: prophages, transposons	CELLULAR PROCESSES AND SIGNALING	10	1
COG1663	Tetraacyldisaccharide-1-P 4'-kinase (Lipid A 4'-kinase)	M	Cell wall/membrane/envelope biogenesis	CELLULAR PROCESSES AND SIGNALING	214	1
COG1664	Cytoskeletal protein CcmA, bactofilin family	Z	Cytoskeleton	CELLULAR PROCESSES AND SIGNALING	74	1
COG1666	Cyclic di-GMP-binding protein YajQ, UPF0234 family	T	Signal transduction mechanisms	CELLULAR PROCESSES AND SIGNALING	62	1
COG1669	Predicted nucleotidyltransferase MJ0435	R	General function prediction only	POORLY CHARACTERIZED	2	1
COG1670	Protein N-acetyltransferase, RimJ/RimL family	J;O	Translation, ribosomal structure and biogenesis;Posttranslational modification, protein turnover, chaperones	INFORMATION STORAGE AND PROCESSING;CELLULAR PROCESSES AND SIGNALING	528	1
COG1671	Uncharacterized conserved protein YaiI, UPF0178 family	S	Function unknown	POORLY CHARACTERIZED	36	1
COG1672	Predicted ATPase, archaeal AAA+ ATPase superfamily	R	General function prediction only	POORLY CHARACTERIZED	946	1
COG1674	DNA segregation ATPase FtsK/SpoIIIE or related protein	D	Cell cycle control, cell division, chromosome partitioning	CELLULAR PROCESSES AND SIGNALING	764	1
COG1677	Flagellar hook-basal body complex protein FliE	N	Cell motility	CELLULAR PROCESSES AND SIGNALING	118	1
COG1678	Putative transcriptional regulator, AlgH/UPF0301 family	K	Transcription	INFORMATION STORAGE AND PROCESSING	146	1
COG1680	CubicO group peptidase, beta-lactamase class C family	V	Defense mechanisms	CELLULAR PROCESSES AND SIGNALING	348	1
COG1682	ABC-type polysaccharide/teichoic acid/polyol phosphate export permease	G	Carbohydrate transport and metabolism	METABOLISM	244	1
COG1683	Uncharacterized conserved protein YbbK, DUF523 family	S	Function unknown	POORLY CHARACTERIZED	104	1
COG1684	Flagellar biosynthesis protein FliR	N	Cell motility	CELLULAR PROCESSES AND SIGNALING	202	1
COG1686	D-alanyl-D-alanine carboxypeptidase	M	Cell wall/membrane/envelope biogenesis	CELLULAR PROCESSES AND SIGNALING	900	1
COG1695	DNA-binding transcriptional regulator, PadR family	K	Transcription	INFORMATION STORAGE AND PROCESSING	82	1
COG1702	Phosphate starvation-inducible protein PhoH, predicted ATPase	T	Signal transduction mechanisms	CELLULAR PROCESSES AND SIGNALING	274	1
COG1705	Flagellum-specific peptidoglycan hydrolase FlgJ	M;N	Cell wall/membrane/envelope biogenesis;Cell motility	CELLULAR PROCESSES AND SIGNALING;CELLULAR PROCESSES AND SIGNALING	304	1
COG1706	Flagellar basal body P-ring protein FlgI	N	Cell motility	CELLULAR PROCESSES AND SIGNALING	332	1
COG1714	Uncharacterized membrane protein YckC, RDD family	S	Function unknown	POORLY CHARACTERIZED	288	1
COG1715	Restriction endonuclease Mrr	V	Defense mechanisms	CELLULAR PROCESSES AND SIGNALING	100	1
COG1720	tRNA (Thr-GGU) A37 N6-methylase	J	Translation, ribosomal structure and biogenesis	INFORMATION STORAGE AND PROCESSING	110	1
COG1722	Exonuclease VII small subunit	L	Replication, recombination and repair	INFORMATION STORAGE AND PROCESSING	46	1
COG1723	Mitochondrial translation protein, Rmd1/RMND1/DUF155 family	J	Translation, ribosomal structure and biogenesis	INFORMATION STORAGE AND PROCESSING	12	1
COG1725	DNA-binding transcriptional regulator YhcF, GntR family	K	Transcription	INFORMATION STORAGE AND PROCESSING	186	1
COG1729	Cell division protein CpoB, coordinates peptidoglycan biosynthesis and outer membrane constriction	D	Cell cycle control, cell division, chromosome partitioning	CELLULAR PROCESSES AND SIGNALING	402	1
COG1732	Periplasmic glycine betaine/choline-binding (lipo)protein of an ABC-type transport system (osmoprotectant binding protein)	M	Cell wall/membrane/envelope biogenesis	CELLULAR PROCESSES AND SIGNALING	180	1
COG1733	DNA-binding transcriptional regulator, HxlR family	K	Transcription	INFORMATION STORAGE AND PROCESSING	220	1
COG1734	RNA polymerase-binding transcription factor DksA	K	Transcription	INFORMATION STORAGE AND PROCESSING	382	1
COG1735	Predicted metal-dependent hydrolase, phosphotriesterase family	R	General function prediction only	POORLY CHARACTERIZED	112	1
COG1737	DNA-binding transcriptional regulator, MurR/RpiR family, contains HTH and SIS domains	K	Transcription	INFORMATION STORAGE AND PROCESSING	524	1
COG1738	Queuosine precursor transporter YhhQ, DUF165 family	J	Translation, ribosomal structure and biogenesis	INFORMATION STORAGE AND PROCESSING	332	1
COG1739	Putative translation regulator, IMPACT (imprinted ancient) protein family	R	General function prediction only	POORLY CHARACTERIZED	84	1
COG1741	Redox-sensitive bicupin YhaK, pirin superfamily	R	General function prediction only	POORLY CHARACTERIZED	266	1
COG1742	Uncharacterized inner membrane protein YnfA, drug/metabolite transporter superfamily	R	General function prediction only	POORLY CHARACTERIZED	2	1
COG1744	Lipoprotein Med, regulator of KinD/Spo0A, PBP1-ABC superfamily, includes NupN	T	Signal transduction mechanisms	CELLULAR PROCESSES AND SIGNALING	112	1
COG1749	Flagellar hook protein FlgE	N	Cell motility	CELLULAR PROCESSES AND SIGNALING	300	1
COG1752	Predicted acylesterase/phospholipase RssA, containd patatin domain	R	General function prediction only	POORLY CHARACTERIZED	40	1
COG1754	Uncharacterized C-terminal domain of topoisomerase IA	S	Function unknown	POORLY CHARACTERIZED	94	1
COG1757	Na+/H+ antiporter NhaC/MleN	C	Energy production and conversion	METABOLISM	630	1
COG1758	DNA-directed RNA polymerase, subunit K/omega	K	Transcription	INFORMATION STORAGE AND PROCESSING	58	1
COG1760	L-serine deaminase	E	Amino acid transport and metabolism	METABOLISM	150	1
COG1762	Phosphotransferase system mannitol/fructose-specific IIA domain (Ntr-type)	G;T	Carbohydrate transport and metabolism;Signal transduction mechanisms	METABOLISM;CELLULAR PROCESSES AND SIGNALING	486	1
COG1763	Molybdopterin-guanine dinucleotide biosynthesis protein	H	Coenzyme transport and metabolism	METABOLISM	62	1
COG1764	Organic hydroperoxide reductase OsmC/OhrA	V	Defense mechanisms	CELLULAR PROCESSES AND SIGNALING	96	1
COG1765	Uncharacterized OsmC-related protein	R	General function prediction only	POORLY CHARACTERIZED	134	1
COG1766	Flagellar biosynthesis/type III secretory pathway M-ring protein FliF/YscJ	N;U	Cell motility;Intracellular trafficking, secretion, and vesicular transport	CELLULAR PROCESSES AND SIGNALING;CELLULAR PROCESSES AND SIGNALING	308	1
COG1770	Protease II	E	Amino acid transport and metabolism	METABOLISM	232	1
COG1778	3-deoxy-D-manno-octulosonate 8-phosphate phosphatase KdsC and related HAD superfamily phosphatases	M;R	Cell wall/membrane/envelope biogenesis;General function prediction only	CELLULAR PROCESSES AND SIGNALING;POORLY CHARACTERIZED	90	1
COG1780	Flavodoxin NrdI, NrdF-interacting activator of class Ib ribonucleotide reductase	F	Nucleotide transport and metabolism	METABOLISM	62	1
COG1781	Aspartate carbamoyltransferase, regulatory subunit	F	Nucleotide transport and metabolism	METABOLISM	90	1
COG1783	Phage terminase large subunit	X	Mobilome: prophages, transposons	CELLULAR PROCESSES AND SIGNALING	288	1
COG1785	Alkaline phosphatase	P;R	Inorganic ion transport and metabolism;General function prediction only	METABOLISM;POORLY CHARACTERIZED	96	1
COG1788	Acyl CoA:acetate/3-ketoacid CoA transferase, alpha subunit	I	Lipid transport and metabolism	METABOLISM	2	1
COG1791	Acireductone dioxygenase (methionine salvage), cupin superfamily	E	Amino acid transport and metabolism	METABOLISM	116	1
COG1792	Cell shape-determining protein MreC	D;Z	Cell cycle control, cell division, chromosome partitioning;Cytoskeleton	CELLULAR PROCESSES AND SIGNALING;CELLULAR PROCESSES AND SIGNALING	186	1
COG1794	Amino acid racemase YgeA	M	Cell wall/membrane/envelope biogenesis	CELLULAR PROCESSES AND SIGNALING	104	1
COG1801	Sugar isomerase-related protein YecE, UPF0759/DUF72 family	R	General function prediction only	POORLY CHARACTERIZED	140	1
COG1802	DNA-binding transcriptional regulator, GntR family	K	Transcription	INFORMATION STORAGE AND PROCESSING	1064	1
COG1803	Methylglyoxal synthase	G	Carbohydrate transport and metabolism	METABOLISM	72	1
COG1804	Crotonobetainyl-CoA:carnitine CoA-transferase CaiB and related acyl-CoA transferases	I	Lipid transport and metabolism	METABOLISM	420	1
COG1806	Regulator of PEP synthase PpsR, kinase-PPPase family (combines ADP:protein kinase and phosphorylase activities)	T	Signal transduction mechanisms	CELLULAR PROCESSES AND SIGNALING	500	1
COG1807	PMT family glycosyltransferase ArnT/Agl22, involved in glycosylation of proteins and lipid IVA	M	Cell wall/membrane/envelope biogenesis	CELLULAR PROCESSES AND SIGNALING	692	1
COG1811	Uncharacterized membrane protein YqgA, affects biofilm formation	S	Function unknown	POORLY CHARACTERIZED	126	1
COG1813	Archaeal ribosome-binding protein aMBF1, putative translation factor, contains Zn-ribbon and HTH domains	J	Translation, ribosomal structure and biogenesis	INFORMATION STORAGE AND PROCESSING	32	1
COG1815	Flagellar basal body rod protein FlgB	N	Cell motility	CELLULAR PROCESSES AND SIGNALING	142	1
COG1816	Adenosine deaminase	F	Nucleotide transport and metabolism	METABOLISM	152	1
COG1819	UDP:flavonoid glycosyltransferase YjiC, YdhE family	G	Carbohydrate transport and metabolism	METABOLISM	10	1
COG1820	N-acetylglucosamine-6-phosphate deacetylase	G	Carbohydrate transport and metabolism	METABOLISM	216	1
COG1825	Ribosomal protein L25 (general stress protein Ctc)	J	Translation, ribosomal structure and biogenesis	INFORMATION STORAGE AND PROCESSING	348	1
COG1826	Twin-arginine protein secretion pathway components TatA and TatB	U	Intracellular trafficking, secretion, and vesicular transport	CELLULAR PROCESSES AND SIGNALING	206	1
COG1830	Fructose-bisphosphate aldolase class Ia, DhnA family	G	Carbohydrate transport and metabolism	METABOLISM	830	1
COG1832	Predicted CoA-binding protein	R	General function prediction only	POORLY CHARACTERIZED	66	1
COG1835	Peptidoglycan/LPS O-acetylase OafA/YrhL, contains acyltransferase and SGNH-hydrolase domains	M	Cell wall/membrane/envelope biogenesis	CELLULAR PROCESSES AND SIGNALING	1586	1
COG1840	ABC-type Fe3+ transport system, periplasmic component	P	Inorganic ion transport and metabolism	METABOLISM	994	1
COG1841	Ribosomal protein L30/L7E	J	Translation, ribosomal structure and biogenesis	INFORMATION STORAGE AND PROCESSING	16	1
COG1842	Phage shock protein A	K;T	Transcription;Signal transduction mechanisms	INFORMATION STORAGE AND PROCESSING;CELLULAR PROCESSES AND SIGNALING	136	1
COG1843	Flagellar hook-capping protein FlgD	N	Cell motility	CELLULAR PROCESSES AND SIGNALING	264	1
COG1845	Heme/copper-type cytochrome/quinol oxidase, subunit 3	C	Energy production and conversion	METABOLISM	542	1
COG1846	DNA-binding transcriptional regulator, MarR family	K	Transcription	INFORMATION STORAGE AND PROCESSING	1196	1
COG1853	FMN reductase RutF, DIM6/NTAB family	C	Energy production and conversion	METABOLISM	240	1
COG1854	S-ribosylhomocysteine lyase LuxS, autoinducer biosynthesis	T	Signal transduction mechanisms	CELLULAR PROCESSES AND SIGNALING	66	1
COG1862	Protein translocase subunit YajC	U	Intracellular trafficking, secretion, and vesicular transport	CELLULAR PROCESSES AND SIGNALING	278	1
COG1863	Multisubunit Na+/H+ antiporter, MnhE subunit	P	Inorganic ion transport and metabolism	METABOLISM	228	1
COG1866	Phosphoenolpyruvate carboxykinase, ATP-dependent	C	Energy production and conversion	METABOLISM	300	1
COG1868	Flagellar motor switch protein FliM	N	Cell motility	CELLULAR PROCESSES AND SIGNALING	222	1
COG1872	Uncharacterized conserved protein YggU, UPF0235/DUF167 family	S	Function unknown	POORLY CHARACTERIZED	42	1
COG1876	LD-carboxypeptidase LdcB, LAS superfamily	M	Cell wall/membrane/envelope biogenesis	CELLULAR PROCESSES AND SIGNALING	78	1
COG1877	Trehalose-6-phosphate phosphatase	G	Carbohydrate transport and metabolism	METABOLISM	116	1
COG1878	Kynurenine formamidase	E	Amino acid transport and metabolism	METABOLISM	70	1
COG1879	ABC-type sugar transport system, periplasmic component, contains N-terminal xre family HTH domain	G	Carbohydrate transport and metabolism	METABOLISM	1350	1
COG1881	Uncharacterized conserved protein, phosphatidylethanolamine-binding protein (PEBP) family	R	General function prediction only	POORLY CHARACTERIZED	62	1
COG1882	Pyruvate-formate lyase	C	Energy production and conversion	METABOLISM	226	1
COG1886	Flagellar motor switch/type III secretory pathway protein FliN	N;U	Cell motility;Intracellular trafficking, secretion, and vesicular transport	CELLULAR PROCESSES AND SIGNALING;CELLULAR PROCESSES AND SIGNALING	554	1
COG1893	Ketopantoate reductase	H	Coenzyme transport and metabolism	METABOLISM	258	1
COG1894	NADH:ubiquinone oxidoreductase, NADH-binding 51 kD subunit (chain F)	C	Energy production and conversion	METABOLISM	822	1
COG1896	5'-deoxynucleotidase YfbR and related HD superfamily hydrolases	F;R	Nucleotide transport and metabolism;General function prediction only	METABOLISM;POORLY CHARACTERIZED	194	1
COG1897	Homoserine O-succinyltransferase	E	Amino acid transport and metabolism	METABOLISM	126	1
COG1902	2,4-dienoyl-CoA reductase or related NADH-dependent reductase, Old Yellow Enzyme (OYE) family	C	Energy production and conversion	METABOLISM	566	1
COG1904	Glucuronate isomerase	G	Carbohydrate transport and metabolism	METABOLISM	190	1
COG1905	NADH:ubiquinone oxidoreductase 24 kD subunit (chain E)	C	Energy production and conversion	METABOLISM	442	1
COG1914	Mn2+ or Fe2+ transporter, NRAMP family	P	Inorganic ion transport and metabolism	METABOLISM	366	1
COG1917	Cupin domain protein related to quercetin dioxygenase	R	General function prediction only	POORLY CHARACTERIZED	214	1
COG1918	Fe2+ transport protein FeoA	P	Inorganic ion transport and metabolism	METABOLISM	20	1
COG1921	Seryl-tRNA(Sec) selenium transferase	J	Translation, ribosomal structure and biogenesis	INFORMATION STORAGE AND PROCESSING	134	1
COG1922	UDP-N-acetyl-D-mannosaminuronic acid transferase, WecB/TagA/CpsF family	M	Cell wall/membrane/envelope biogenesis	CELLULAR PROCESSES AND SIGNALING	118	1
COG1923	sRNA-binding regulator protein Hfq	T	Signal transduction mechanisms	CELLULAR PROCESSES AND SIGNALING	66	1
COG1925	HPr or related phosphotransfer protein	T;G	Signal transduction mechanisms;Carbohydrate transport and metabolism	CELLULAR PROCESSES AND SIGNALING;METABOLISM	220	1
COG1929	Glycerate kinase	G	Carbohydrate transport and metabolism	METABOLISM	112	1
COG1932	Phosphoserine aminotransferase	H;E	Coenzyme transport and metabolism;Amino acid transport and metabolism	METABOLISM;METABOLISM	230	1
COG1934	Lipopolysaccharide export system protein LptA	M	Cell wall/membrane/envelope biogenesis	CELLULAR PROCESSES AND SIGNALING	130	1
COG1940	Sugar kinase of the NBD/HSP70 family, may contain an N-terminal HTH domain	G;K	Carbohydrate transport and metabolism;Transcription	METABOLISM;INFORMATION STORAGE AND PROCESSING	806	1
COG1943	REP element-mobilizing transposase RayT	X	Mobilome: prophages, transposons	CELLULAR PROCESSES AND SIGNALING	144	1
COG1944	Ribosomal protein S12 methylthiotransferase accessory factor YcaO	J	Translation, ribosomal structure and biogenesis	INFORMATION STORAGE AND PROCESSING	168	1
COG1947	4-diphosphocytidyl-2C-methyl-D-erythritol kinase	I	Lipid transport and metabolism	METABOLISM	644	1
COG1949	Oligoribonuclease (3'-5' exoribonuclease)	A	RNA processing and modification	INFORMATION STORAGE AND PROCESSING	132	1
COG1952	Preprotein translocase subunit SecB	U	Intracellular trafficking, secretion, and vesicular transport	CELLULAR PROCESSES AND SIGNALING	362	1
COG1956	GAF domain-containing protein, putative methionine-R-sulfoxide reductase	V;T	Defense mechanisms;Signal transduction mechanisms	CELLULAR PROCESSES AND SIGNALING;CELLULAR PROCESSES AND SIGNALING	94	1
COG1957	Inosine-uridine nucleoside N-ribohydrolase	F	Nucleotide transport and metabolism	METABOLISM	134	1
COG1959	DNA-binding transcriptional regulator, IscR family	K	Transcription	INFORMATION STORAGE AND PROCESSING	122	1
COG1960	Acyl-CoA dehydrogenase related to the alkylation response protein AidB	I	Lipid transport and metabolism	METABOLISM	120	1
COG1961	Site-specific DNA recombinase SpoIVCA/DNA invertase PinE	L	Replication, recombination and repair	INFORMATION STORAGE AND PROCESSING	3196	1
COG1966	Carbon starvation protein CstA (peptide/pyruvate transporter)	C;E	Energy production and conversion;Amino acid transport and metabolism	METABOLISM;METABOLISM	138	1
COG1968	Undecaprenyl pyrophosphate phosphatase	I	Lipid transport and metabolism	METABOLISM	126	1
COG1970	Large-conductance mechanosensitive channel	M	Cell wall/membrane/envelope biogenesis	CELLULAR PROCESSES AND SIGNALING	98	1
COG1971	Putative Mn2+ efflux pump MntP	P	Inorganic ion transport and metabolism	METABOLISM	112	1
COG1972	Nucleoside permease NupC	F	Nucleotide transport and metabolism	METABOLISM	234	1
COG1974	SOS-response transcriptional repressor LexA (RecA-mediated autopeptidase)	K;T	Transcription;Signal transduction mechanisms	INFORMATION STORAGE AND PROCESSING;CELLULAR PROCESSES AND SIGNALING	1102	1
COG1975	Molybdoenzyme maturation factor PaoD (Mo cofactor insertion), XdhC/CoxF family	O	Posttranslational modification, protein turnover, chaperones	CELLULAR PROCESSES AND SIGNALING	90	1
COG1977	Molybdopterin synthase sulfur carrier subunit MoaD	H	Coenzyme transport and metabolism	METABOLISM	4	1
COG1981	Protoporphyrinogen oxidase HemJ (unrelated to HemG or HemY)	H	Coenzyme transport and metabolism	METABOLISM	292	1
COG1982	Arginine/lysine/ornithine decarboxylase	E	Amino acid transport and metabolism	METABOLISM	334	1
COG1983	Phage shock protein PspC (stress-responsive transcriptional regulator)	K;T	Transcription;Signal transduction mechanisms	INFORMATION STORAGE AND PROCESSING;CELLULAR PROCESSES AND SIGNALING	60	1
COG1984	5-oxoprolinase subunit C/Allophanate hydrolase subunit 2	E	Amino acid transport and metabolism	METABOLISM	296	1
COG1986	Non-canonical (house-cleaning) NTP pyrophosphatase, all-alpha NTP-PPase family	F;V	Nucleotide transport and metabolism;Defense mechanisms	METABOLISM;CELLULAR PROCESSES AND SIGNALING	92	1
COG1987	Flagellar biosynthesis protein FliQ	N	Cell motility	CELLULAR PROCESSES AND SIGNALING	66	1
COG1988	Membrane-bound metal-dependent hydrolase YbcI, DUF457 family	R	General function prediction only	POORLY CHARACTERIZED	198	1
COG1989	Prepilin signal peptidase PulO (type II secretory pathway) or related peptidase	N;U	Cell motility;Intracellular trafficking, secretion, and vesicular transport	CELLULAR PROCESSES AND SIGNALING;CELLULAR PROCESSES AND SIGNALING	52	1
COG1994	Zn-dependent protease (includes sporulation protein SpoIVFB)	O	Posttranslational modification, protein turnover, chaperones	CELLULAR PROCESSES AND SIGNALING	98	1
COG1995	4-hydroxy-L-threonine phosphate dehydrogenase PdxA	H	Coenzyme transport and metabolism	METABOLISM	202	1
COG1999	Cytochrome oxidase Cu insertion factor, SCO1/SenC/PrrC family	O	Posttranslational modification, protein turnover, chaperones	CELLULAR PROCESSES AND SIGNALING	298	1
COG2001	MraZ, DNA-binding transcriptional regulator and inhibitor of RsmH methyltransferase activity	J	Translation, ribosomal structure and biogenesis	INFORMATION STORAGE AND PROCESSING	82	1
COG2003	DNA repair protein RadC, contains a helix-hairpin-helix DNA-binding motif	L	Replication, recombination and repair	INFORMATION STORAGE AND PROCESSING	1240	1
COG2005	DNA-binding transcriptional regulator ModE (molybdenum-dependent)	K	Transcription	INFORMATION STORAGE AND PROCESSING	116	1
COG2008	Threonine aldolase	E	Amino acid transport and metabolism	METABOLISM	978	1
COG2009	Succinate dehydrogenase/fumarate reductase, cytochrome b subunit	C	Energy production and conversion	METABOLISM	282	1
COG2010	Cytochrome c, mono- and diheme variants	C	Energy production and conversion	METABOLISM	260	1
COG2011	ABC-type methionine transport system, permease component	E	Amino acid transport and metabolism	METABOLISM	136	1
COG2017	Galactose mutarotase or related enzyme	G	Carbohydrate transport and metabolism	METABOLISM	142	1
COG2021	Homoserine O-acetyltransferase	E	Amino acid transport and metabolism	METABOLISM	176	1
COG2022	Thiazole synthase ThiGH, ThiG subunit (thiamin biosynthesis)	H	Coenzyme transport and metabolism	METABOLISM	120	1
COG2025	Electron transfer flavoprotein, alpha subunit FixB	C	Energy production and conversion	METABOLISM	40	1
COG2026	mRNA-degrading endonuclease RelE, toxin component of the RelBE toxin-antitoxin system	V	Defense mechanisms	CELLULAR PROCESSES AND SIGNALING	536	1
COG2027	D-alanyl-D-alanine carboxypeptidase	M	Cell wall/membrane/envelope biogenesis	CELLULAR PROCESSES AND SIGNALING	132	1
COG2030	Acyl-CoA dehydratase PaaZ	I	Lipid transport and metabolism	METABOLISM	232	1
COG2039	Pyrrolidone-carboxylate peptidase (N-terminal pyroglutamyl peptidase)	O	Posttranslational modification, protein turnover, chaperones	CELLULAR PROCESSES AND SIGNALING	136	1
COG2041	Molybdopterin-dependent catalytic subunit of periplasmic DMSO/TMAO and protein-methionine-sulfoxide reductases	C	Energy production and conversion	METABOLISM	236	1
COG2049	5-oxoprolinase subunit B/Allophanate hydrolase subunit 1	E	Amino acid transport and metabolism	METABOLISM	260	1
COG2050	Acyl-CoA thioesterase PaaI, contains HGG motif	Q	Secondary metabolites biosynthesis, transport and catabolism	METABOLISM	232	1
COG2055	Malate/lactate/ureidoglycolate dehydrogenase, LDH2 family	C	Energy production and conversion	METABOLISM	92	1
COG2057	Acyl-CoA:acetate/3-ketoacid CoA transferase, beta subunit	I	Lipid transport and metabolism	METABOLISM	16	1
COG2060	K+-transporting ATPase, KdpA subunit	P	Inorganic ion transport and metabolism	METABOLISM	276	1
COG2062	Phosphohistidine phosphatase SixA	T	Signal transduction mechanisms	CELLULAR PROCESSES AND SIGNALING	118	1
COG2063	Flagellar basal body L-ring protein FlgH	N	Cell motility	CELLULAR PROCESSES AND SIGNALING	272	1
COG2064	Flp pilus assembly protein TadC	W	Extracellular structures	CELLULAR PROCESSES AND SIGNALING	338	1
COG2068	CTP:molybdopterin cytidylyltransferase MocA	H	Coenzyme transport and metabolism	METABOLISM	68	1
COG2070	NAD(P)H-dependent flavin oxidoreductase YrpB, nitropropane dioxygenase family	R	General function prediction only	POORLY CHARACTERIZED	972	1
COG2071	Gamma-glutamyl-gamma-aminobutyrate hydrolase PuuD (putrescine degradation), contains GATase1-like domain	E	Amino acid transport and metabolism	METABOLISM	450	1
COG2072	Predicted flavoprotein CzcO associated with the cation diffusion facilitator CzcD	P	Inorganic ion transport and metabolism	METABOLISM	132	1
COG2076	Multidrug transporter EmrE and related cation transporters	V	Defense mechanisms	CELLULAR PROCESSES AND SIGNALING	520	1
COG2077	Peroxiredoxin	O	Posttranslational modification, protein turnover, chaperones	CELLULAR PROCESSES AND SIGNALING	20	1
COG2079	2-methylcitrate dehydratase PrpD	G	Carbohydrate transport and metabolism	METABOLISM	1174	1
COG2080	Aldehyde, CO, or xanthine dehydrogenase, Fe-S subunit, CoxS/CutS family	C	Energy production and conversion	METABOLISM	118	1
COG2081	Predicted flavoprotein YhiN	R	General function prediction only	POORLY CHARACTERIZED	170	1
COG2084	3-hydroxyisobutyrate dehydrogenase or related beta-hydroxyacid dehydrogenase	I	Lipid transport and metabolism	METABOLISM	258	1
COG2085	Predicted dinucleotide-binding enzyme	R	General function prediction only	POORLY CHARACTERIZED	78	1
COG2094	3-methyladenine DNA glycosylase Mpg	L	Replication, recombination and repair	INFORMATION STORAGE AND PROCESSING	246	1
COG2095	Small neutral amino acid transporter SnatA, MarC family	E	Amino acid transport and metabolism	METABOLISM	362	1
COG2103	N-acetylmuramic acid 6-phosphate (MurNAc-6-P) etherase	M	Cell wall/membrane/envelope biogenesis	CELLULAR PROCESSES AND SIGNALING	96	1
COG2104	Sulfur carrier protein ThiS (thiamine biosynthesis)	H	Coenzyme transport and metabolism	METABOLISM	10	1
COG2105	Predicted gamma-glutamylamine cyclotransferase YtfP, GGCT/AIG2-like family	E	Amino acid transport and metabolism	METABOLISM	62	1
COG2109	ATP:corrinoid adenosyltransferase	H	Coenzyme transport and metabolism	METABOLISM	84	1
COG2110	O-acetyl-ADP-ribose deacetylase (regulator of RNase III), contains Macro domain	J	Translation, ribosomal structure and biogenesis	INFORMATION STORAGE AND PROCESSING	58	1
COG2111	Multisubunit Na+/H+ antiporter, MnhB subunit	P	Inorganic ion transport and metabolism	METABOLISM	176	1
COG2113	ABC-type proline/glycine betaine transport system, periplasmic component	E	Amino acid transport and metabolism	METABOLISM	256	1
COG2115	Xylose isomerase	G	Carbohydrate transport and metabolism	METABOLISM	178	1
COG2116	Formate/nitrite transporter FocA, FNT family	P	Inorganic ion transport and metabolism	METABOLISM	368	1
COG2120	N-acetylglucosaminyl deacetylase, LmbE family	G	Carbohydrate transport and metabolism	METABOLISM	230	1
COG2121	Uncharacterized conserved protein, lysophospholipid acyltransferase (LPLAT) superfamily	S	Function unknown	POORLY CHARACTERIZED	4	1
COG2127	ATP-dependent Clp protease adapter protein ClpS	O	Posttranslational modification, protein turnover, chaperones	CELLULAR PROCESSES AND SIGNALING	42	1
COG2132	Multicopper oxidase with three cupredoxin domains (includes cell division protein FtsP and spore coat protein CotA)	D;P;M	Cell cycle control, cell division, chromosome partitioning;Inorganic ion transport and metabolism;Cell wall/membrane/envelope biogenesis	CELLULAR PROCESSES AND SIGNALING;METABOLISM;CELLULAR PROCESSES AND SIGNALING	136	1
COG2133	Glucose/arabinose dehydrogenase, beta-propeller fold	G	Carbohydrate transport and metabolism	METABOLISM	170	1
COG2134	CDP-diacylglycerol pyrophosphatase	I	Lipid transport and metabolism	METABOLISM	90	1
COG2135	ssDNA abasic site-binding protein YedK/HMCES, SRAP family	L	Replication, recombination and repair	INFORMATION STORAGE AND PROCESSING	96	1
COG2137	SOS response regulatory protein OraA/RecX, interacts with RecA	O	Posttranslational modification, protein turnover, chaperones	CELLULAR PROCESSES AND SIGNALING	80	1
COG2140	Oxalate decarboxylase/archaeal phosphoglucose isomerase, cupin superfamily	G	Carbohydrate transport and metabolism	METABOLISM	158	1
COG2141	Flavin-dependent oxidoreductase, luciferase family (includes alkanesulfonate monooxygenase SsuD and methylene tetrahydromethanopterin reductase)	H;R	Coenzyme transport and metabolism;General function prediction only	METABOLISM;POORLY CHARACTERIZED	560	1
COG2142	Succinate dehydrogenase, hydrophobic anchor subunit	C	Energy production and conversion	METABOLISM	256	1
COG2145	Hydroxyethylthiazole kinase, sugar kinase family	H	Coenzyme transport and metabolism	METABOLISM	108	1
COG2146	Ferredoxin subunit of nitrite reductase or a ring-hydroxylating dioxygenase	P;Q	Inorganic ion transport and metabolism;Secondary metabolites biosynthesis, transport and catabolism	METABOLISM;METABOLISM	140	1
COG2149	Uncharacterized membrane protein YidH, DUF202 family	S	Function unknown	POORLY CHARACTERIZED	56	1
COG2153	Predicted N-acyltransferase, GNAT family	R	General function prediction only	POORLY CHARACTERIZED	80	1
COG2154	Pterin-4a-carbinolamine dehydratase	H	Coenzyme transport and metabolism	METABOLISM	14	1
COG2155	Uncharacterized membrane protein YuzA, DUF378 family	S	Function unknown	POORLY CHARACTERIZED	54	1
COG2156	K+-transporting ATPase, KdpC subunit	P	Inorganic ion transport and metabolism	METABOLISM	36	1
COG2160	L-arabinose isomerase	G	Carbohydrate transport and metabolism	METABOLISM	208	1
COG2161	Antitoxin component YafN of the YafNO toxin-antitoxin module, PHD/YefM family	V	Defense mechanisms	CELLULAR PROCESSES AND SIGNALING	114	1
COG2165	Type II secretory pathway, pseudopilin PulG	N;U;W	Cell motility;Intracellular trafficking, secretion, and vesicular transport;Extracellular structures	CELLULAR PROCESSES AND SIGNALING;CELLULAR PROCESSES AND SIGNALING;CELLULAR PROCESSES AND SIGNALING	84	1
COG2166	Sulfur transfer protein SufE, Fe-S cluster assembly	O	Posttranslational modification, protein turnover, chaperones	CELLULAR PROCESSES AND SIGNALING	162	1
COG2168	Sulfur transfer complex TusBCD TusB component, DsrH family	J	Translation, ribosomal structure and biogenesis	INFORMATION STORAGE AND PROCESSING	44	1
COG2171	Tetrahydrodipicolinate N-succinyltransferase	E	Amino acid transport and metabolism	METABOLISM	574	1
COG2173	D-alanyl-D-alanine dipeptidase	M	Cell wall/membrane/envelope biogenesis	CELLULAR PROCESSES AND SIGNALING	62	1
COG2175	Taurine dioxygenase, alpha-ketoglutarate-dependent	Q	Secondary metabolites biosynthesis, transport and catabolism	METABOLISM	96	1
COG2177	Cell division protein FtsX	D	Cell cycle control, cell division, chromosome partitioning	CELLULAR PROCESSES AND SIGNALING	170	1
COG2180	Nitrate reductase assembly protein NarJ, required for insertion of molybdenum cofactor	C;P;O	Energy production and conversion;Inorganic ion transport and metabolism;Posttranslational modification, protein turnover, chaperones	METABOLISM;METABOLISM;CELLULAR PROCESSES AND SIGNALING	80	1
COG2181	Nitrate reductase gamma subunit	C;P	Energy production and conversion;Inorganic ion transport and metabolism	METABOLISM;METABOLISM	102	1
COG2183	Transcriptional accessory protein Tex/SPT6	K	Transcription	INFORMATION STORAGE AND PROCESSING	180	1
COG2184	Fido, protein-threonine AMPylation domain	T	Signal transduction mechanisms	CELLULAR PROCESSES AND SIGNALING	124	1
COG2186	DNA-binding transcriptional regulator, FadR family	K	Transcription	INFORMATION STORAGE AND PROCESSING	1574	1
COG2188	DNA-binding transcriptional regulator, GntR family	K	Transcription	INFORMATION STORAGE AND PROCESSING	768	1
COG2190	Phosphotransferase system IIA component	G	Carbohydrate transport and metabolism	METABOLISM	118	1
COG2193	Bacterioferritin (cytochrome b1)	P	Inorganic ion transport and metabolism	METABOLISM	282	1
COG2194	Phosphoethanolamine transferase for periplasmic glucans OpgE, AlkP superfamily	M	Cell wall/membrane/envelope biogenesis	CELLULAR PROCESSES AND SIGNALING	204	1
COG2195	Di- or tripeptidase	E	Amino acid transport and metabolism	METABOLISM	460	1
COG2197	DNA-binding response regulator, NarL/FixJ family, contains REC and HTH domains	T;K	Signal transduction mechanisms;Transcription	CELLULAR PROCESSES AND SIGNALING;INFORMATION STORAGE AND PROCESSING	766	1
COG2199	GGDEF domain, diguanylate cyclase (c-di-GMP synthetase) or its enzymatically inactive variants	T	Signal transduction mechanisms	CELLULAR PROCESSES AND SIGNALING	430	1
COG2200	EAL domain, c-di-GMP-specific phosphodiesterase class I (or its enzymatically inactive variant)	T	Signal transduction mechanisms	CELLULAR PROCESSES AND SIGNALING	386	1
COG2201	Chemotaxis response regulator CheB, contains REC and protein-glutamate methylesterase domains	T	Signal transduction mechanisms	CELLULAR PROCESSES AND SIGNALING	152	1
COG2202	PAS domain	T	Signal transduction mechanisms	CELLULAR PROCESSES AND SIGNALING	124	1
COG2203	GAF domain	T	Signal transduction mechanisms	CELLULAR PROCESSES AND SIGNALING	266	1
COG2204	DNA-binding transcriptional response regulator, NtrC family, contains REC, AAA-type ATPase, and a Fis-type DNA-binding domains	T	Signal transduction mechanisms	CELLULAR PROCESSES AND SIGNALING	456	1
COG2205	K+-sensing histidine kinase KdpD	T	Signal transduction mechanisms	CELLULAR PROCESSES AND SIGNALING	342	1
COG2206	HD-GYP domain, c-di-GMP phosphodiesterase class II (or its inactivated variant)	T	Signal transduction mechanisms	CELLULAR PROCESSES AND SIGNALING	4	1
COG2207	AraC-type DNA-binding domain and AraC-containing proteins	K	Transcription	INFORMATION STORAGE AND PROCESSING	2460	1
COG2211	Na+/melibiose symporter or related transporter	G	Carbohydrate transport and metabolism	METABOLISM	726	1
COG2213	Phosphotransferase system, mannitol-specific IIBC component	G	Carbohydrate transport and metabolism	METABOLISM	196	1
COG2215	ABC-type nickel/cobalt efflux system, permease component RcnA	P	Inorganic ion transport and metabolism	METABOLISM	164	1
COG2216	K+ transport ATPase, ATPase subunit KdpB	P	Inorganic ion transport and metabolism	METABOLISM	184	1
COG2217	Cation-transporting P-type ATPase	P	Inorganic ion transport and metabolism	METABOLISM	338	1
COG2220	L-ascorbate lactonase UlaG, metallo-beta-lactamase superfamily	G	Carbohydrate transport and metabolism	METABOLISM	132	1
COG2222	Fructoselysine-6-P-deglycase FrlB or related protein, duplicated sugar isomerase (SIS) domain	M	Cell wall/membrane/envelope biogenesis	CELLULAR PROCESSES AND SIGNALING	204	1
COG2223	Nitrate/nitrite transporter NarK	P	Inorganic ion transport and metabolism	METABOLISM	506	1
COG2226	Ubiquinone/menaquinone biosynthesis C-methylase UbiE/MenG	H	Coenzyme transport and metabolism	METABOLISM	1254	1
COG2227	2-polyprenyl-3-methyl-5-hydroxy-6-metoxy-1,4-benzoquinol methylase	H	Coenzyme transport and metabolism	METABOLISM	1586	1
COG2230	Cyclopropane fatty-acyl-phospholipid synthase and related methyltransferases	I	Lipid transport and metabolism	METABOLISM	184	1
COG2233	Xanthine/uracil permease	F	Nucleotide transport and metabolism	METABOLISM	226	1
COG2234	Zn-dependent amino- or carboxypeptidase, M28 family	O;E	Posttranslational modification, protein turnover, chaperones;Amino acid transport and metabolism	CELLULAR PROCESSES AND SIGNALING;METABOLISM	440	1
COG2239	Mg/Co/Ni transporter MgtE (contains CBS domain)	P	Inorganic ion transport and metabolism	METABOLISM	1280	1
COG2240	Pyridoxal/pyridoxine/pyridoxamine kinase	H	Coenzyme transport and metabolism	METABOLISM	172	1
COG2244	Membrane protein involved in the export of O-antigen and teichoic acid	M	Cell wall/membrane/envelope biogenesis	CELLULAR PROCESSES AND SIGNALING	468	1
COG2246	Putative flippase GtrA (transmembrane translocase of bactoprenol-linked glucose)	I	Lipid transport and metabolism	METABOLISM	74	1
COG2247	Putative cell wall-binding domain (amidase enhancer), LytB superfamily	M	Cell wall/membrane/envelope biogenesis	CELLULAR PROCESSES AND SIGNALING	2216	1
COG2249	Putative NADPH-quinone reductase (modulator of drug activity B)	R	General function prediction only	POORLY CHARACTERIZED	80	1
COG2250	HEPN domain protein, predicted toxin of MNT-HEPN system	V	Defense mechanisms	CELLULAR PROCESSES AND SIGNALING	14	1
COG2252	Xanthine/guanine/uracil/vitamin C permease GhxP/GhxQ, nucleobase:cation symporter 2 ( NCS2) family	F	Nucleotide transport and metabolism	METABOLISM	226	1
COG2255	Holliday junction resolvasome RuvABC, ATP-dependent DNA helicase subunit RuvB	L	Replication, recombination and repair	INFORMATION STORAGE AND PROCESSING	554	1
COG2256	Replication-associated recombination protein RarA (DNA-dependent ATPase)	L	Replication, recombination and repair	INFORMATION STORAGE AND PROCESSING	156	1
COG2259	Uncharacterized membrane protein YphA, DoxX/SURF4 family	S	Function unknown	POORLY CHARACTERIZED	412	1
COG2261	Uncharacterized membrane protein YeaQ/YmgE, transglycosylase-associated protein family	R	General function prediction only	POORLY CHARACTERIZED	18	1
COG2262	50S ribosomal subunit-associated GTPase HflX	J	Translation, ribosomal structure and biogenesis	INFORMATION STORAGE AND PROCESSING	232	1
COG2264	Ribosomal protein L11 methylase PrmA	J	Translation, ribosomal structure and biogenesis	INFORMATION STORAGE AND PROCESSING	174	1
COG2265	tRNA/tmRNA/rRNA uracil-C5-methylase, TrmA/RlmC/RlmD family	J	Translation, ribosomal structure and biogenesis	INFORMATION STORAGE AND PROCESSING	422	1
COG2267	Lysophospholipase, alpha-beta hydrolase superfamily	I	Lipid transport and metabolism	METABOLISM	396	1
COG2269	Elongation factor P--beta-lysine ligase (EF-P beta-lysylation pathway)	J	Translation, ribosomal structure and biogenesis	INFORMATION STORAGE AND PROCESSING	238	1
COG2271	Sugar phosphate permease	G	Carbohydrate transport and metabolism	METABOLISM	3288	1
COG2272	Carboxylesterase type B	I	Lipid transport and metabolism	METABOLISM	166	1
COG2274	ABC-type bacteriocin/lantibiotic exporters, contain an N-terminal double-glycine peptidase domain	V	Defense mechanisms	CELLULAR PROCESSES AND SIGNALING	238	1
COG2301	Citrate lyase beta subunit	G	Carbohydrate transport and metabolism	METABOLISM	92	1
COG2303	Choline dehydrogenase or related flavoprotein	I;R	Lipid transport and metabolism;General function prediction only	METABOLISM;POORLY CHARACTERIZED	598	1
COG2311	Uncharacterized membrane protein YeiB	S	Function unknown	POORLY CHARACTERIZED	182	1
COG2314	Uncharacterized membrane protein YozV, TM2 domain, contains pTyr	R	General function prediction only	POORLY CHARACTERIZED	52	1
COG2315	Predicted DNA-binding protein with double-wing structural motif, MmcQ/YjbR family	K	Transcription	INFORMATION STORAGE AND PROCESSING	80	1
COG2317	Zn-dependent carboxypeptidase, M32 family	O	Posttranslational modification, protein turnover, chaperones	CELLULAR PROCESSES AND SIGNALING	462	1
COG2318	Bacillithiol/mycothiol S-transferase BstA/DinB, DinB/YfiT family (unrelated to E. coli DinB)	Q	Secondary metabolites biosynthesis, transport and catabolism	METABOLISM	54	1
COG2319	WD40 repeat	R	General function prediction only	POORLY CHARACTERIZED	6	1
COG2320	GrpB domain, predicted nucleotidyltransferase, UPF0157 family	R	General function prediction only	POORLY CHARACTERIZED	12	1
COG2321	Predicted metalloprotease	R	General function prediction only	POORLY CHARACTERIZED	168	1
COG2327	Polysaccharide pyruvyl transferase family protein WcaK (colanic acid biosynthesis)	M	Cell wall/membrane/envelope biogenesis	CELLULAR PROCESSES AND SIGNALING	132	1
COG2332	Cytochrome c biogenesis protein CcmE	C;O	Energy production and conversion;Posttranslational modification, protein turnover, chaperones	METABOLISM;CELLULAR PROCESSES AND SIGNALING	256	1
COG2334	Ser/Thr protein kinase RdoA involved in Cpx stress response, MazF antagonist	T	Signal transduction mechanisms	CELLULAR PROCESSES AND SIGNALING	282	1
COG2337	mRNA-degrading endonuclease MazF, toxin component of the MazEF toxin-antitoxin module	V	Defense mechanisms	CELLULAR PROCESSES AND SIGNALING	16	1
COG2350	YciI superfamily enzyme, includes 5-CHQ dehydrochlorinase, contains active-site pHis	Q;R	Secondary metabolites biosynthesis, transport and catabolism;General function prediction only	METABOLISM;POORLY CHARACTERIZED	132	1
COG2352	Phosphoenolpyruvate carboxylase	C	Energy production and conversion	METABOLISM	182	1
COG2353	Polyisoprenoid-binding periplasmic protein YceI	R	General function prediction only	POORLY CHARACTERIZED	118	1
COG2354	Membrane protein MutK/YedI, may be involved in DNA repair	L	Replication, recombination and repair	INFORMATION STORAGE AND PROCESSING	136	1
COG2355	Zn-dependent dipeptidase, microsomal dipeptidase homolog	O;E	Posttranslational modification, protein turnover, chaperones;Amino acid transport and metabolism	CELLULAR PROCESSES AND SIGNALING;METABOLISM	176	1
COG2356	Endonuclease I	L	Replication, recombination and repair	INFORMATION STORAGE AND PROCESSING	164	1
COG2358	TRAP-type uncharacterized transport system, periplasmic component	R	General function prediction only	POORLY CHARACTERIZED	18	1
COG2360	Leu/Phe-tRNA-protein transferase	O	Posttranslational modification, protein turnover, chaperones	CELLULAR PROCESSES AND SIGNALING	120	1
COG2362	D-aminopeptidase	E	Amino acid transport and metabolism	METABOLISM	98	1
COG2367	Beta-lactamase class A	V	Defense mechanisms	CELLULAR PROCESSES AND SIGNALING	18	1
COG2369	Uncharacterized protein, contains phage Mu head morphogenesis gpF-like domain	X	Mobilome: prophages, transposons	CELLULAR PROCESSES AND SIGNALING	124	1
COG2371	Urease accessory protein UreE	O	Posttranslational modification, protein turnover, chaperones	CELLULAR PROCESSES AND SIGNALING	34	1
COG2372	Copper-binding protein CopC (methionine-rich)	P	Inorganic ion transport and metabolism	METABOLISM	44	1
COG2373	Uncharacterized conserved protein YfaS, alpha-2-macroglobulin family	R	General function prediction only	POORLY CHARACTERIZED	192	1
COG2375	NADPH-dependent ferric siderophore reductase, contains FAD-binding and SIP domains	P	Inorganic ion transport and metabolism	METABOLISM	194	1
COG2376	Dihydroxyacetone kinase	G	Carbohydrate transport and metabolism	METABOLISM	510	1
COG2377	1,6-Anhydro-N-acetylmuramate kinase	M	Cell wall/membrane/envelope biogenesis	CELLULAR PROCESSES AND SIGNALING	198	1
COG2386	ABC-type transport system involved in cytochrome c biogenesis, permease component	O	Posttranslational modification, protein turnover, chaperones	CELLULAR PROCESSES AND SIGNALING	384	1
COG2390	DNA-binding transcriptional regulator LsrR, DeoR family	K	Transcription	INFORMATION STORAGE AND PROCESSING	202	1
COG2391	Uncharacterized membrane protein YedE/YeeE, contains two sulfur transport domains	R	General function prediction only	POORLY CHARACTERIZED	128	1
COG2407	L-fucose isomerase or related protein	G	Carbohydrate transport and metabolism	METABOLISM	308	1
COG2423	Ornithine cyclodeaminase/archaeal alanine dehydrogenase, mu-crystallin family	E	Amino acid transport and metabolism	METABOLISM	56	1
COG2425	Uncharacterized conserved protein, contains a von Willebrand factor type A (vWA) domain	S	Function unknown	POORLY CHARACTERIZED	178	1
COG2431	Lysine export protein LysO/YbjE, DUF340 family	E	Amino acid transport and metabolism	METABOLISM	162	1
COG2501	Ribosome-associated protein YbcJ, S4-like RNA-binding protein	J	Translation, ribosomal structure and biogenesis	INFORMATION STORAGE AND PROCESSING	12	1
COG2503	Predicted secreted acid phosphatase	R	General function prediction only	POORLY CHARACTERIZED	136	1
COG2513	2-Methylisocitrate lyase and related enzymes, PEP mutase family	G	Carbohydrate transport and metabolism	METABOLISM	144	1
COG2515	1-aminocyclopropane-1-carboxylate deaminase/D-cysteine desulfhydrase, PLP-dependent ACC family	E	Amino acid transport and metabolism	METABOLISM	132	1
COG2518	Protein-L-isoaspartate O-methyltransferase	O	Posttranslational modification, protein turnover, chaperones	CELLULAR PROCESSES AND SIGNALING	120	1
COG2606	Cys-tRNA(Pro) deacylase, prolyl-tRNA editing enzyme YbaK/EbsC	J	Translation, ribosomal structure and biogenesis	INFORMATION STORAGE AND PROCESSING	64	1
COG2609	Pyruvate dehydrogenase complex, dehydrogenase (E1) component	C	Energy production and conversion	METABOLISM	402	1
COG2610	H+/gluconate symporter GntT or related permease, GntP/DsdX family	G	Carbohydrate transport and metabolism	METABOLISM	542	1
COG2704	Anaerobic C4-dicarboxylate transporter	G	Carbohydrate transport and metabolism	METABOLISM	296	1
COG2706	6-phosphogluconolactonase, cycloisomerase 2 family	G	Carbohydrate transport and metabolism	METABOLISM	278	1
COG2707	Uncharacterized membrane protein, DUF441 family	S	Function unknown	POORLY CHARACTERIZED	68	1
COG2716	Glycine cleavage system regulator GcvR	E	Amino acid transport and metabolism	METABOLISM	88	1
COG2717	Heme-binding membrane subunit of periplasmic DMSO/TMAO and protein-methionine-sulfoxide reductases	C	Energy production and conversion	METABOLISM	60	1
COG2718	Uncharacterized conserved protein YeaH/YhbH, required for sporulation, DUF444 family	R	General function prediction only	POORLY CHARACTERIZED	198	1
COG2719	Stage V sporulation protein SpoVR/YcgB, involved in spore cortex formation (function unknown)	D	Cell cycle control, cell division, chromosome partitioning	CELLULAR PROCESSES AND SIGNALING	226	1
COG2721	Altronate dehydratase	G	Carbohydrate transport and metabolism	METABOLISM	324	1
COG2723	Beta-glucosidase/6-phospho-beta-glucosidase/beta-galactosidase	G	Carbohydrate transport and metabolism	METABOLISM	554	1
COG2731	Beta-galactosidase, beta subunit	G	Carbohydrate transport and metabolism	METABOLISM	98	1
COG2732	Barstar, RNAse (barnase) inhibitor	K	Transcription	INFORMATION STORAGE AND PROCESSING	40	1
COG2733	Uncharacterized membrane-anchored protein YjiN, DUF445 family	S	Function unknown	POORLY CHARACTERIZED	92	1
COG2747	Negative regulator of flagellin synthesis (anti-sigma28 factor)	K;N	Transcription;Cell motility	INFORMATION STORAGE AND PROCESSING;CELLULAR PROCESSES AND SIGNALING	98	1
COG2755	Lysophospholipase L1 or related esterase. Includes spore coat protein LipC/YcsK	D;I	Cell cycle control, cell division, chromosome partitioning;Lipid transport and metabolism	CELLULAR PROCESSES AND SIGNALING;METABOLISM	146	1
COG2761	Predicted dithiol-disulfide isomerase, DsbA/YjbH family (virulence, stress resistance)	O	Posttranslational modification, protein turnover, chaperones	CELLULAR PROCESSES AND SIGNALING	126	1
COG2766	Predicted Ser/Thr protein kinase	T	Signal transduction mechanisms	CELLULAR PROCESSES AND SIGNALING	214	1
COG2770	HAMP domain	T	Signal transduction mechanisms	CELLULAR PROCESSES AND SIGNALING	240	1
COG2771	DNA-binding transcriptional regulator, CsgD family	K	Transcription	INFORMATION STORAGE AND PROCESSING	2782	1
COG2801	Transposase InsO and inactivated derivatives	X	Mobilome: prophages, transposons	CELLULAR PROCESSES AND SIGNALING	26090	1
COG2804	Type II secretory pathway ATPase GspE/PulE or T4P pilus assembly pathway ATPase PilB	N;U;W	Cell motility;Intracellular trafficking, secretion, and vesicular transport;Extracellular structures	CELLULAR PROCESSES AND SIGNALING;CELLULAR PROCESSES AND SIGNALING;CELLULAR PROCESSES AND SIGNALING	136	1
COG2805	Type IV pilus assembly protein PilT, pilus retraction ATPase	N;W	Cell motility;Extracellular structures	CELLULAR PROCESSES AND SIGNALING;CELLULAR PROCESSES AND SIGNALING	70	1
COG2807	Cyanate permease	P	Inorganic ion transport and metabolism	METABOLISM	88	1
COG2808	Predicted FMN-binding regulatory protein PaiB	T	Signal transduction mechanisms	CELLULAR PROCESSES AND SIGNALING	86	1
COG2812	DNA polymerase III, gamma/tau subunits	L	Replication, recombination and repair	INFORMATION STORAGE AND PROCESSING	1110	1
COG2813	16S rRNA G1207 methylase RsmC	J	Translation, ribosomal structure and biogenesis	INFORMATION STORAGE AND PROCESSING	386	1
COG2814	Predicted arabinose efflux permease AraJ, MFS family	G	Carbohydrate transport and metabolism	METABOLISM	9362	1
COG2816	NADH pyrophosphatase NudC, Nudix superfamily	F	Nucleotide transport and metabolism	METABOLISM	268	1
COG2818	3-methyladenine DNA glycosylase Tag	L	Replication, recombination and repair	INFORMATION STORAGE AND PROCESSING	102	1
COG2819	Predicted hydrolase of the alpha/beta superfamily	R	General function prediction only	POORLY CHARACTERIZED	106	1
COG2820	Uridine phosphorylase	F	Nucleotide transport and metabolism	METABOLISM	208	1
COG2821	Membrane-bound lytic murein transglycosylase	M	Cell wall/membrane/envelope biogenesis	CELLULAR PROCESSES AND SIGNALING	120	1
COG2822	Iron uptake system EfeUOB, periplasmic (or lipoprotein) component EfeO/EfeM	P	Inorganic ion transport and metabolism	METABOLISM	152	1
COG2823	Osmotically-inducible protein OsmY, contains BON domain	M	Cell wall/membrane/envelope biogenesis	CELLULAR PROCESSES AND SIGNALING	554	1
COG2824	Uncharacterized Zn-ribbon-containing protein	R	General function prediction only	POORLY CHARACTERIZED	90	1
COG2825	Periplasmic chaperone for outer membrane proteins, Skp family	M;O	Cell wall/membrane/envelope biogenesis;Posttranslational modification, protein turnover, chaperones	CELLULAR PROCESSES AND SIGNALING;CELLULAR PROCESSES AND SIGNALING	392	1
COG2827	Predicted endonuclease, GIY-YIG superfamily	L	Replication, recombination and repair	INFORMATION STORAGE AND PROCESSING	164	1
COG2829	Outer membrane phospholipase A	M	Cell wall/membrane/envelope biogenesis	CELLULAR PROCESSES AND SIGNALING	176	1
COG2831	Hemolysin activation/secretion protein	U	Intracellular trafficking, secretion, and vesicular transport	CELLULAR PROCESSES AND SIGNALING	270	1
COG2834	Outer membrane lipoprotein-sorting protein	M	Cell wall/membrane/envelope biogenesis	CELLULAR PROCESSES AND SIGNALING	126	1
COG2835	RNA methyltransferase activator Trm112/YbaR	J	Translation, ribosomal structure and biogenesis	INFORMATION STORAGE AND PROCESSING	22	1
COG2837	Periplasmic deferrochelatase/peroxidase EfeB	P	Inorganic ion transport and metabolism	METABOLISM	132	1
COG2838	Monomeric isocitrate dehydrogenase	C	Energy production and conversion	METABOLISM	196	1
COG2840	DNA-nicking endonuclease, Smr domain	L	Replication, recombination and repair	INFORMATION STORAGE AND PROCESSING	430	1
COG2842	Bacteriophage DNA transposition protein, AAA+ family ATPase	X	Mobilome: prophages, transposons	CELLULAR PROCESSES AND SIGNALING	208	1
COG2844	UTP:GlnB (protein PII) uridylyltransferase	O;T	Posttranslational modification, protein turnover, chaperones;Signal transduction mechanisms	CELLULAR PROCESSES AND SIGNALING;CELLULAR PROCESSES AND SIGNALING	166	1
COG2847	Copper(I)-binding protein	P	Inorganic ion transport and metabolism	METABOLISM	22	1
COG2850	Ribosomal protein L16 Arg81 hydroxylase, contains JmjC domain	J	Translation, ribosomal structure and biogenesis	INFORMATION STORAGE AND PROCESSING	276	1
COG2853	Lipoprotein subunit MlaA of the ABC-type intermembrane phospholipid transporter Mla	M	Cell wall/membrane/envelope biogenesis	CELLULAR PROCESSES AND SIGNALING	156	1
COG2854	Periplasmic subunit MlaC of the ABC-type intermembrane phospholipid transporter Mla	M	Cell wall/membrane/envelope biogenesis	CELLULAR PROCESSES AND SIGNALING	430	1
COG2857	Cytochrome c1	C	Energy production and conversion	METABOLISM	480	1
COG2860	Uncharacterized membrane protein YeiH	S	Function unknown	POORLY CHARACTERIZED	104	1
COG2861	Uncharacterized conserved protein YibQ, putative polysaccharide deacetylase 2 family	G	Carbohydrate transport and metabolism	METABOLISM	126	1
COG2866	Murein tripeptide amidase MpaA	M	Cell wall/membrane/envelope biogenesis	CELLULAR PROCESSES AND SIGNALING	64	1
COG2867	Ribosome association toxin PasT (RatA) of the RatAB toxin-antitoxin module	J	Translation, ribosomal structure and biogenesis	INFORMATION STORAGE AND PROCESSING	298	1
COG2869	Na+-transporting NADH:ubiquinone oxidoreductase, subunit NqrC	C	Energy production and conversion	METABOLISM	108	1
COG2870	ADP-heptose synthase, bifunctional sugar kinase/adenylyltransferase	M	Cell wall/membrane/envelope biogenesis	CELLULAR PROCESSES AND SIGNALING	198	1
COG2877	3-deoxy-D-manno-octulosonic acid (KDO) 8-phosphate synthase	M	Cell wall/membrane/envelope biogenesis	CELLULAR PROCESSES AND SIGNALING	176	1
COG2878	Na+-translocating ferredoxin:NAD+ oxidoreductase RNF, RnfB subunit	C	Energy production and conversion	METABOLISM	74	1
COG2879	Uncharacterized short protein YbdD, DUF466 family	S	Function unknown	POORLY CHARACTERIZED	6	1
COG2882	Flagellar biosynthesis chaperone FliJ	N	Cell motility	CELLULAR PROCESSES AND SIGNALING	232	1
COG2884	Cell division ATPase FtsE	D	Cell cycle control, cell division, chromosome partitioning	CELLULAR PROCESSES AND SIGNALING	102	1
COG2885	Outer membrane protein OmpA and related peptidoglycan-associated (lipo)proteins	M	Cell wall/membrane/envelope biogenesis	CELLULAR PROCESSES AND SIGNALING	436	1
COG2887	RecB family exonuclease	L	Replication, recombination and repair	INFORMATION STORAGE AND PROCESSING	666	1
COG2890	Methylase of polypeptide chain release factors	J	Translation, ribosomal structure and biogenesis	INFORMATION STORAGE AND PROCESSING	1030	1
COG2891	Cell shape-determining protein MreD	M	Cell wall/membrane/envelope biogenesis	CELLULAR PROCESSES AND SIGNALING	140	1
COG2893	Phosphotransferase system, mannose/fructose-specific component IIA	G	Carbohydrate transport and metabolism	METABOLISM	364	1
COG2894	Septum site-determining ATPase MinD	D	Cell cycle control, cell division, chromosome partitioning	CELLULAR PROCESSES AND SIGNALING	204	1
COG2895	Sulfate adenylyltransferase subunit 1, EFTu-like GTPase family	P	Inorganic ion transport and metabolism	METABOLISM	204	1
COG2896	GTP 3',8-cyclase (molybdenum cofactor biosynthesis protein MoaA)	H	Coenzyme transport and metabolism	METABOLISM	166	1
COG2897	3-mercaptopyruvate sulfurtransferase SseA, contains two rhodanese domains	P	Inorganic ion transport and metabolism	METABOLISM	262	1
COG2900	Uncharacterized coiled-coil protein SlyX (sensitive to lysis X)	S	Function unknown	POORLY CHARACTERIZED	44	1
COG2901	DNA-binding protein Fis (factor for inversion stimulation)	K	Transcription	INFORMATION STORAGE AND PROCESSING	66	1
COG2902	NAD-specific glutamate dehydrogenase	E	Amino acid transport and metabolism	METABOLISM	730	1
COG2905	Signal-transduction protein containing cAMP-binding, CBS, and nucleotidyltransferase domains	T	Signal transduction mechanisms	CELLULAR PROCESSES AND SIGNALING	208	1
COG2906	Bacterioferritin-associated ferredoxin	P	Inorganic ion transport and metabolism	METABOLISM	218	1
COG2908	UDP-2,3-diacylglucosamine pyrophosphatase LpxH	M	Cell wall/membrane/envelope biogenesis	CELLULAR PROCESSES AND SIGNALING	200	1
COG2909	ATP-, maltotriose- and DNA-dependent transcriptional regulator MalT	K	Transcription	INFORMATION STORAGE AND PROCESSING	2892	1
COG2910	Putative NADH-flavin reductase	R	General function prediction only	POORLY CHARACTERIZED	82	1
COG2911	Autotransporter translocation and assembly protein TamB	U	Intracellular trafficking, secretion, and vesicular transport	CELLULAR PROCESSES AND SIGNALING	450	1
COG2912	Regulator of sirC expression, contains transglutaminase-like and TPR domains	T	Signal transduction mechanisms	CELLULAR PROCESSES AND SIGNALING	144	1
COG2913	Outer membrane protein assembly factor BamE, lipoprotein component of the BamABCDE complex	M	Cell wall/membrane/envelope biogenesis	CELLULAR PROCESSES AND SIGNALING	312	1
COG2914	Putative antitoxin component PasI (RatB) of the RatAB toxin-antitoxin module, ubiquitin-RnfH superfamily	V	Defense mechanisms	CELLULAR PROCESSES AND SIGNALING	40	1
COG2915	Regulator of phage lambda lysogenization HflD, binds to CII and stimulates its degradation	X;T	Mobilome: prophages, transposons;Signal transduction mechanisms	CELLULAR PROCESSES AND SIGNALING;CELLULAR PROCESSES AND SIGNALING	94	1
COG2916	DNA-binding protein H-NS	K	Transcription	INFORMATION STORAGE AND PROCESSING	128	1
COG2917	Intracellular septation protein A	D	Cell cycle control, cell division, chromosome partitioning	CELLULAR PROCESSES AND SIGNALING	102	1
COG2918	Gamma-glutamylcysteine synthetase	H	Coenzyme transport and metabolism	METABOLISM	286	1
COG2919	Cell division protein FtsB	D	Cell cycle control, cell division, chromosome partitioning	CELLULAR PROCESSES AND SIGNALING	230	1
COG2920	Sulfur transfer complex TusBCD TusE component, DsrC family (tRNA 2-thiouridine synthesizing protein C)	J	Translation, ribosomal structure and biogenesis	INFORMATION STORAGE AND PROCESSING	68	1
COG2921	Putative lipoate-binding regulatory protein, UPF0250 family	T	Signal transduction mechanisms	CELLULAR PROCESSES AND SIGNALING	34	1
COG2922	Uncharacterized conserved protein Smg, DUF494 family	S	Function unknown	POORLY CHARACTERIZED	138	1
COG2923	Sulfur transfer complex TusBCD TusC component, DsrF family	J	Translation, ribosomal structure and biogenesis	INFORMATION STORAGE AND PROCESSING	52	1
COG2924	Fe-S cluster biosynthesis and repair protein YggX	P;O	Inorganic ion transport and metabolism;Posttranslational modification, protein turnover, chaperones	METABOLISM;CELLULAR PROCESSES AND SIGNALING	58	1
COG2925	Exonuclease I (degrades ssDNA)	L	Replication, recombination and repair	INFORMATION STORAGE AND PROCESSING	250	1
COG2926	Uncharacterized conserved protein YeeX, DUF496 family	S	Function unknown	POORLY CHARACTERIZED	58	1
COG2927	DNA polymerase III, chi subunit	L	Replication, recombination and repair	INFORMATION STORAGE AND PROCESSING	110	1
COG2929	Uncharacterized conserved protein, DUF497 family	S	Function unknown	POORLY CHARACTERIZED	16	1
COG2932	Phage repressor protein C, contains Cro/C1-type HTH and peptisase s24 domains	X	Mobilome: prophages, transposons	CELLULAR PROCESSES AND SIGNALING	898	1
COG2933	23S rRNA C2498 (ribose-2'-O)-methylase RlmM	J	Translation, ribosomal structure and biogenesis	INFORMATION STORAGE AND PROCESSING	110	1
COG2936	Predicted acyl esterase	R	General function prediction only	POORLY CHARACTERIZED	344	1
COG2937	Glycerol-3-phosphate O-acyltransferase	I	Lipid transport and metabolism	METABOLISM	648	1
COG2938	Succinate dehydrogenase flavin-adding protein, antitoxin component of the CptAB toxin-antitoxin module	O	Posttranslational modification, protein turnover, chaperones	CELLULAR PROCESSES AND SIGNALING	164	1
COG2941	Demethoxyubiquinone hydroxylase, CLK1/Coq7/Cat5 family (ubiquinone biosynthesis)	H	Coenzyme transport and metabolism	METABOLISM	292	1
COG2942	Mannose or cellobiose epimerase, N-acyl-D-glucosamine 2-epimerase family	G	Carbohydrate transport and metabolism	METABOLISM	136	1
COG2943	Membrane glycosyltransferase	M;G	Cell wall/membrane/envelope biogenesis;Carbohydrate transport and metabolism	CELLULAR PROCESSES AND SIGNALING;METABOLISM	170	1
COG2944	DNA-binding transcriptional regulator YiaG, XRE-type HTH domain	K	Transcription	INFORMATION STORAGE AND PROCESSING	784	1
COG2945	Alpha/beta superfamily hydrolase	R	General function prediction only	POORLY CHARACTERIZED	356	1
COG2947	Predicted RNA-binding protein, contains EVE domain	R	General function prediction only	POORLY CHARACTERIZED	198	1
COG2948	Type IV secretory pathway, VirB10 component	U	Intracellular trafficking, secretion, and vesicular transport	CELLULAR PROCESSES AND SIGNALING	610	1
COG2949	Uncharacterized periplasmic protein SanA, affects membrane permeability for vancomycin	M	Cell wall/membrane/envelope biogenesis	CELLULAR PROCESSES AND SIGNALING	198	1
COG2951	Membrane-bound lytic murein transglycosylase B	M	Cell wall/membrane/envelope biogenesis	CELLULAR PROCESSES AND SIGNALING	120	1
COG2956	Lipopolysaccharide biosynthesis regulator YciM/LapB, contains six TPR domains and a C-terminal metal-binding domain	M	Cell wall/membrane/envelope biogenesis	CELLULAR PROCESSES AND SIGNALING	328	1
COG2959	Proteobacterial HemX domain, involved in 2-ketogluconate production (unrelated to B. subtilis HemX, COG0755, no evidence of involvement in heme biosynthesis)	R	General function prediction only	POORLY CHARACTERIZED	156	1
COG2960	Ubiquinone biosynthesis accessory factor UbiK	H	Coenzyme transport and metabolism	METABOLISM	64	1
COG2961	23S rRNA A2030 N6-methylase RlmJ	J	Translation, ribosomal structure and biogenesis	INFORMATION STORAGE AND PROCESSING	342	1
COG2962	Membrane protein RarD, contains two EamA domains, drug/metabolite transporter family	R	General function prediction only	POORLY CHARACTERIZED	154	1
COG2963	Transposase InsE and inactivated derivatives	X	Mobilome: prophages, transposons	CELLULAR PROCESSES AND SIGNALING	62	1
COG2964	Predicted transcriptional regulator YheO, contains PAS and DNA-binding HTH domains	K	Transcription	INFORMATION STORAGE AND PROCESSING	152	1
COG2965	Primosomal replication protein N	L	Replication, recombination and repair	INFORMATION STORAGE AND PROCESSING	92	1
COG2967	Uncharacterized conserved protein ApaG affecting Mg2+/Co2+ transport	P	Inorganic ion transport and metabolism	METABOLISM	272	1
COG2968	Uncharacterized conserved protein YggE, contains kinase-interacting SIMPL domain	S	Function unknown	POORLY CHARACTERIZED	148	1
COG2969	Stringent starvation protein B, binds SsrA peptide	O	Posttranslational modification, protein turnover, chaperones	CELLULAR PROCESSES AND SIGNALING	86	1
COG2971	BadF-type ATPase, related to human N-acetylglucosamine kinase	G	Carbohydrate transport and metabolism	METABOLISM	138	1
COG2973	Trp operon repressor	K	Transcription	INFORMATION STORAGE AND PROCESSING	54	1
COG2974	DNA recombination-dependent growth factor RdgC	L	Replication, recombination and repair	INFORMATION STORAGE AND PROCESSING	180	1
COG2975	Fe-S-cluster formation regulator IscX/YfhJ	O	Posttranslational modification, protein turnover, chaperones	CELLULAR PROCESSES AND SIGNALING	30	1
COG2976	Putative negative regulator of RcsB-dependent stress response, UPF0070 family	T	Signal transduction mechanisms	CELLULAR PROCESSES AND SIGNALING	164	1
COG2980	Outer membrane lipoprotein LptE/RlpB (LPS assembly)	M	Cell wall/membrane/envelope biogenesis	CELLULAR PROCESSES AND SIGNALING	128	1
COG2981	Sulfate transporter CysZ	E;P	Amino acid transport and metabolism;Inorganic ion transport and metabolism	METABOLISM;METABOLISM	118	1
COG2982	Uncharacterized conserved protein AsmA involved in outer membrane biogenesis	M	Cell wall/membrane/envelope biogenesis	CELLULAR PROCESSES AND SIGNALING	322	1
COG2983	Uncharacterized cysteine cluster protein YcgN, CxxCxxCC family	R	General function prediction only	POORLY CHARACTERIZED	104	1
COG2984	ABC-type uncharacterized transport system, periplasmic component	R	General function prediction only	POORLY CHARACTERIZED	12	1
COG2986	Histidine ammonia-lyase	E	Amino acid transport and metabolism	METABOLISM	82	1
COG2987	Urocanate hydratase	E	Amino acid transport and metabolism	METABOLISM	154	1
COG2989	Murein L,D-transpeptidase YcbB/YkuD	M	Cell wall/membrane/envelope biogenesis	CELLULAR PROCESSES AND SIGNALING	260	1
COG2990	Outer membrane protein VirK/YbjX involved in antimicrobial peptide resistance, DUF535 family	S	Function unknown	POORLY CHARACTERIZED	204	1
COG2995	Intermembrane transporter PqiABC subunit PqiA	M	Cell wall/membrane/envelope biogenesis	CELLULAR PROCESSES AND SIGNALING	328	1
COG2999	Glutaredoxin 2	O	Posttranslational modification, protein turnover, chaperones	CELLULAR PROCESSES AND SIGNALING	138	1
COG3001	Fructosamine-3-kinase	G	Carbohydrate transport and metabolism	METABOLISM	272	1
COG3004	Na+/H+ antiporter NhaA	C;P	Energy production and conversion;Inorganic ion transport and metabolism	METABOLISM;METABOLISM	166	1
COG3006	Chromosome condensin MukBEF, kleisin-like MukF subunit	D	Cell cycle control, cell division, chromosome partitioning	CELLULAR PROCESSES AND SIGNALING	140	1
COG3008	Intermembrane transporter PqiABC subunit PqiB	M	Cell wall/membrane/envelope biogenesis	CELLULAR PROCESSES AND SIGNALING	344	1
COG3009	Intermembrane transporter PqiABC lipoprotein subunit PqiC	M	Cell wall/membrane/envelope biogenesis	CELLULAR PROCESSES AND SIGNALING	112	1
COG3010	Putative N-acetylmannosamine-6-phosphate epimerase	G	Carbohydrate transport and metabolism	METABOLISM	142	1
COG3011	Predicted thiol-disulfide oxidoreductase YuxK, DCC family	R	General function prediction only	POORLY CHARACTERIZED	54	1
COG3012	Uncharacterized conserved protein YchJ, contains N- and C-terminal SEC-C domains	S	Function unknown	POORLY CHARACTERIZED	74	1
COG3013	Uncharacterized conserved protein YfbU, UPF0304 family	S	Function unknown	POORLY CHARACTERIZED	72	1
COG3015	Uncharacterized lipoprotein NlpE involved in copper resistance	M;V	Cell wall/membrane/envelope biogenesis;Defense mechanisms	CELLULAR PROCESSES AND SIGNALING;CELLULAR PROCESSES AND SIGNALING	38	1
COG3017	Outer membrane lipoprotein LolB, involved in outer membrane biogenesis	M	Cell wall/membrane/envelope biogenesis	CELLULAR PROCESSES AND SIGNALING	142	1
COG3021	Uncharacterized conserved protein YafD, endonuclease/exonuclease/phosphatase (EEP) superfamily	R	General function prediction only	POORLY CHARACTERIZED	142	1
COG3022	DNA-binding protein YaaA associated with the oxidative stress response	L	Replication, recombination and repair	INFORMATION STORAGE AND PROCESSING	144	1
COG3023	N-acetyl-anhydromuramyl-L-alanine amidase AmpD	M	Cell wall/membrane/envelope biogenesis	CELLULAR PROCESSES AND SIGNALING	812	1
COG3024	Endogenous inhibitor of DNA gyrase, YacG/DUF329 family	L	Replication, recombination and repair	INFORMATION STORAGE AND PROCESSING	14	1
COG3025	Inorganic triphosphatase YgiF, contains CYTH and CHAD domains	P	Inorganic ion transport and metabolism	METABOLISM	66	1
COG3026	RseB, negative regulator of sigma E activity	T	Signal transduction mechanisms	CELLULAR PROCESSES AND SIGNALING	146	1
COG3027	Cell division protein ZapA, inhibits GTPase activity of FtsZ	D	Cell cycle control, cell division, chromosome partitioning	CELLULAR PROCESSES AND SIGNALING	196	1
COG3028	Ribosomal 50S subunit-associated protein YjgA, DUF615 family	J	Translation, ribosomal structure and biogenesis	INFORMATION STORAGE AND PROCESSING	96	1
COG3029	Fumarate reductase subunit C	C	Energy production and conversion	METABOLISM	66	1
COG3030	FxsA protein affecting phage T7 exclusion by the F plasmid, UPF0716 family	R	General function prediction only	POORLY CHARACTERIZED	84	1
COG3034	Murein L,D-transpeptidase YafK	M	Cell wall/membrane/envelope biogenesis	CELLULAR PROCESSES AND SIGNALING	100	1
COG3036	Stalled ribosome alternative rescue factor ArfA	J	Translation, ribosomal structure and biogenesis	INFORMATION STORAGE AND PROCESSING	36	1
COG3037	Ascorbate-specific PTS system IIC component UlaA	G	Carbohydrate transport and metabolism	METABOLISM	288	1
COG3038	Cytochrome b561	C	Energy production and conversion	METABOLISM	234	1
COG3040	Bacterial lipocalin Blc	M	Cell wall/membrane/envelope biogenesis	CELLULAR PROCESSES AND SIGNALING	96	1
COG3042	Putative hemolysin	R	General function prediction only	POORLY CHARACTERIZED	24	1
COG3045	Periplasmic catabolite regulation protein CreA (function unknown)	T	Signal transduction mechanisms	CELLULAR PROCESSES AND SIGNALING	94	1
COG3047	Outer membrane protein OmpW	M	Cell wall/membrane/envelope biogenesis	CELLULAR PROCESSES AND SIGNALING	114	1
COG3050	DNA polymerase III, psi subunit	L	Replication, recombination and repair	INFORMATION STORAGE AND PROCESSING	94	1
COG3054	Predicted transcriptional regulator YtfJ	R	General function prediction only	POORLY CHARACTERIZED	114	1
COG3056	Uncharacterized lipoprotein YajG	S	Function unknown	POORLY CHARACTERIZED	116	1
COG3057	Negative regulator of replication initiation SeqA	L	Replication, recombination and repair	INFORMATION STORAGE AND PROCESSING	130	1
COG3060	Transcriptional regulator MetJ (met regulon)	K;E	Transcription;Amino acid transport and metabolism	INFORMATION STORAGE AND PROCESSING;METABOLISM	76	1
COG3061	Cell division protein YtfB/OapA (opacity-associated protein A)	D	Cell cycle control, cell division, chromosome partitioning	CELLULAR PROCESSES AND SIGNALING	120	1
COG3063	Type IV pilus assembly protein PilF/PilW	N;W	Cell motility;Extracellular structures	CELLULAR PROCESSES AND SIGNALING;CELLULAR PROCESSES AND SIGNALING	372	1
COG3064	Membrane protein TolA involved in colicin uptake	M	Cell wall/membrane/envelope biogenesis	CELLULAR PROCESSES AND SIGNALING	66	1
COG3065	Starvation-inducible outer membrane lipoprotein Slp	M	Cell wall/membrane/envelope biogenesis	CELLULAR PROCESSES AND SIGNALING	114	1
COG3066	DNA mismatch repair protein MutH	L	Replication, recombination and repair	INFORMATION STORAGE AND PROCESSING	102	1
COG3068	Uncharacterized conserved protein YjaG, DUF416 family	S	Function unknown	POORLY CHARACTERIZED	132	1
COG3069	C4-dicarboxylate transporter DcuC	C	Energy production and conversion	METABOLISM	214	1
COG3070	Transcriptional regulator of competence genes, TfoX/Sxy family	K	Transcription	INFORMATION STORAGE AND PROCESSING	72	1
COG3071	Uncharacterized protein HemY, contains HemY_N domain and TPR repeats (unrelated to protoporphyrinogen oxidase HemY)	S	Function unknown	POORLY CHARACTERIZED	182	1
COG3072	Adenylate cyclase, class I	T	Signal transduction mechanisms	CELLULAR PROCESSES AND SIGNALING	310	1
COG3073	RseA, negative regulator of sigma E activity	T	Signal transduction mechanisms	CELLULAR PROCESSES AND SIGNALING	116	1
COG3074	Cell division protein ZapB, interacts with FtsZ	D	Cell cycle control, cell division, chromosome partitioning	CELLULAR PROCESSES AND SIGNALING	28	1
COG3076	Regulator of RNase E activity RraB	J	Translation, ribosomal structure and biogenesis	INFORMATION STORAGE AND PROCESSING	64	1
COG3078	Ribosome assembly protein YihI, activator of Der GTPase	J	Translation, ribosomal structure and biogenesis	INFORMATION STORAGE AND PROCESSING	74	1
COG3079	Uncharacterized conserved protein YgfB, UPF0149 family	S	Function unknown	POORLY CHARACTERIZED	80	1
COG3080	Fumarate reductase subunit D	C	Energy production and conversion	METABOLISM	64	1
COG3081	dsDNA-binding nucleoid-associated protein YejK/NdpA	L	Replication, recombination and repair	INFORMATION STORAGE AND PROCESSING	198	1
COG3082	Uncharacterized conserved protein YejL, UPF0352 family	S	Function unknown	POORLY CHARACTERIZED	8	1
COG3083	Periplasmic protein PbgA/YejM, regulator of the LPS biosynthesis, AlkP superfamily	M;T	Cell wall/membrane/envelope biogenesis;Signal transduction mechanisms	CELLULAR PROCESSES AND SIGNALING;CELLULAR PROCESSES AND SIGNALING	206	1
COG3084	Uncharacterized conserved protein YihD, DUF1040 family	S	Function unknown	POORLY CHARACTERIZED	12	1
COG3085	Uncharacterized conserved protein YifE, UPF0438 family	S	Function unknown	POORLY CHARACTERIZED	46	1
COG3086	RseC, positive regulator of sigma E activity	T	Signal transduction mechanisms	CELLULAR PROCESSES AND SIGNALING	94	1
COG3087	Cell division protein FtsN	D	Cell cycle control, cell division, chromosome partitioning	CELLULAR PROCESSES AND SIGNALING	140	1
COG3088	Cytochrome c-type biogenesis protein CcmH/NrfF	C;O	Energy production and conversion;Posttranslational modification, protein turnover, chaperones	METABOLISM;CELLULAR PROCESSES AND SIGNALING	276	1
COG3089	Uncharacterized conserved protein YheU, UPF0270 family	S	Function unknown	POORLY CHARACTERIZED	22	1
COG3091	Predicted Zn-dependent metalloprotease, SprT family	R	General function prediction only	POORLY CHARACTERIZED	92	1
COG3092	Uncharacterized membrane protein YfbV, UPF0208 family	S	Function unknown	POORLY CHARACTERIZED	76	1
COG3093	Plasmid maintenance system antidote protein VapI, contains XRE-type HTH domain	V	Defense mechanisms	CELLULAR PROCESSES AND SIGNALING	30	1
COG3095	Chromosome condensin MukBEF, MukE localization factor	D	Cell cycle control, cell division, chromosome partitioning	CELLULAR PROCESSES AND SIGNALING	110	1
COG3096	Chromosome condensin MukBEF, ATPase and DNA-binding subunit MukB	D	Cell cycle control, cell division, chromosome partitioning	CELLULAR PROCESSES AND SIGNALING	284	1
COG3098	Uncharacterized conserved protein YqcC, DUF446 family	S	Function unknown	POORLY CHARACTERIZED	56	1
COG3099	Uncharacterized conserved protein YciU, UPF0263 family	S	Function unknown	POORLY CHARACTERIZED	36	1
COG3100	Uncharacterized conserved protein YcgL, UPF0745 family	S	Function unknown	POORLY CHARACTERIZED	34	1
COG3101	Elongation factor P hydroxylase EpmC (EF-P beta-lysylation pathway)	J	Translation, ribosomal structure and biogenesis	INFORMATION STORAGE AND PROCESSING	80	1
COG3102	Uncharacterized conserved protein YecM, predicted metalloenzyme	R	General function prediction only	POORLY CHARACTERIZED	100	1
COG3103	Uncharacterized conserved protein YgiM, contains N-terminal SH3 domain, DUF1202 family	R	General function prediction only	POORLY CHARACTERIZED	130	1
COG3104	Dipeptide/tripeptide permease	E	Amino acid transport and metabolism	METABOLISM	510	1
COG3105	Uncharacterized membrane-anchored protein YhcB, DUF1043 family	S	Function unknown	POORLY CHARACTERIZED	94	1
COG3106	Ras-like GTP-binding stress-induced protein YcjX, DUF463 family	T	Signal transduction mechanisms	CELLULAR PROCESSES AND SIGNALING	252	1
COG3107	Outer membrane lipoprotein LpoA, binds and activates PBP1a	M	Cell wall/membrane/envelope biogenesis	CELLULAR PROCESSES AND SIGNALING	180	1
COG3108	Uncharacterized conserved protein YcbK, DUF882 family	S	Function unknown	POORLY CHARACTERIZED	112	1
COG3109	sRNA-binding protein ProQ	T	Signal transduction mechanisms	CELLULAR PROCESSES AND SIGNALING	340	1
COG3110	Uncharacterized conserved protein YccT, UPF0319 family	S	Function unknown	POORLY CHARACTERIZED	76	1
COG3111	Predicted periplasmic protein YdeI with OB-fold, BOF family	S	Function unknown	POORLY CHARACTERIZED	52	1
COG3112	Uncharacterized conserved protein YacL, UPF0231 family	S	Function unknown	POORLY CHARACTERIZED	50	1
COG3113	Binding protein subunit MlaB of the ABC-type intermembrane phospholipid transporter Mla, contains STAS domain	M	Cell wall/membrane/envelope biogenesis	CELLULAR PROCESSES AND SIGNALING	48	1
COG3114	Heme exporter protein D	U	Intracellular trafficking, secretion, and vesicular transport	CELLULAR PROCESSES AND SIGNALING	6	1
COG3115	Cell division protein ZipA, interacts with FtsZ	D	Cell cycle control, cell division, chromosome partitioning	CELLULAR PROCESSES AND SIGNALING	112	1
COG3116	Cell division protein FtsL, interacts with FtsB and FtsQ	D	Cell cycle control, cell division, chromosome partitioning	CELLULAR PROCESSES AND SIGNALING	66	1
COG3117	Lipopolysaccharide export system protein LptC	M	Cell wall/membrane/envelope biogenesis	CELLULAR PROCESSES AND SIGNALING	148	1
COG3118	Chaperedoxin CnoX, contains thioredoxin-like and TPR-like domains, YbbN/TrxSC family	O	Posttranslational modification, protein turnover, chaperones	CELLULAR PROCESSES AND SIGNALING	560	1
COG3120	Macrodomain Ter protein organizer, MatP/YcbG family	L	Replication, recombination and repair	INFORMATION STORAGE AND PROCESSING	92	1
COG3121	P pilus assembly protein, chaperone PapD	W	Extracellular structures	CELLULAR PROCESSES AND SIGNALING	224	1
COG3122	Uncharacterized conserved protein YaiL, DUF2058 family	S	Function unknown	POORLY CHARACTERIZED	80	1
COG3123	Pyrimidine/purine nucleoside phosphorylase YaiE/PpnP, UPF0345/DUF1255 family	F	Nucleotide transport and metabolism	METABOLISM	56	1
COG3124	Acyl carrier protein phosphodiesterase	I	Lipid transport and metabolism	METABOLISM	94	1
COG3125	Heme/copper-type cytochrome/quinol oxidase, subunit 4	C	Energy production and conversion	METABOLISM	86	1
COG3126	Uncharacterized lipoprotein YbaY	S	Function unknown	POORLY CHARACTERIZED	130	1
COG3127	Predicted ABC-type transport system involved in lysophospholipase L1 biosynthesis, permease component	Q	Secondary metabolites biosynthesis, transport and catabolism	METABOLISM	222	1
COG3129	23S rRNA A1618 N6-methylase RlmF	J	Translation, ribosomal structure and biogenesis	INFORMATION STORAGE AND PROCESSING	140	1
COG3131	Periplasmic glucan biosynthesis protein OpgG	M	Cell wall/membrane/envelope biogenesis	CELLULAR PROCESSES AND SIGNALING	278	1
COG3133	Outer membrane lipoprotein SlyB	M	Cell wall/membrane/envelope biogenesis	CELLULAR PROCESSES AND SIGNALING	66	1
COG3134	Uncharacterized conserved protein YcfJ, contains glycine zipper 2TM domain	S	Function unknown	POORLY CHARACTERIZED	76	1
COG3135	Predicted benzoate:H+ symporter BenE	Q	Secondary metabolites biosynthesis, transport and catabolism	METABOLISM	142	1
COG3136	Dual-topology membrane protein YdgC, GlpM family	S	Function unknown	POORLY CHARACTERIZED	30	1
COG3137	Putative salt-induced outer membrane protein YdiY	M	Cell wall/membrane/envelope biogenesis	CELLULAR PROCESSES AND SIGNALING	128	1
COG3139	Uncharacterized conserved protein YeaC, DUF1315 family	S	Function unknown	POORLY CHARACTERIZED	34	1
COG3140	Uncharacterized conserved protein YoaH, UPF0181 family	S	Function unknown	POORLY CHARACTERIZED	34	1
COG3141	dsDNA-binding SOS-regulon protein YebG, induction by DNA damage requires cAMP	L	Replication, recombination and repair	INFORMATION STORAGE AND PROCESSING	74	1
COG3142	Copper homeostasis protein CutC	P	Inorganic ion transport and metabolism	METABOLISM	98	1
COG3143	Phosphoaspartate phosphatase CheZ, dephosphorylates CheY~P	N;T	Cell motility;Signal transduction mechanisms	CELLULAR PROCESSES AND SIGNALING;CELLULAR PROCESSES AND SIGNALING	82	1
COG3144	Flagellar hook-length control protein FliK	N	Cell motility	CELLULAR PROCESSES AND SIGNALING	148	1
COG3145	Alkylated DNA repair dioxygenase AlkB	L	Replication, recombination and repair	INFORMATION STORAGE AND PROCESSING	86	1
COG3146	Predicted N-acyltransferase	R	General function prediction only	POORLY CHARACTERIZED	170	1
COG3147	Cell division protein DedD (periplasmic protein involved in septation)	D	Cell cycle control, cell division, chromosome partitioning	CELLULAR PROCESSES AND SIGNALING	54	1
COG3148	tRNA U47 aminocarboxypropyltransferaseTapT/TuaA/ YfiP, DTW domain	J	Translation, ribosomal structure and biogenesis	INFORMATION STORAGE AND PROCESSING	132	1
COG3150	Predicted esterase YcpF, UPF0227 family	R	General function prediction only	POORLY CHARACTERIZED	214	1
COG3151	Uncharacterized conserved protein YqiB, DUF1249 family	S	Function unknown	POORLY CHARACTERIZED	90	1
COG3152	Uncharacterized membrane protein YhaH, DUF805 family	S	Function unknown	POORLY CHARACTERIZED	12	1
COG3153	Predicted N-acetyltransferase YhbS	R	General function prediction only	POORLY CHARACTERIZED	104	1
COG3154	Ubiquinone biosynthesis accessory factor UbiT, lipid carrier SCP2 domain	H	Coenzyme transport and metabolism	METABOLISM	94	1
COG3155	Glyoxalase ElbB, DJ-1 superfamily	V	Defense mechanisms	CELLULAR PROCESSES AND SIGNALING	78	1
COG3158	K+ uptake protein Kup	P	Inorganic ion transport and metabolism	METABOLISM	240	1
COG3159	Uncharacterized conserved protein YigA, DUF484 family	S	Function unknown	POORLY CHARACTERIZED	96	1
COG3160	Regulator of sigma D	K	Transcription	INFORMATION STORAGE AND PROCESSING	92	1
COG3161	4-hydroxybenzoate synthetase (chorismate-pyruvate lyase)	H	Coenzyme transport and metabolism	METABOLISM	84	1
COG3162	Uncharacterized membrane protein, DUF485 family	S	Function unknown	POORLY CHARACTERIZED	48	1
COG3164	Uncharacterized conserved protein YhdP, contains DUF3971 and AsmA2 domains	S	Function unknown	POORLY CHARACTERIZED	808	1
COG3165	Ubiquinone biosynthesis protein UbiJ, contains SCP2 domain	H	Coenzyme transport and metabolism	METABOLISM	106	1
COG3175	Cytochrome c oxidase assembly protein Cox11	C;O	Energy production and conversion;Posttranslational modification, protein turnover, chaperones	METABOLISM;CELLULAR PROCESSES AND SIGNALING	292	1
COG3177	Fic family protein	K	Transcription	INFORMATION STORAGE AND PROCESSING	1854	1
COG3180	Uncharacterized membrane protein AbrB, regulator of aidB expression	R	General function prediction only	POORLY CHARACTERIZED	120	1
COG3181	Tripartite-type tricarboxylate transporter, extracytoplasmic receptor component TctC	C	Energy production and conversion	METABOLISM	152	1
COG3186	Phenylalanine-4-hydroxylase	E	Amino acid transport and metabolism	METABOLISM	28	1
COG3188	Outer membrane usher protein FimD/PapC	N;W	Cell motility;Extracellular structures	CELLULAR PROCESSES AND SIGNALING;CELLULAR PROCESSES AND SIGNALING	430	1
COG3190	Flagellar biogenesis protein FliO	N	Cell motility	CELLULAR PROCESSES AND SIGNALING	84	1
COG3191	L-aminopeptidase/D-esterase	E	Amino acid transport and metabolism	METABOLISM	74	1
COG3193	Heme-binding protein HbpS, GlcG/HbpS family	T	Signal transduction mechanisms	CELLULAR PROCESSES AND SIGNALING	28	1
COG3202	ATP/ADP translocase	C	Energy production and conversion	METABOLISM	110	1
COG3203	Outer membrane porin OmpC/OmpF/PhoE	M	Cell wall/membrane/envelope biogenesis	CELLULAR PROCESSES AND SIGNALING	670	1
COG3209	Uncharacterized conserved protein RhaS, contains 28 RHS repeats	R	General function prediction only	POORLY CHARACTERIZED	552	1
COG3210	Large exoprotein involved in heme utilization or adhesion	U	Intracellular trafficking, secretion, and vesicular transport	CELLULAR PROCESSES AND SIGNALING	728	1
COG3221	ABC-type phosphate/phosphonate transport system, periplasmic component	P	Inorganic ion transport and metabolism	METABOLISM	150	1
COG3223	Phosphate starvation-inducible membrane PsiE (function unknown)	R	General function prediction only	POORLY CHARACTERIZED	60	1
COG3226	DNA-binding transcriptional regulator YbjK	K	Transcription	INFORMATION STORAGE AND PROCESSING	106	1
COG3227	Zn-dependent metalloprotease (Neutral protease B)	O	Posttranslational modification, protein turnover, chaperones	CELLULAR PROCESSES AND SIGNALING	236	1
COG3228	Mlc titration factor MtfA, regulates ptsG expression	T	Signal transduction mechanisms	CELLULAR PROCESSES AND SIGNALING	168	1
COG3231	Aminoglycoside phosphotransferase	J	Translation, ribosomal structure and biogenesis	INFORMATION STORAGE AND PROCESSING	428	1
COG3237	Uncharacterized conserved protein YjbJ, UPF0337 family	S	Function unknown	POORLY CHARACTERIZED	26	1
COG3240	Phospholipase/lecithinase/hemolysin	I;R	Lipid transport and metabolism;General function prediction only	METABOLISM;POORLY CHARACTERIZED	466	1
COG3242	Uncharacterized conserved protein YjeT, DUF2065 family	S	Function unknown	POORLY CHARACTERIZED	14	1
COG3243	Poly-beta-hydroxybutyrate synthase	I	Lipid transport and metabolism	METABOLISM	56	1
COG3247	Acid resistance membrane protein HdeD, DUF308 family	R	General function prediction only	POORLY CHARACTERIZED	198	1
COG3248	Nucleoside-specific outer membrane channel protein Tsx	M	Cell wall/membrane/envelope biogenesis	CELLULAR PROCESSES AND SIGNALING	204	1
COG3250	Beta-galactosidase/beta-glucuronidase	G	Carbohydrate transport and metabolism	METABOLISM	178	1
COG3251	MbtH family protein, regulates adenylation domains of NRPSs	Q	Secondary metabolites biosynthesis, transport and catabolism	METABOLISM	114	1
COG3254	L-rhamnose mutarotase	M	Cell wall/membrane/envelope biogenesis	CELLULAR PROCESSES AND SIGNALING	82	1
COG3263	NhaP-type Na+/H+ and K+/H+ antiporter with C-terminal TrkAC and CorC domains	C;P	Energy production and conversion;Inorganic ion transport and metabolism	METABOLISM;METABOLISM	262	1
COG3264	Small-conductance mechanosensitive channel MscK	M	Cell wall/membrane/envelope biogenesis	CELLULAR PROCESSES AND SIGNALING	542	1
COG3265	Gluconate kinase	G	Carbohydrate transport and metabolism	METABOLISM	116	1
COG3266	Cell division protein DamX, binds to the septal ring, contains C-terminal SPOR domain	D	Cell cycle control, cell division, chromosome partitioning	CELLULAR PROCESSES AND SIGNALING	342	1
COG3274	Surface polysaccharide O-acyltransferase WecH	M	Cell wall/membrane/envelope biogenesis	CELLULAR PROCESSES AND SIGNALING	248	1
COG3275	Sensor histidine kinase, LytS/YehU family	T	Signal transduction mechanisms	CELLULAR PROCESSES AND SIGNALING	282	1
COG3279	DNA-binding response regulator, LytR/AlgR family	K;T	Transcription;Signal transduction mechanisms	INFORMATION STORAGE AND PROCESSING;CELLULAR PROCESSES AND SIGNALING	226	1
COG3280	Maltooligosyltrehalose synthase	G	Carbohydrate transport and metabolism	METABOLISM	290	1
COG3283	Transcriptional regulator TyrR of aromatic amino acids metabolism	K;E	Transcription;Amino acid transport and metabolism	INFORMATION STORAGE AND PROCESSING;METABOLISM	350	1
COG3288	NAD/NADP transhydrogenase alpha subunit	C	Energy production and conversion	METABOLISM	256	1
COG3293	Transposase	X	Mobilome: prophages, transposons	CELLULAR PROCESSES AND SIGNALING	13314	1
COG3298	Predicted 3'-5' exonuclease related to the exonuclease domain of PolB	L	Replication, recombination and repair	INFORMATION STORAGE AND PROCESSING	412	1
COG3299	Uncharacterized phage protein gp47/JayE	X	Mobilome: prophages, transposons	CELLULAR PROCESSES AND SIGNALING	1192	1
COG3302	DMSO reductase anchor subunit DmsC	C	Energy production and conversion	METABOLISM	114	1
COG3304	Uncharacterized membrane protein YccF, DUF307 family	S	Function unknown	POORLY CHARACTERIZED	72	1
COG3306	Glycosyltransferase involved in LPS biosynthesis, GR25 family	M	Cell wall/membrane/envelope biogenesis	CELLULAR PROCESSES AND SIGNALING	272	1
COG3307	O-antigen ligase	M	Cell wall/membrane/envelope biogenesis	CELLULAR PROCESSES AND SIGNALING	234	1
COG3311	DNA-binding transcriptional regulator AlpA	K;X	Transcription;Mobilome: prophages, transposons	INFORMATION STORAGE AND PROCESSING;CELLULAR PROCESSES AND SIGNALING	92	1
COG3312	FoF1-type ATP synthase accessory protein AtpI	C	Energy production and conversion	METABOLISM	36	1
COG3313	Predicted Fe-S protein YdhL, DUF1289 family	R	General function prediction only	POORLY CHARACTERIZED	10	1
COG3316	Transposase (or an inactivated derivative), DDE domain	X	Mobilome: prophages, transposons	CELLULAR PROCESSES AND SIGNALING	682	1
COG3317	Outer membrane beta-barrel protein assembly factor BamC	M	Cell wall/membrane/envelope biogenesis	CELLULAR PROCESSES AND SIGNALING	130	1
COG3322	Extracellular (periplasmic) sensor domain CHASE (specificity unknown)	T	Signal transduction mechanisms	CELLULAR PROCESSES AND SIGNALING	152	1
COG3324	Lactoylglutathione lyase-related enzyme, vicinal oxygen chelate (VOC) family	R	General function prediction only	POORLY CHARACTERIZED	76	1
COG3325	Chitinase, GH18 family	G	Carbohydrate transport and metabolism	METABOLISM	250	1
COG3328	Transposase (or an inactivated derivative)	X	Mobilome: prophages, transposons	CELLULAR PROCESSES AND SIGNALING	7474	1
COG3333	TctA family transporter	R	General function prediction only	POORLY CHARACTERIZED	294	1
COG3335	Transposase	X	Mobilome: prophages, transposons	CELLULAR PROCESSES AND SIGNALING	1146	1
COG3338	Carbonic anhydrase	P	Inorganic ion transport and metabolism	METABOLISM	106	1
COG3340	Peptidase E	E	Amino acid transport and metabolism	METABOLISM	252	1
COG3341	Ribonuclease HI-related protein, contains viroplasmin and RNaseH domains	R	General function prediction only	POORLY CHARACTERIZED	30	1
COG3344	Retron-type reverse transcriptase	X	Mobilome: prophages, transposons	CELLULAR PROCESSES AND SIGNALING	216618	1
COG3345	Alpha-galactosidase	G	Carbohydrate transport and metabolism	METABOLISM	200	1
COG3346	Cytochrome oxidase assembly protein ShyY1	O	Posttranslational modification, protein turnover, chaperones	CELLULAR PROCESSES AND SIGNALING	318	1
COG3350	Heavy metal-bindng TRASH/YHS domain, predicted Cu/Ag metallochaperone	P	Inorganic ion transport and metabolism	METABOLISM	130	1
COG3367	Uncharacterized conserved protein, NAD-dependent epimerase/dehydratase family	R	General function prediction only	POORLY CHARACTERIZED	116	1
COG3376	High-affinity nickel/cobalt permease	P	Inorganic ion transport and metabolism	METABOLISM	160	1
COG3378	DNA primase, phage- or plasmid-associated	X	Mobilome: prophages, transposons	CELLULAR PROCESSES AND SIGNALING	250	1
COG3379	Predicted phosphohydrolase or phosphomutase, AlkP superfamily	R	General function prediction only	POORLY CHARACTERIZED	136	1
COG3381	Cytoplasmic chaperone TorD involved in molybdoenzyme TorA maturation	O	Posttranslational modification, protein turnover, chaperones	CELLULAR PROCESSES AND SIGNALING	192	1
COG3384	Aromatic ring-opening dioxygenase, catalytic subunit, LigB family	Q	Secondary metabolites biosynthesis, transport and catabolism	METABOLISM	306	1
COG3385	IS4 transposase InsG	X	Mobilome: prophages, transposons	CELLULAR PROCESSES AND SIGNALING	4230	1
COG3386	Sugar lactone lactonase YvrE	G	Carbohydrate transport and metabolism	METABOLISM	36	1
COG3387	Glucoamylase (glucan-1,4-alpha-glucosidase), GH15 family	G	Carbohydrate transport and metabolism	METABOLISM	376	1
COG3391	DNA-binding beta-propeller fold protein YncE	R	General function prediction only	POORLY CHARACTERIZED	166	1
COG3393	Predicted acetyltransferase, GNAT family	R	General function prediction only	POORLY CHARACTERIZED	62	1
COG3395	D-threonate/D-erythronate kinase OtnK and related C4-acid sugar kinases, YgbK/DUF1537 family	G	Carbohydrate transport and metabolism	METABOLISM	112	1
COG3397	Predicted carbohydrate-binding protein, contains CBM5 and CBM33 domains	R	General function prediction only	POORLY CHARACTERIZED	1252	1
COG3405	Endo-1,4-beta-D-glucanase Y	G	Carbohydrate transport and metabolism	METABOLISM	202	1
COG3414	Phosphotransferase system, galactitol-specific IIB component	G	Carbohydrate transport and metabolism	METABOLISM	90	1
COG3415	CRISPR-associated protein Csa3, CARF domain	V	Defense mechanisms	CELLULAR PROCESSES AND SIGNALING	28006	1
COG3416	Uncharacterized conserved protein, DUF2076 domain	S	Function unknown	POORLY CHARACTERIZED	102	1
COG3417	Outer membrane lipoprotein LpoB, binds and activates PBP1b	M	Cell wall/membrane/envelope biogenesis	CELLULAR PROCESSES AND SIGNALING	122	1
COG3418	Flagellar biosynthesis/type III secretory pathway chaperone FlgN	N;U	Cell motility;Intracellular trafficking, secretion, and vesicular transport	CELLULAR PROCESSES AND SIGNALING;CELLULAR PROCESSES AND SIGNALING	138	1
COG3422	Uncharacterized conserved protein YegP, UPF0339 family	S	Function unknown	POORLY CHARACTERIZED	78	1
COG3423	Predicted transcriptional regulator, lambda repressor-like DNA-binding domain	K	Transcription	INFORMATION STORAGE AND PROCESSING	96	1
COG3424	Predicted naringenin-chalcone synthase	Q	Secondary metabolites biosynthesis, transport and catabolism	METABOLISM	138	1
COG3435	Gentisate 1,2-dioxygenase	Q	Secondary metabolites biosynthesis, transport and catabolism	METABOLISM	14	1
COG3436	Transposase	X	Mobilome: prophages, transposons	CELLULAR PROCESSES AND SIGNALING	1884	1
COG3444	Phosphotransferase system, mannose/fructose/N-acetylgalactosamine-specific component IIB	G	Carbohydrate transport and metabolism	METABOLISM	126	1
COG3445	Autonomous glycyl radical cofactor GrcA	H	Coenzyme transport and metabolism	METABOLISM	34	1
COG3447	Integral membrane sensor domain MASE1	T	Signal transduction mechanisms	CELLULAR PROCESSES AND SIGNALING	108	1
COG3451	Type IV secretory pathway, VirB4 component	U	Intracellular trafficking, secretion, and vesicular transport	CELLULAR PROCESSES AND SIGNALING	1698	1
COG3459	Cellobiose phosphorylase	G	Carbohydrate transport and metabolism	METABOLISM	586	1
COG3464	Transposase	X	Mobilome: prophages, transposons	CELLULAR PROCESSES AND SIGNALING	4144	1
COG3468	Autotransporter adhesin AidA	M;U	Cell wall/membrane/envelope biogenesis;Intracellular trafficking, secretion, and vesicular transport	CELLULAR PROCESSES AND SIGNALING;CELLULAR PROCESSES AND SIGNALING	86	1
COG3470	Uncharacterized conserved protein probably involved in high-affinity Fe2+ transport	M;I	Cell wall/membrane/envelope biogenesis;Lipid transport and metabolism	CELLULAR PROCESSES AND SIGNALING;METABOLISM	106	1
COG3474	Cytochrome c2	C	Energy production and conversion	METABOLISM	266	1
COG3475	Phosphorylcholine metabolism protein LicD	I	Lipid transport and metabolism	METABOLISM	2	1
COG3485	Protocatechuate 3,4-dioxygenase beta subunit	Q	Secondary metabolites biosynthesis, transport and catabolism	METABOLISM	330	1
COG3491	Isopenicillin N synthase and related dioxygenases	Q	Secondary metabolites biosynthesis, transport and catabolism	METABOLISM	156	1
COG3497	Phage tail sheath protein FI	X	Mobilome: prophages, transposons	CELLULAR PROCESSES AND SIGNALING	62	1
COG3498	Phage tail tube protein FII	X	Mobilome: prophages, transposons	CELLULAR PROCESSES AND SIGNALING	14	1
COG3499	Phage protein U	X	Mobilome: prophages, transposons	CELLULAR PROCESSES AND SIGNALING	98	1
COG3500	Phage protein D	X	Mobilome: prophages, transposons	CELLULAR PROCESSES AND SIGNALING	216	1
COG3501	Uncharacterized conserved protein VgrG, implicated in type VI secretion and phage assembly	U;X;R	Intracellular trafficking, secretion, and vesicular transport;Mobilome: prophages, transposons;General function prediction only	CELLULAR PROCESSES AND SIGNALING;CELLULAR PROCESSES AND SIGNALING;POORLY CHARACTERIZED	20	1
COG3504	Type IV secretory pathway, VirB9 components	U	Intracellular trafficking, secretion, and vesicular transport	CELLULAR PROCESSES AND SIGNALING	442	1
COG3505	Type IV secretory pathway, VirD4 component, TraG/TraD family ATPase	U	Intracellular trafficking, secretion, and vesicular transport	CELLULAR PROCESSES AND SIGNALING	1192	1
COG3506	Regulation of enolase protein 1 (function unknown), concanavalin A-like superfamily	S	Function unknown	POORLY CHARACTERIZED	94	1
COG3509	Acetyl xylan esterase AxeA and related esterases, LpqC family	G	Carbohydrate transport and metabolism	METABOLISM	68	1
COG3510	Cephalosporin hydroxylase	V	Defense mechanisms	CELLULAR PROCESSES AND SIGNALING	6	1
COG3514	Uncharacterized conserved protein, DUF4415 family	S	Function unknown	POORLY CHARACTERIZED	16	1
COG3526	Predicted selenoprotein, Rdx family	R	General function prediction only	POORLY CHARACTERIZED	48	1
COG3529	Predicted nucleic-acid-binding protein, contains Zn-ribbon domain	R	General function prediction only	POORLY CHARACTERIZED	24	1
COG3530	Uncharacterized conserved protein, DUF3820 family	S	Function unknown	POORLY CHARACTERIZED	32	1
COG3535	Uncharacterized conserved protein, DUF917 family	S	Function unknown	POORLY CHARACTERIZED	162	1
COG3539	Pilin (type 1 fimbrial protein)	N	Cell motility	CELLULAR PROCESSES AND SIGNALING	80	1
COG3543	Uncharacterized conserved protein, DUF1284 domain	S	Function unknown	POORLY CHARACTERIZED	178	1
COG3544	Uncharacterized conserved protein, DUF305 family	S	Function unknown	POORLY CHARACTERIZED	64	1
COG3547	Transposase	X	Mobilome: prophages, transposons	CELLULAR PROCESSES AND SIGNALING	7346	1
COG3558	Uncharacterized conserved protein, nuclear transport factor 2 (NTF2) superfamily	S	Function unknown	POORLY CHARACTERIZED	142	1
COG3560	Fatty acid repression mutant protein (predicted oxidoreductase)	R	General function prediction only	POORLY CHARACTERIZED	116	1
COG3561	Phage anti-repressor protein Ant	X	Mobilome: prophages, transposons	CELLULAR PROCESSES AND SIGNALING	718	1
COG3565	Predicted dioxygenase of extradiol dioxygenase family	R	General function prediction only	POORLY CHARACTERIZED	54	1
COG3566	Uncharacterized conserved protein, DUF2213 domain	S	Function unknown	POORLY CHARACTERIZED	202	1
COG3567	Uncharacterized conserved protein, DUF1073 domain	S	Function unknown	POORLY CHARACTERIZED	230	1
COG3568	Metal-dependent hydrolase, endonuclease/exonuclease/phosphatase family	R	General function prediction only	POORLY CHARACTERIZED	182	1
COG3576	Predicted flavin-nucleotide-binding protein, pyridoxine 5'-phosphate oxidase superfamily	R	General function prediction only	POORLY CHARACTERIZED	102	1
COG3577	Predicted aspartyl protease	R	General function prediction only	POORLY CHARACTERIZED	256	1
COG3591	V8-like Glu-specific endopeptidase	O	Posttranslational modification, protein turnover, chaperones	CELLULAR PROCESSES AND SIGNALING	166	1
COG3597	Uncharacterized conserved protein, DUF697 family	S	Function unknown	POORLY CHARACTERIZED	56	1
COG3598	RecA-family ATPase	L	Replication, recombination and repair	INFORMATION STORAGE AND PROCESSING	520	1
COG3600	Uncharacterized phage-associated protein, contains DUF4065 domain	X	Mobilome: prophages, transposons	CELLULAR PROCESSES AND SIGNALING	296	1
COG3605	Signal transduction protein containing GAF and PtsI domains	T	Signal transduction mechanisms	CELLULAR PROCESSES AND SIGNALING	140	1
COG3608	Predicted deacylase	R	General function prediction only	POORLY CHARACTERIZED	152	1
COG3616	D-serine deaminase, pyridoxal phosphate-dependent	E	Amino acid transport and metabolism	METABOLISM	336	1
COG3617	Prophage antirepressor	X	Mobilome: prophages, transposons	CELLULAR PROCESSES AND SIGNALING	2666	1
COG3621	Patatin-like phospholipase/acyl hydrolase, includes sporulation protein CotR	R	General function prediction only	POORLY CHARACTERIZED	1540	1
COG3628	Phage baseplate assembly protein W	X	Mobilome: prophages, transposons	CELLULAR PROCESSES AND SIGNALING	192	1
COG3634	Alkyl hydroperoxide reductase subunit AhpF	V	Defense mechanisms	CELLULAR PROCESSES AND SIGNALING	152	1
COG3637	Opacity protein LomR and related surface antigens	M	Cell wall/membrane/envelope biogenesis	CELLULAR PROCESSES AND SIGNALING	2342	1
COG3638	ABC-type phosphate/phosphonate transport system, ATPase component	P	Inorganic ion transport and metabolism	METABOLISM	76	1
COG3639	ABC-type phosphate/phosphonate transport system, permease component	P	Inorganic ion transport and metabolism	METABOLISM	112	1
COG3645	Phage antirepressor protein YoqD, KilAC domain	X	Mobilome: prophages, transposons	CELLULAR PROCESSES AND SIGNALING	210	1
COG3646	Phage regulatory protein Rha	X	Mobilome: prophages, transposons	CELLULAR PROCESSES AND SIGNALING	2334	1
COG3653	N-acyl-D-aspartate/D-glutamate deacylase	Q	Secondary metabolites biosynthesis, transport and catabolism	METABOLISM	58	1
COG3660	Mitochondrial fission protein ELM1	D	Cell cycle control, cell division, chromosome partitioning	CELLULAR PROCESSES AND SIGNALING	18	1
COG3662	Uncharacterized conserved protein, DUF2236 family	S	Function unknown	POORLY CHARACTERIZED	100	1
COG3663	G:T/U-mismatch repair DNA glycosylase	L	Replication, recombination and repair	INFORMATION STORAGE AND PROCESSING	86	1
COG3665	Uncharacterized conserved protein YcgI, DUF1989 family	S	Function unknown	POORLY CHARACTERIZED	44	1
COG3666	Transposase, IS1182 family	X	Mobilome: prophages, transposons	CELLULAR PROCESSES AND SIGNALING	56	1
COG3668	Plasmid stabilization system protein ParE	X	Mobilome: prophages, transposons	CELLULAR PROCESSES AND SIGNALING	12	1
COG3675	Predicted lipase	I	Lipid transport and metabolism	METABOLISM	1490	1
COG3678	Periplasmic chaperone Spy, Spy/CpxP family	O	Posttranslational modification, protein turnover, chaperones	CELLULAR PROCESSES AND SIGNALING	148	1
COG3683	ABC-type uncharacterized transport system, periplasmic component	R	General function prediction only	POORLY CHARACTERIZED	98	1
COG3686	Uncharacterized conserved protein, MAPEG superfamily	S	Function unknown	POORLY CHARACTERIZED	30	1
COG3691	Uncharacterized conserved protein YfcZ, UPF0381/DUF406 family	S	Function unknown	POORLY CHARACTERIZED	38	1
COG3694	ABC-type uncharacterized transport system, permease component	R	General function prediction only	POORLY CHARACTERIZED	206	1
COG3695	Alkylated DNA nucleotide flippase Atl1, participates in nucleotide excision repair, Ada-like DNA-binding domain	K	Transcription	INFORMATION STORAGE AND PROCESSING	32	1
COG3696	Cu/Ag efflux pump CusA	P	Inorganic ion transport and metabolism	METABOLISM	248	1
COG3702	Type IV secretory pathway, VirB3 component	U	Intracellular trafficking, secretion, and vesicular transport	CELLULAR PROCESSES AND SIGNALING	146	1
COG3703	Gamma-glutamylcyclotransferase ChaC2 (glutathione degradation)	P	Inorganic ion transport and metabolism	METABOLISM	68	1
COG3704	Type IV secretory pathway, VirB6 component	U	Intracellular trafficking, secretion, and vesicular transport	CELLULAR PROCESSES AND SIGNALING	2600	1
COG3706	Two-component response regulator, PleD family, consists of two REC domains and a diguanylate cyclase (GGDEF) domain	T;K	Signal transduction mechanisms;Transcription	CELLULAR PROCESSES AND SIGNALING;INFORMATION STORAGE AND PROCESSING	846	1
COG3707	Two-component response regulator, AmiR/NasT family, consists of REC and RNA-binding antiterminator (ANTAR) domains	T;K	Signal transduction mechanisms;Transcription	CELLULAR PROCESSES AND SIGNALING;INFORMATION STORAGE AND PROCESSING	218	1
COG3708	Predicted transcriptional regulator YdeE, contains AraC-type DNA-binding domain	K	Transcription	INFORMATION STORAGE AND PROCESSING	6	1
COG3710	DNA-binding winged helix-turn-helix (wHTH) domain	K	Transcription	INFORMATION STORAGE AND PROCESSING	972	1
COG3711	Transcriptional antiterminator	K	Transcription	INFORMATION STORAGE AND PROCESSING	494	1
COG3713	Outer membrane scaffolding protein for murein synthesis, MipA/OmpV family	M	Cell wall/membrane/envelope biogenesis	CELLULAR PROCESSES AND SIGNALING	244	1
COG3714	Uncharacterized membrane protein YhhN	S	Function unknown	POORLY CHARACTERIZED	110	1
COG3715	Phosphotransferase system, mannose/fructose/N-acetylgalactosamine-specific IIC component	G	Carbohydrate transport and metabolism	METABOLISM	376	1
COG3716	Phosphotransferase system, mannose/fructose/N-acetylgalactosamine-specific IID component	G	Carbohydrate transport and metabolism	METABOLISM	326	1
COG3717	5-keto 4-deoxyuronate isomerase	G	Carbohydrate transport and metabolism	METABOLISM	162	1
COG3720	Putative heme degradation protein	P	Inorganic ion transport and metabolism	METABOLISM	68	1
COG3722	DNA-binding transcriptional regulator, MltR family	K	Transcription	INFORMATION STORAGE AND PROCESSING	80	1
COG3723	Recombinational DNA repair protein RecT	L	Replication, recombination and repair	INFORMATION STORAGE AND PROCESSING	62	1
COG3725	Membrane protein AmpE required for beta-lactamase induction	V	Defense mechanisms	CELLULAR PROCESSES AND SIGNALING	130	1
COG3726	Uncharacterized membrane protein Smp affecting hemolysin expression	S	Function unknown	POORLY CHARACTERIZED	116	1
COG3728	Phage terminase, small subunit	X	Mobilome: prophages, transposons	CELLULAR PROCESSES AND SIGNALING	20	1
COG3729	General stress protein YciG, contains tandem KGG domains	R	General function prediction only	POORLY CHARACTERIZED	46	1
COG3730	Phosphotransferase system sorbitol-specific IIC component	G	Carbohydrate transport and metabolism	METABOLISM	78	1
COG3731	Phosphotransferase system sorbitol-specific IIA component	G	Carbohydrate transport and metabolism	METABOLISM	72	1
COG3732	Phosphotransferase system sorbitol-specific IIB component	G	Carbohydrate transport and metabolism	METABOLISM	144	1
COG3734	2-keto-3-deoxy-galactonokinase	G	Carbohydrate transport and metabolism	METABOLISM	152	1
COG3735	Uncharacterized conserved protein YbaP, TraB family	S	Function unknown	POORLY CHARACTERIZED	122	1
COG3736	Type IV secretory pathway, component VirB8	U	Intracellular trafficking, secretion, and vesicular transport	CELLULAR PROCESSES AND SIGNALING	662	1
COG3737	Uncharacterized protein, contains Mth938-like domain	S	Function unknown	POORLY CHARACTERIZED	164	1
COG3740	Phage head maturation protease	X	Mobilome: prophages, transposons	CELLULAR PROCESSES AND SIGNALING	1620	1
COG3741	N-formylglutamate amidohydrolase	E	Amino acid transport and metabolism	METABOLISM	86	1
COG3747	Phage terminase, small subunit	X	Mobilome: prophages, transposons	CELLULAR PROCESSES AND SIGNALING	464	1
COG3750	Uncharacterized conserved protein, UPF0335 family	S	Function unknown	POORLY CHARACTERIZED	104	1
COG3751	Proline 4-hydroxylase (includes Rps23 Pro-64 3,4-dihydroxylase Tpa1), contains SM-20 domain	J;O	Translation, ribosomal structure and biogenesis;Posttranslational modification, protein turnover, chaperones	INFORMATION STORAGE AND PROCESSING;CELLULAR PROCESSES AND SIGNALING	16	1
COG3757	Lyzozyme M1 (1,4-beta-N-acetylmuramidase), GH25 family	M	Cell wall/membrane/envelope biogenesis	CELLULAR PROCESSES AND SIGNALING	598	1
COG3758	Various environmental stresses-induced protein Ves (function unknown)	S	Function unknown	POORLY CHARACTERIZED	40	1
COG3761	NADH:ubiquinone oxidoreductase NDUFA12 subunit (Leigh syndrome)	C	Energy production and conversion	METABOLISM	152	1
COG3765	LPS O-antigen chain length determinant protein, WzzB/FepE family	M	Cell wall/membrane/envelope biogenesis	CELLULAR PROCESSES AND SIGNALING	186	1
COG3768	Uncharacterized membrane protein YcjF, UPF0283 family	S	Function unknown	POORLY CHARACTERIZED	132	1
COG3769	Mannosyl-3-phosphoglycerate phosphatase YedP/MpgP, HAD superfamily	G	Carbohydrate transport and metabolism	METABOLISM	52	1
COG3770	Murein endopeptidase MepA (D-alanyl-D-alanine-endopeptidase)	M	Cell wall/membrane/envelope biogenesis	CELLULAR PROCESSES AND SIGNALING	82	1
COG3771	Lipopolysaccharide assembly protein YciS/LapA, DUF1049 family	S	Function unknown	POORLY CHARACTERIZED	84	1
COG3772	Phage-related lysozyme (muramidase), GH24 family	M	Cell wall/membrane/envelope biogenesis	CELLULAR PROCESSES AND SIGNALING	1588	1
COG3775	Phosphotransferase system, galactitol-specific IIC component	G	Carbohydrate transport and metabolism	METABOLISM	124	1
COG3776	Uncharacterized conserved protein YhhL, DUF1145 family	S	Function unknown	POORLY CHARACTERIZED	44	1
COG3778	Uncharacterized conserved protein YmfQ in lambdoid prophage, DUF2313 family	X	Mobilome: prophages, transposons	CELLULAR PROCESSES AND SIGNALING	578	1
COG3783	Soluble cytochrome b562	C	Energy production and conversion	METABOLISM	66	1
COG3785	Heat shock protein HspQ	O	Posttranslational modification, protein turnover, chaperones	CELLULAR PROCESSES AND SIGNALING	36	1
COG3787	Uncharacterized conserved protein YhbP, UPF0306 family	S	Function unknown	POORLY CHARACTERIZED	116	1
COG3788	Uncharacterized membrane protein YecN, MAPEG domain	S	Function unknown	POORLY CHARACTERIZED	88	1
COG3790	Predicted membrane protein, encoded in cydAB operon	S	Function unknown	POORLY CHARACTERIZED	60	1
COG3798	Uncharacterized conserved protein, DUF2171 domain	S	Function unknown	POORLY CHARACTERIZED	28	1
COG3807	SH3-like domain	S	Function unknown	POORLY CHARACTERIZED	238	1
COG3814	SspB-like protein, predicted to bind SsrA peptide	O	Posttranslational modification, protein turnover, chaperones	CELLULAR PROCESSES AND SIGNALING	212	1
COG3817	Uncharacterized membrane protein	S	Function unknown	POORLY CHARACTERIZED	178	1
COG3819	Uncharacterized membrane protein	S	Function unknown	POORLY CHARACTERIZED	138	1
COG3820	Uncharacterized conserved protein, DUF1013 family	S	Function unknown	POORLY CHARACTERIZED	318	1
COG3822	D-lyxose ketol-isomerase	G	Carbohydrate transport and metabolism	METABOLISM	52	1
COG3827	Cell pole-organizing protein PopZ	D	Cell cycle control, cell division, chromosome partitioning	CELLULAR PROCESSES AND SIGNALING	296	1
COG3835	Sugar diacid utilization regulator CdaR	K;T	Transcription;Signal transduction mechanisms	INFORMATION STORAGE AND PROCESSING;CELLULAR PROCESSES AND SIGNALING	130	1
COG3836	2-keto-3-deoxy-L-rhamnonate aldolase RhmA	G	Carbohydrate transport and metabolism	METABOLISM	108	1
COG3837	Uncharacterized conserved protein, cupin superfamily	S	Function unknown	POORLY CHARACTERIZED	120	1
COG3839	ABC-type sugar transport system, ATPase component MalK	G	Carbohydrate transport and metabolism	METABOLISM	584	1
COG3840	ABC-type thiamine transport system, ATPase component ThiQ	H	Coenzyme transport and metabolism	METABOLISM	116	1
COG3842	ABC-type Fe3+/spermidine/putrescine transport systems, ATPase component	E	Amino acid transport and metabolism	METABOLISM	1252	1
COG3845	ABC-type guanosine uptake system NupNOPQ, ATPase component NupO	F	Nucleotide transport and metabolism	METABOLISM	156	1
COG3847	Flp pilus assembly protein, pilin Flp	U;W	Intracellular trafficking, secretion, and vesicular transport;Extracellular structures	CELLULAR PROCESSES AND SIGNALING;CELLULAR PROCESSES AND SIGNALING	52	1
COG3852	Signal transduction histidine kinase NtrB, nitrogen specific	T	Signal transduction mechanisms	CELLULAR PROCESSES AND SIGNALING	66	1
COG3858	Spore cortex hydrolase SleL/YaaH, N-acetylglucosaminidase of GH18 family	D	Cell cycle control, cell division, chromosome partitioning	CELLULAR PROCESSES AND SIGNALING	194	1
COG3861	Stress response protein YsnF (function unknown)	S	Function unknown	POORLY CHARACTERIZED	190	1
COG3895	Membrane-bound inhibitor of C-type lysozyme	M	Cell wall/membrane/envelope biogenesis	CELLULAR PROCESSES AND SIGNALING	42	1
COG3898	Uncharacterized protein HemY, contains HemY_N domain and TPR repeats (unrelated to HemY-type protoporphyrinogen oxidase)	S	Function unknown	POORLY CHARACTERIZED	388	1
COG3916	N-acyl-homoserine lactone synthase LasI (autoinducer biosynthesis)	T	Signal transduction mechanisms	CELLULAR PROCESSES AND SIGNALING	146	1
COG3921	Uncharacterized conserved protein, contains Extensin-like_C domain	S	Function unknown	POORLY CHARACTERIZED	58	1
COG3923	Primosomal replication protein N''	L	Replication, recombination and repair	INFORMATION STORAGE AND PROCESSING	76	1
COG3924	Uncharacterized membrane protein YhdT	S	Function unknown	POORLY CHARACTERIZED	38	1
COG3931	Predicted N-formylglutamate amidohydrolase	E	Amino acid transport and metabolism	METABOLISM	66	1
COG3932	Exopolysaccharide synthesis protein ExoD	M	Cell wall/membrane/envelope biogenesis	CELLULAR PROCESSES AND SIGNALING	586	1
COG3935	DNA replication protein DnaD	L	Replication, recombination and repair	INFORMATION STORAGE AND PROCESSING	410	1
COG3941	Phage tail tape-measure protein, controls tail length	X	Mobilome: prophages, transposons	CELLULAR PROCESSES AND SIGNALING	108	1
COG3943	Uncharacterized protein RhuM, Salmonella virulence factor	S	Function unknown	POORLY CHARACTERIZED	560	1
COG3948	Phage-related baseplate assembly protein	X	Mobilome: prophages, transposons	CELLULAR PROCESSES AND SIGNALING	1320	1
COG3954	Phosphoribulokinase	G	Carbohydrate transport and metabolism	METABOLISM	128	1
COG3956	Uncharacterized conserved protein YabN, contains tetrapyrrole methylase and MazG-like pyrophosphatase domain	R	General function prediction only	POORLY CHARACTERIZED	70	1
COG3957	Phosphoketolase	G	Carbohydrate transport and metabolism	METABOLISM	176	1
COG3964	Predicted amidohydrolase	R	General function prediction only	POORLY CHARACTERIZED	112	1
COG3975	Predicted metalloprotease, contains C-terminal PDZ domain	R	General function prediction only	POORLY CHARACTERIZED	14	1
COG3977	Alanine-alpha-ketoisovalerate (or valine-pyruvate) aminotransferase	E	Amino acid transport and metabolism	METABOLISM	144	1
COG3978	Acetolactate synthase small subunit, contains ACT domain	E	Amino acid transport and metabolism	METABOLISM	40	1
COG3979	Chitodextrinase	G	Carbohydrate transport and metabolism	METABOLISM	294	1
COG4091	Predicted homoserine dehydrogenase, contains C-terminal SAF domain	E	Amino acid transport and metabolism	METABOLISM	136	1
COG4095	Sugar transporter, SemiSWEET family, contains PQ motif	G	Carbohydrate transport and metabolism	METABOLISM	116	1
COG4099	Predicted peptidase	R	General function prediction only	POORLY CHARACTERIZED	14	1
COG4101	Uncharacterized conserved protein, RmlC-like cupin domain	R	General function prediction only	POORLY CHARACTERIZED	6	1
COG4104	Zn-binding Pro-Ala-Ala-Arg (PAAR) domain, involved in Type VI secretion	U	Intracellular trafficking, secretion, and vesicular transport	CELLULAR PROCESSES AND SIGNALING	86	1
COG4105	Outer membrane protein assembly factor BamD, BamD/ComL family	M	Cell wall/membrane/envelope biogenesis	CELLULAR PROCESSES AND SIGNALING	450	1
COG4106	Trans-aconitate methyltransferase	C	Energy production and conversion	METABOLISM	282	1
COG4108	Peptide chain release factor RF-3	J	Translation, ribosomal structure and biogenesis	INFORMATION STORAGE AND PROCESSING	168	1
COG4115	Toxin component of the Txe-Axe toxin-antitoxin module, Txe/YoeB family	V	Defense mechanisms	CELLULAR PROCESSES AND SIGNALING	6	1
COG4117	Thiosulfate reductase cytochrome b subunit	P	Inorganic ion transport and metabolism	METABOLISM	90	1
COG4118	Antitoxin component of toxin-antitoxin stability system, DNA-binding transcriptional repressor	V	Defense mechanisms	CELLULAR PROCESSES AND SIGNALING	2	1
COG4120	ABC-type uncharacterized transport system, permease component	R	General function prediction only	POORLY CHARACTERIZED	14	1
COG4122	tRNA 5-hydroxyU34 O-methylase TrmR/YrrM	J	Translation, ribosomal structure and biogenesis	INFORMATION STORAGE AND PROCESSING	414	1
COG4123	tRNA1(Val) A37 N6-methylase TrmN6	J	Translation, ribosomal structure and biogenesis	INFORMATION STORAGE AND PROCESSING	176	1
COG4126	Asp/Glu/hydantoin racemase	E	Amino acid transport and metabolism	METABOLISM	182	1
COG4132	ABC-type uncharacterized transport system, permease component	R	General function prediction only	POORLY CHARACTERIZED	160	1
COG4133	ABC-type transport system involved in cytochrome c biogenesis, ATPase component	O	Posttranslational modification, protein turnover, chaperones	CELLULAR PROCESSES AND SIGNALING	348	1
COG4137	ABC-type uncharacterized transport system, permease component	R	General function prediction only	POORLY CHARACTERIZED	208	1
COG4138	ABC-type cobalamin transport system, ATPase component BtuD	H	Coenzyme transport and metabolism	METABOLISM	156	1
COG4139	ABC-type cobalamin transport system, permease component BtuC	H	Coenzyme transport and metabolism	METABOLISM	206	1
COG4143	ABC-type thiamine transport system, periplasmic component TbpA	H	Coenzyme transport and metabolism	METABOLISM	192	1
COG4145	Na+/panthothenate symporter	H	Coenzyme transport and metabolism	METABOLISM	190	1
COG4147	Na+(or H+)/acetate symporter ActP	C	Energy production and conversion	METABOLISM	182	1
COG4149	ABC-type molybdate transport system, permease component ModB	P	Inorganic ion transport and metabolism	METABOLISM	54	1
COG4150	ABC-type sulfate transport system, periplasmic component	P	Inorganic ion transport and metabolism	METABOLISM	146	1
COG4154	L-fucose mutarotase/ribose pyranase, RbsD/FucU family	G	Carbohydrate transport and metabolism	METABOLISM	126	1
COG4158	Predicted ABC-type sugar transport system, permease component	R	General function prediction only	POORLY CHARACTERIZED	180	1
COG4160	ABC-type arginine/histidine transport system, permease component	E	Amino acid transport and metabolism	METABOLISM	304	1
COG4161	ABC-type arginine transport system, ATPase component	E	Amino acid transport and metabolism	METABOLISM	124	1
COG4166	ABC-type oligopeptide transport system, periplasmic component	E	Amino acid transport and metabolism	METABOLISM	770	1
COG4167	ABC-type antimicrobial peptide export system, ATPase component SapF	V	Defense mechanisms	CELLULAR PROCESSES AND SIGNALING	8	1
COG4168	ABC-type antimicrobial peptide export system, permease component SapB	V	Defense mechanisms	CELLULAR PROCESSES AND SIGNALING	138	1
COG4170	ABC-type antimicrobial peptide export system, ATPase component SapD	V	Defense mechanisms	CELLULAR PROCESSES AND SIGNALING	130	1
COG4171	ABC-type antimicrobial peptide export system, permease component SapC	V	Defense mechanisms	CELLULAR PROCESSES AND SIGNALING	182	1
COG4172	ABC-type microcin C transport system, duplicated ATPase component YejF	Q	Secondary metabolites biosynthesis, transport and catabolism	METABOLISM	202	1
COG4174	ABC-type microcin C transport system, permease component YejB	Q	Secondary metabolites biosynthesis, transport and catabolism	METABOLISM	130	1
COG4175	ABC-type proline/glycine betaine transport system, ATPase component	E	Amino acid transport and metabolism	METABOLISM	134	1
COG4176	ABC-type proline/glycine betaine transport system, permease component	E	Amino acid transport and metabolism	METABOLISM	142	1
COG4177	ABC-type branched-chain amino acid transport system, permease component	E	Amino acid transport and metabolism	METABOLISM	116	1
COG4178	ABC-type uncharacterized transport system, permease and ATPase components	R	General function prediction only	POORLY CHARACTERIZED	190	1
COG4181	Predicted ABC-type transport system involved in lysophospholipase L1 biosynthesis, ATPase component	Q	Secondary metabolites biosynthesis, transport and catabolism	METABOLISM	84	1
COG4188	Predicted dienelactone hydrolase	R	General function prediction only	POORLY CHARACTERIZED	12	1
COG4197	DNA-binding transcriptional regulator YdaS, prophage-encoded, Cro superfamily	K	Transcription	INFORMATION STORAGE AND PROCESSING	186	1
COG4206	Outer membrane cobalamin receptor protein BtuB	H	Coenzyme transport and metabolism	METABOLISM	176	1
COG4208	ABC-type sulfate transport system, permease component	P	Inorganic ion transport and metabolism	METABOLISM	158	1
COG4211	ABC-type glucose/galactose transport system, permease component	G	Carbohydrate transport and metabolism	METABOLISM	182	1
COG4213	ABC-type xylose transport system, periplasmic component	G	Carbohydrate transport and metabolism	METABOLISM	124	1
COG4214	ABC-type xylose transport system, permease component	G	Carbohydrate transport and metabolism	METABOLISM	150	1
COG4215	ABC-type arginine transport system, permease component	E	Amino acid transport and metabolism	METABOLISM	264	1
COG4220	Phage DNA packaging protein, Nu1 subunit of terminase	X	Mobilome: prophages, transposons	CELLULAR PROCESSES AND SIGNALING	84	1
COG4221	NADP-dependent 3-hydroxy acid dehydrogenase YdfG	C	Energy production and conversion	METABOLISM	72	1
COG4225	Rhamnogalacturonyl hydrolase YesR	G	Carbohydrate transport and metabolism	METABOLISM	174	1
COG4228	Mu-like prophage DNA circulation protein	X	Mobilome: prophages, transposons	CELLULAR PROCESSES AND SIGNALING	454	1
COG4229	Enolase-phosphatase E1 involved in merthionine salvage	E	Amino acid transport and metabolism	METABOLISM	106	1
COG4232	Thiol:disulfide interchange protein DsbD	O	Posttranslational modification, protein turnover, chaperones	CELLULAR PROCESSES AND SIGNALING	148	1
COG4233	Thiol-disulfide interchange protein, contains DsbC and DsbD domains	O;C	Posttranslational modification, protein turnover, chaperones;Energy production and conversion	CELLULAR PROCESSES AND SIGNALING;METABOLISM	266	1
COG4235	Cytochrome c-type biogenesis protein CcmH/NrfG	C;O	Energy production and conversion;Posttranslational modification, protein turnover, chaperones	METABOLISM;CELLULAR PROCESSES AND SIGNALING	210	1
COG4238	Outer membrane murein-binding lipoprotein Lpp	M	Cell wall/membrane/envelope biogenesis	CELLULAR PROCESSES AND SIGNALING	18	1
COG4239	ABC-type microcin C transport system, permease component YejE	Q	Secondary metabolites biosynthesis, transport and catabolism	METABOLISM	176	1
COG4268	5-methylcytosine-specific restriction endonuclease McrBC, regulatory subunit McrC	V	Defense mechanisms	CELLULAR PROCESSES AND SIGNALING	186	1
COG4297	Uncharacterized conserved protein YjlB, cupin superfamily	S	Function unknown	POORLY CHARACTERIZED	90	1
COG4379	Mu-like prophage tail protein gpP	X	Mobilome: prophages, transposons	CELLULAR PROCESSES AND SIGNALING	858	1
[truncated: 211 more rows]
