# Supplementary material for: Symbiotic bacteria associated with different species of Curculio (Coleoptera: Curculionidae) and their host plants
Source: Front Microbiol. 2025 Mar 14;16:1531847. doi: 10.3389/fmicb.2025.1531847 (PMC11952766; doi:10.3389/fmicb.2025.1531847)
Supplement: Supplementary Table 4 — KEGG annotation of symbiotic bacteria of weevils. [file Table_4.xlsx]

## Sheet: Table S4
KO	KEGG Name	KO Description	Pathway ID	Pathway Description	Enzyme ID	Enzyme Description	Module ID	Module Description	Total_reads	Gene_Count
K00790	murA	UDP-N-acetylglucosamine 1-carboxyvinyltransferase [EC:2.5.1.7]	ko00520;ko00550;ko01100;ko01250	Amino sugar and nucleotide sugar metabolism;Peptidoglycan biosynthesis;Metabolic pathways;Biosynthesis of nucleotide sugars	2.5.1.7	Transferases;Transferring alkyl or aryl groups, other than methyl groups;Transferring alkyl or aryl groups, other than methyl groups (only sub-subclass identified to date);phosphoenolpyruvate:UDP-N-acetyl-alpha-D-glucosamine 1-carboxyvinyltransferase	-	-	794	9
K00106	XDH	xanthine dehydrogenase/oxidase [EC:1.17.1.4 1.17.3.2]	ko04146;ko00983;ko01120;ko00232;ko01100;ko01232;ko00230;ko01110	Peroxisome;Drug metabolism - other enzymes;Microbial metabolism in diverse environments;Caffeine metabolism;Metabolic pathways;Nucleotide metabolism;Purine metabolism;Biosynthesis of secondary metabolites	1.17.3.2;1.17.1.4	Oxidoreductases;Acting on CH or CH2 groups;With oxygen as acceptor;xanthine:oxygen oxidoreductase;Oxidoreductases;Acting on CH or CH2 groups;With NAD+ or NADP+ as acceptor;xanthine:NAD+ oxidoreductase	M00959;M00546;M00958	Guanine ribonucleotide degradation, GMP => Urate;Purine degradation, xanthine => urea;Adenine ribonucleotide degradation, AMP => Urate	17376	563
K09228	KRAB	KRAB domain-containing zinc finger protein	ko05168	Herpes simplex virus 1 infection	-	-	-	-	6098	248
K03043	rpoB	DNA-directed RNA polymerase subunit beta [EC:2.7.7.6]	ko03020	RNA polymerase	2.7.7.6	Transferases;Transferring phosphorus-containing groups;Nucleotidyltransferases;nucleoside-triphosphate:RNA nucleotidyltransferase (DNA-directed)	-	-	552	15
K08883	TRIM33, TIF1G	tripartite motif-containing protein 33 [EC:2.3.2.27]	-	-	2.3.2.27	Transferases;Acyltransferases;Aminoacyltransferases;[E2 ubiquitin-conjugating enzyme]-S-ubiquitinyl-L-cysteine:[acceptor protein] ubiquitin transferase (isopeptide bond-forming RING-type)	-	-	52	4
K11433	SETMAR	[histone H3]-lysine36 N-dimethyltransferase SETMAR [EC:2.1.1.357]	ko01100;ko00310	Metabolic pathways;Lysine degradation	2.1.1.357	Transferases;Transferring one-carbon groups;Methyltransferases;S-adenosyl-L-methionine:[histone H3]-L-lysine36 N6-dimethyltransferase	-	-	24542	382
K00665	FASN	fatty acid synthase, animal type [EC:2.3.1.85]	ko00061;ko04936;ko04152;ko01100;ko04910;ko01212	Fatty acid biosynthesis;Alcoholic liver disease;AMPK signaling pathway;Metabolic pathways;Insulin signaling pathway;Fatty acid metabolism	2.3.1.85	Transferases;Acyltransferases;Transferring groups other than aminoacyl groups;acyl-CoA:malonyl-CoA C-acyltransferase (decarboxylating, oxoacyl- and enoyl-reducing and thioester-hydrolysing)	M00082;M00083	Fatty acid biosynthesis, initiation;Fatty acid biosynthesis, elongation	42	2
K08320	nudG	(d)CTP diphosphatase [EC:3.6.1.65]	ko00240;ko01100;ko01232	Pyrimidine metabolism;Metabolic pathways;Nucleotide metabolism	3.6.1.65	Hydrolases;Acting on acid anhydrides;In phosphorus-containing anhydrides;(deoxy)cytidine 5'-triphosphate diphosphohydrolase	-	-	60	2
K17635	RGL1, RGL	ral guanine nucleotide dissociation stimulator-like 1	ko04014	Ras signaling pathway	-	-	-	-	338	17
K01770	ispF	2-C-methyl-D-erythritol 2,4-cyclodiphosphate synthase [EC:4.6.1.12]	ko01100;ko01110;ko00900	Metabolic pathways;Biosynthesis of secondary metabolites;Terpenoid backbone biosynthesis	4.6.1.12	Lyases;Phosphorus-oxygen lyases;Phosphorus-oxygen lyases (only sub-subclass identified to date);2-phospho-4-(cytidine 5'-diphospho)-2-C-methyl-D-erythritol CMP-lyase (cyclizing 2-C-methyl-D-erythritol 2,4-cyclodiphosphate-forming)	M00096	C5 isoprenoid biosynthesis, non-mevalonate pathway	92	3
K01142	E3.1.11.2, xthA	exodeoxyribonuclease III [EC:3.1.11.2]	ko03410	Base excision repair	3.1.11.2	Hydrolases;Acting on ester bonds;Exodeoxyribonucleases producing 5'-phosphomonoesters;exodeoxyribonuclease III	-	-	9404	521
K09815	znuA	zinc transport system substrate-binding protein	ko02010	ABC transporters	-	-	-	-	608	6
K02563	murG	UDP-N-acetylglucosamine--N-acetylmuramyl-(pentapeptide) pyrophosphoryl-undecaprenol N-acetylglucosamine transferase [EC:2.4.1.227]	ko00550;ko01100;ko01502;ko04112	Peptidoglycan biosynthesis;Metabolic pathways;Vancomycin resistance;Cell cycle - Caulobacter	2.4.1.227	Transferases;Glycosyltransferases;Hexosyltransferases;UDP-N-acetyl-alpha-D-glucosamine:N-acetyl-alpha-D-muramyl(oyl-L-Ala-gamma-D-Glu-L-Lys-D-Ala-D-Ala)-diphosphoundecaprenol 4-beta-N-acetylglucosaminlytransferase (configuration-inverting)	-	-	630	7
K04773	sppA	protease IV [EC:3.4.21.-]	-	-	-	-	-	-	362	8
K03204	virB9, lvhB9	type IV secretion system protein VirB9	ko03070	Bacterial secretion system	-	-	-	-	1556	6
K00566	mnmA, trmU	tRNA-uridine 2-sulfurtransferase [EC:2.8.1.13]	ko04122	Sulfur relay system	2.8.1.13	Transferases;Transferring sulfur-containing groups;Sulfurtransferases;[protein]-S-sulfanyl-L-cysteine:tRNA (uracil34-2-O)-sulfurtransferase	-	-	692	6
K00215	dapB	4-hydroxy-tetrahydrodipicolinate reductase [EC:1.17.1.8]	ko01230;ko00300;ko01120;ko01110;ko01100;ko00261	Biosynthesis of amino acids;Lysine biosynthesis;Microbial metabolism in diverse environments;Biosynthesis of secondary metabolites;Metabolic pathways;Monobactam biosynthesis	1.17.1.8	Oxidoreductases;Acting on CH or CH2 groups;With NAD+ or NADP+ as acceptor;(S)-2,3,4,5-tetrahydropyridine-2,6-dicarboxylate:NAD(P)+ 4-oxidoreductase	M00016;M00525;M00527;M00526	Lysine biosynthesis, succinyl-DAP pathway, aspartate => lysine;Lysine biosynthesis, acetyl-DAP pathway, aspartate => lysine;Lysine biosynthesis, DAP aminotransferase pathway, aspartate => lysine;Lysine biosynthesis, DAP dehydrogenase pathway, aspartate => lysine	588	8
K20405	NPRL2, NPR2	nitrogen permease regulator 2	ko04150	mTOR signaling pathway	-	-	-	-	8	1
K01160	rusA	crossover junction endodeoxyribonuclease RusA [EC:3.1.21.10]	-	-	3.1.21.10	Hydrolases;Acting on ester bonds;Endodeoxyribonucleases producing 5'-phosphomonoesters;crossover junction endodeoxyribonuclease	-	-	794	6
K07763	MMP14	matrix metalloproteinase-14 (membrane-inserted) [EC:3.4.24.80]	ko04912;ko04928;ko04668	GnRH signaling pathway;Parathyroid hormone synthesis, secretion and action;TNF signaling pathway	3.4.24.80	Hydrolases;Acting on peptide bonds (peptidases);Metalloendopeptidases;membrane-type matrix metalloproteinase-1	-	-	134	3
K09917	K09917	uncharacterized protein	-	-	-	-	-	-	34	2
K03602	xseB	exodeoxyribonuclease VII small subunit [EC:3.1.11.6]	ko03430	Mismatch repair	3.1.11.6	Hydrolases;Acting on ester bonds;Exodeoxyribonucleases producing 5'-phosphomonoesters;exodeoxyribonuclease VII	-	-	46	1
K02959	RP-S16, MRPS16, rpsP	small subunit ribosomal protein S16	ko03010	Ribosome	-	-	-	-	214	5
K01890	FARSB, pheT	phenylalanyl-tRNA synthetase beta chain [EC:6.1.1.20]	ko00970	Aminoacyl-tRNA biosynthesis	6.1.1.20	Ligases;Forming carbon-oxygen bonds;Ligases forming aminoacyl-tRNA and related compounds;L-phenylalanine:tRNAPhe ligase (AMP-forming)	-	-	922	12
K12149	dinI	DNA-damage-inducible protein I	-	-	-	-	-	-	38	1
K21248	VMP1	vacuole membrane protein 1	ko04140	Autophagy - animal	-	-	-	-	180	5
K02113	ATPF1D, atpH	F-type H+-transporting ATPase subunit delta	ko00190;ko01100;ko00195	Oxidative phosphorylation;Metabolic pathways;Photosynthesis	-	-	M00157	F-type ATPase, prokaryotes and chloroplasts	344	6
K08316	rsmD	16S rRNA (guanine966-N2)-methyltransferase [EC:2.1.1.171]	-	-	2.1.1.171	Transferases;Transferring one-carbon groups;Methyltransferases;S-adenosyl-L-methionine:16S rRNA (guanine966-N2)-methyltransferase	-	-	386	7
K03590	ftsA	cell division protein FtsA	ko04112	Cell cycle - Caulobacter	-	-	-	-	748	8
K03200	virB5, lvhB5	type IV secretion system protein VirB5	ko03070	Bacterial secretion system	-	-	-	-	22	1
K03585	acrA, mexA, adeI, smeD, mtrC, cmeA	membrane fusion protein, multidrug efflux system	ko01501;ko01503	beta-Lactam resistance;Cationic antimicrobial peptide (CAMP) resistance	-	-	M00718	Multidrug resistance, efflux pump MexAB-OprM	350	5
K11102	gltP, gltT	proton glutamate symport protein	-	-	-	-	-	-	290	8
K24539	YEATS2	YEATS domain-contaning protein 2	-	-	-	-	-	-	1372	14
K01734	mgsA	methylglyoxal synthase [EC:4.2.3.3]	ko01100;ko01120;ko00640	Metabolic pathways;Microbial metabolism in diverse environments;Propanoate metabolism	4.2.3.3	Lyases;Carbon-oxygen lyases;Acting on phosphates;glycerone-phosphate phosphate-lyase (methylglyoxal-forming)	-	-	72	2
K00645	fabD, MCAT, MCT1	[acyl-carrier-protein] S-malonyltransferase [EC:2.3.1.39]	ko01212;ko01100;ko01110;ko00333;ko00061	Fatty acid metabolism;Metabolic pathways;Biosynthesis of secondary metabolites;Prodigiosin biosynthesis;Fatty acid biosynthesis	2.3.1.39	Transferases;Acyltransferases;Transferring groups other than aminoacyl groups;malonyl-CoA:[acyl-carrier protein] S-malonyltransferase	M00082;M00874;M00873	Fatty acid biosynthesis, initiation;Fatty acid biosynthesis in mitochondria, fungi;Fatty acid biosynthesis in mitochondria, animals	274	7
K13526	ATP13A2	cation-transporting P-type ATPase 13A2 [EC:7.2.2.-]	-	-	-	-	-	-	1372	25
K14399	CLP1, HERB	polyribonucleotide 5'-hydroxyl-kinase [EC:2.7.1.78]	ko03015	mRNA surveillance pathway	2.7.1.78	Transferases;Transferring phosphorus-containing groups;Phosphotransferases with an alcohol group as acceptor;ATP:5'-dephosphopolynucleotide 5'-phosphotransferase	-	-	212	14
K02257	COX10, ctaB, cyoE	heme o synthase [EC:2.5.1.141]	ko00190;ko00860;ko04714;ko01100;ko01240;ko01110	Oxidative phosphorylation;Porphyrin metabolism;Thermogenesis;Metabolic pathways;Biosynthesis of cofactors;Biosynthesis of secondary metabolites	2.5.1.141	Transferases;Transferring alkyl or aryl groups, other than methyl groups;Transferring alkyl or aryl groups, other than methyl groups (only sub-subclass identified to date);(2E,6E)-farnesyl-diphosphate:protoheme IX farnesyltranstransferase	M00154	Cytochrome c oxidase	656	7
K07190	PHKA_B	phosphorylase kinase alpha/beta subunit	ko04922;ko04910;ko04020	Glucagon signaling pathway;Insulin signaling pathway;Calcium signaling pathway	-	-	-	-	96	7
K05665	ABCC1	ATP-binding cassette, subfamily C (CFTR/MRP), member 1 [EC:7.6.2.3]	ko05206;ko02010;ko04977;ko01523;ko04071	MicroRNAs in cancer;ABC transporters;Vitamin digestion and absorption;Antifolate resistance;Sphingolipid signaling pathway	7.6.2.3	Translocases;Catalysing the translocation of other compounds;Linked to the hydrolysis of a nucleoside triphosphate;ATP phosphohydrolase (ABC-type, glutathione-S-conjugate-exporting)	-	-	300	5
K03536	rnpA	ribonuclease P protein component [EC:3.1.26.5]	-	-	3.1.26.5	Hydrolases;Acting on ester bonds;Endoribonucleases producing 5'-phosphomonoesters;ribonuclease P	-	-	154	2
K01878	glyQ	glycyl-tRNA synthetase alpha chain [EC:6.1.1.14]	ko00970	Aminoacyl-tRNA biosynthesis	6.1.1.14	Ligases;Forming carbon-oxygen bonds;Ligases forming aminoacyl-tRNA and related compounds;glycine:tRNAGly ligase (AMP-forming)	-	-	706	7
K01893	NARS, asnS	asparaginyl-tRNA synthetase [EC:6.1.1.22]	ko00970	Aminoacyl-tRNA biosynthesis	6.1.1.22	Ligases;Forming carbon-oxygen bonds;Ligases forming aminoacyl-tRNA and related compounds;L-asparagine:tRNAAsn ligase (AMP-forming)	-	-	266	5
K13292	lgt, umpA	phosphatidylglycerol---prolipoprotein diacylglyceryl transferase [EC:2.5.1.145]	-	-	2.5.1.145	Transferases;Transferring alkyl or aryl groups, other than methyl groups;Transferring alkyl or aryl groups, other than methyl groups (only sub-subclass identified to date);L-1-phosphatidyl-sn-glycerol:[prolipoprotein]-L-cysteine diacyl-sn-glyceryltransferase	-	-	566	6
K00338	nuoI	NADH-quinone oxidoreductase subunit I [EC:7.1.1.2]	ko00190;ko01100	Oxidative phosphorylation;Metabolic pathways	7.1.1.2	Translocases;Catalysing the translocation of hydrons;Linked to oxidoreductase reactions;NADH:ubiquinone oxidoreductase	M00144	NADH:quinone oxidoreductase, prokaryotes	372	4
K13788	pta	phosphate acetyltransferase [EC:2.3.1.8]	ko00640;ko01120;ko01100;ko00680;ko00720;ko00430;ko01200;ko00620	Propanoate metabolism;Microbial metabolism in diverse environments;Metabolic pathways;Methane metabolism;Carbon fixation pathways in prokaryotes;Taurine and hypotaurine metabolism;Carbon metabolism;Pyruvate metabolism	2.3.1.8	Transferases;Acyltransferases;Transferring groups other than aminoacyl groups;acetyl-CoA:phosphate acetyltransferase	M00579	Phosphate acetyltransferase-acetate kinase pathway, acetyl-CoA => acetate	290	7
K01710	rfbB, rmlB, rffG	dTDP-glucose 4,6-dehydratase [EC:4.2.1.46]	ko00523;ko01055;ko01250;ko00541;ko01110;ko00521;ko00525;ko01100	Polyketide sugar unit biosynthesis;Biosynthesis of vancomycin group antibiotics;Biosynthesis of nucleotide sugars;O-Antigen nucleotide sugar biosynthesis;Biosynthesis of secondary metabolites;Streptomycin biosynthesis;Acarbose and validamycin biosynthesis;Metabolic pathways	4.2.1.46	Lyases;Carbon-oxygen lyases;Hydro-lyases;dTDP-alpha-D-glucose 4,6-hydro-lyase (dTDP-4-dehydro-6-deoxy-alpha-D-glucose-forming)	M00793	dTDP-L-rhamnose biosynthesis	116	3
K07133	K07133	uncharacterized protein	-	-	-	-	-	-	70	7
K03771	surA	peptidyl-prolyl cis-trans isomerase SurA [EC:5.2.1.8]	-	-	5.2.1.8	Isomerases;cis-trans-Isomerases;cis-trans Isomerases (only sub-subclass identified to date);peptidylproline cis-trans-isomerase	-	-	260	6
K02984	RP-S3Ae, RPS3A	small subunit ribosomal protein S3Ae	ko03010;ko05171	Ribosome;Coronavirus disease - COVID-19	-	-	-	-	114	5
K07486	K07486	transposase	-	-	-	-	-	-	3030	14
K03808	pqiA	paraquat-inducible protein A	-	-	-	-	-	-	328	3
K00065	kduD	2-dehydro-3-deoxy-D-gluconate 5-dehydrogenase [EC:1.1.1.127]	ko01100;ko00040	Metabolic pathways;Pentose and glucuronate interconversions	1.1.1.127	Oxidoreductases;Acting on the CH-OH group of donors;With NAD+ or NADP+ as acceptor;2-dehydro-3-deoxy-D-gluconate:NAD+ 5-oxidoreductase	-	-	256	4
K01679	E4.2.1.2B, fumC, FH	fumarate hydratase, class II [EC:4.2.1.2]	ko00720;ko05200;ko01100;ko05211;ko01120;ko00620;ko00020;ko01200;ko01110;ko04934	Carbon fixation pathways in prokaryotes;Pathways in cancer;Metabolic pathways;Renal cell carcinoma;Microbial metabolism in diverse environments;Pyruvate metabolism;Citrate cycle (TCA cycle);Carbon metabolism;Biosynthesis of secondary metabolites;Cushing syndrome	4.2.1.2	Lyases;Carbon-oxygen lyases;Hydro-lyases;(S)-malate hydro-lyase (fumarate-forming)	M00011;M00376;M00173;M00009	Citrate cycle, second carbon oxidation, 2-oxoglutarate => oxaloacetate;3-Hydroxypropionate bi-cycle;Reductive citrate cycle (Arnon-Buchanan cycle);Citrate cycle (TCA cycle, Krebs cycle)	728	9
K02961	RP-S17, MRPS17, rpsQ	small subunit ribosomal protein S17	ko03010	Ribosome	-	-	-	-	126	4
K02429	fucP	MFS transporter, FHS family, L-fucose permease	-	-	-	-	-	-	386	4
K08990	ycjF	putative membrane protein	-	-	-	-	-	-	132	2
K01769	E4.6.1.2	guanylate cyclase, other [EC:4.6.1.2]	ko00230;ko01100	Purine metabolism;Metabolic pathways	4.6.1.2	Lyases;Phosphorus-oxygen lyases;Phosphorus-oxygen lyases (only sub-subclass identified to date);GTP diphosphate-lyase (cyclizing 3',5'-cyclic-GMP-forming)	-	-	5298	180
K05635	LAMC1	laminin, gamma 1	ko05165;ko04510;ko04512;ko05020;ko05145;ko05200;ko05222;ko05146;ko04151	Human papillomavirus infection;Focal adhesion;ECM-receptor interaction;Prion disease;Toxoplasmosis;Pathways in cancer;Small cell lung cancer;Amoebiasis;PI3K-Akt signaling pathway	-	-	-	-	14718	52
K03926	cutA	periplasmic divalent cation tolerance protein	-	-	-	-	-	-	266	4
K20685	MCF2, ARHGEF14_21_22	guanine nucleotide exchange factor MCF2	-	-	-	-	-	-	690	19
K20193	HPS1	Hermansky-Pudlak syndrome 1 protein	-	-	-	-	-	-	1446	15
K08998	K08998	uncharacterized protein	-	-	-	-	-	-	6	1
K00528	fpr	ferredoxin/flavodoxin---NADP+ reductase [EC:1.18.1.2 1.19.1.1]	-	-	1.18.1.2;1.19.1.1	Oxidoreductases;Acting on iron-sulfur proteins as donors;With NAD+ or NADP+ as acceptor;ferredoxin:NADP+ oxidoreductase;Oxidoreductases;Acting on reduced flavodoxin as donor;With NAD+ or NADP+ as acceptor;flavodoxin:NADP+ oxidoreductase	-	-	174	5
K06212	focA	formate transporter	-	-	-	-	-	-	202	2
K09898	K09898	uncharacterized protein	-	-	-	-	-	-	22	1
K04567	KARS, lysS	lysyl-tRNA synthetase, class II [EC:6.1.1.6]	ko00970	Aminoacyl-tRNA biosynthesis	6.1.1.6	Ligases;Forming carbon-oxygen bonds;Ligases forming aminoacyl-tRNA and related compounds;L-lysine:tRNALys ligase (AMP-forming)	-	-	708	6
K07213	ATOX1, ATX1, copZ, golB	copper chaperone	ko04978	Mineral absorption	-	-	-	-	10	1
K04485	radA, sms	DNA repair protein RadA/Sms	-	-	-	-	-	-	600	6
K07337	K07337	penicillin-binding protein activator	-	-	-	-	-	-	122	3
K02835	prfA, MTRF1, MRF1	peptide chain release factor 1	-	-	-	-	-	-	746	5
K01879	glyS	glycyl-tRNA synthetase beta chain [EC:6.1.1.14]	ko00970	Aminoacyl-tRNA biosynthesis	6.1.1.14	Ligases;Forming carbon-oxygen bonds;Ligases forming aminoacyl-tRNA and related compounds;glycine:tRNAGly ligase (AMP-forming)	-	-	840	13
K03151	thiI	tRNA uracil 4-sulfurtransferase [EC:2.8.1.4]	ko01240;ko00730;ko01100;ko04122	Biosynthesis of cofactors;Thiamine metabolism;Metabolic pathways;Sulfur relay system	2.8.1.4	Transferases;Transferring sulfur-containing groups;Sulfurtransferases;[ThiI sulfur-carrier protein]-S-sulfanyl-L-cysteine:uracil in tRNA sulfurtransferase	M00895;M00127	Thiamine biosynthesis, prokaryotes, AIR (+ DXP/glycine) => TMP/TPP;Thiamine biosynthesis, prokaryotes, AIR (+ DXP/tyrosine) => TMP/TPP	260	4
K02417	fliN	flagellar motor switch protein FliN	ko02030;ko02040	Bacterial chemotaxis;Flagellar assembly	-	-	-	-	116	2
K00341	nuoL	NADH-quinone oxidoreductase subunit L [EC:7.1.1.2]	ko00190;ko01100	Oxidative phosphorylation;Metabolic pathways	7.1.1.2	Translocases;Catalysing the translocation of hydrons;Linked to oxidoreductase reactions;NADH:ubiquinone oxidoreductase	M00144	NADH:quinone oxidoreductase, prokaryotes	848	10
K02037	pstC	phosphate transport system permease protein	ko02010	ABC transporters	-	-	-	-	822	9
K00068	srlD	sorbitol-6-phosphate 2-dehydrogenase [EC:1.1.1.140]	ko00051;ko01100	Fructose and mannose metabolism;Metabolic pathways	1.1.1.140	Oxidoreductases;Acting on the CH-OH group of donors;With NAD+ or NADP+ as acceptor;D-sorbitol-6-phosphate:NAD+ 2-oxidoreductase	-	-	228	2
K02028	ABC.PA.A	polar amino acid transport system ATP-binding protein [EC:7.4.2.1]	-	-	7.4.2.1	Translocases;Catalysing the translocation of amino acids and peptides;Linked to the hydrolysis of a nucleoside triphosphate;ATP phosphohydrolase (ABC-type, polar-amino-acid-importing)	-	-	388	7
K12984	waaE, kdtX	(heptosyl)LPS beta-1,4-glucosyltransferase [EC:2.4.1.-]	-	-	-	-	-	-	164	5
K09861	K09861	uncharacterized protein	-	-	-	-	-	-	144	1
K22509	spaR	type III secretion system export apparatus protein	-	-	-	-	-	-	330	2
K05812	DTWD2, tapT	tRNA-uridine aminocarboxypropyltransferase [EC:2.5.1.25]	-	-	2.5.1.25	Transferases;Transferring alkyl or aryl groups, other than methyl groups;Transferring alkyl or aryl groups, other than methyl groups (only sub-subclass identified to date);S-adenosyl-L-methionine:uridine in tRNA 3-[(3S)-3-amino-3-carboxypropyl]transferase	-	-	132	1
K22505	prgK	type III secretion system inner membrane ring protein	-	-	-	-	-	-	322	2
K08169	yebQ	MFS transporter, DHA2 family, multidrug resistance protein	-	-	-	-	-	-	166	6
K13953	adhP	alcohol dehydrogenase, propanol-preferring [EC:1.1.1.1]	ko00830;ko01100;ko00980;ko01120;ko00982;ko00350;ko00071;ko00625;ko01110;ko01220;ko00620;ko00010;ko00626	Retinol metabolism;Metabolic pathways;Metabolism of xenobiotics by cytochrome P450;Microbial metabolism in diverse environments;Drug metabolism - cytochrome P450;Tyrosine metabolism;Fatty acid degradation;Chloroalkane and chloroalkene degradation;Biosynthesis of secondary metabolites;Degradation of aromatic compounds;Pyruvate metabolism;Glycolysis / Gluconeogenesis;Naphthalene degradation	1.1.1.1	Oxidoreductases;Acting on the CH-OH group of donors;With NAD+ or NADP+ as acceptor;alcohol:NAD+ oxidoreductase	-	-	188	2
K01619	deoC, DERA	deoxyribose-phosphate aldolase [EC:4.1.2.4]	ko00030;ko01100	Pentose phosphate pathway;Metabolic pathways	4.1.2.4	Lyases;Carbon-carbon lyases;Aldehyde-lyases;2-deoxy-D-ribose-5-phosphate acetaldehyde-lyase (D-glyceraldehyde-3-phosphate-forming)	-	-	256	5
K00077	panE, apbA	2-dehydropantoate 2-reductase [EC:1.1.1.169]	ko01240;ko01110;ko01100;ko00770	Biosynthesis of cofactors;Biosynthesis of secondary metabolites;Metabolic pathways;Pantothenate and CoA biosynthesis	1.1.1.169	Oxidoreductases;Acting on the CH-OH group of donors;With NAD+ or NADP+ as acceptor;(R)-pantoate:NADP+ 2-oxidoreductase	M00913;M00914;M00119	Pantothenate biosynthesis, 2-oxoisovalerate/spermine => pantothenate;Coenzyme A biosynthesis, archaea, 2-oxoisovalerate => 4-phosphopantoate => CoA;Pantothenate biosynthesis, valine/L-aspartate => pantothenate	258	4
K01673	cynT, can	carbonic anhydrase [EC:4.2.1.1]	ko01100;ko00910	Metabolic pathways;Nitrogen metabolism	4.2.1.1	Lyases;Carbon-oxygen lyases;Hydro-lyases;carbonic acid hydro-lyase (carbon-dioxide-forming)	-	-	320	2
K03686	dnaJ	molecular chaperone DnaJ	-	-	-	-	-	-	250	7
K00970	pcnB	poly(A) polymerase [EC:2.7.7.19]	ko03018	RNA degradation	2.7.7.19	Transferases;Transferring phosphorus-containing groups;Nucleotidyltransferases;ATP:polynucleotide adenylyltransferase	-	-	722	5
K01873	VARS, valS	valyl-tRNA synthetase [EC:6.1.1.9]	ko00970	Aminoacyl-tRNA biosynthesis	6.1.1.9	Ligases;Forming carbon-oxygen bonds;Ligases forming aminoacyl-tRNA and related compounds;L-valine:tRNAVal ligase (AMP-forming)	-	-	1084	16
K01756	purB, ADSL	adenylosuccinate lyase [EC:4.3.2.2]	ko01100;ko01240;ko01232;ko01110;ko00230;ko00250	Metabolic pathways;Biosynthesis of cofactors;Nucleotide metabolism;Biosynthesis of secondary metabolites;Purine metabolism;Alanine, aspartate and glutamate metabolism	4.3.2.2	Lyases;Carbon-nitrogen lyases;Amidine-lyases;N6-(1,2-dicarboxyethyl)AMP AMP-lyase (fumarate-forming)	M00049;M00048	Adenine ribonucleotide biosynthesis, IMP => ADP,ATP;De novo purine biosynthesis, PRPP + glutamine => IMP	818	6
K00615	E2.2.1.1, tktA, tktB	transketolase [EC:2.2.1.1]	ko00030;ko01051;ko01230;ko01100;ko00710;ko01120;ko01200;ko01110	Pentose phosphate pathway;Biosynthesis of ansamycins;Biosynthesis of amino acids;Metabolic pathways;Carbon fixation in photosynthetic organisms;Microbial metabolism in diverse environments;Carbon metabolism;Biosynthesis of secondary metabolites	2.2.1.1	Transferases;Transferring aldehyde or ketonic groups;Transketolases and transaldolases;sedoheptulose-7-phosphate:D-glyceraldehyde-3-phosphate glycolaldehydetransferase	M00004;M00165;M00007;M00167	Pentose phosphate pathway (Pentose phosphate cycle);Reductive pentose phosphate cycle (Calvin cycle);Pentose phosphate pathway, non-oxidative phase, fructose 6P => ribose 5P;Reductive pentose phosphate cycle, glyceraldehyde-3P => ribulose-5P	1136	13
K02468	srlR, gutR	DeoR family transcriptional regulator, glucitol operon repressor	-	-	-	-	-	-	134	1
K02500	hisF	imidazole glycerol-phosphate synthase subunit HisF [EC:4.3.2.10]	ko00340;ko01230;ko01100;ko01110	Histidine metabolism;Biosynthesis of amino acids;Metabolic pathways;Biosynthesis of secondary metabolites	4.3.2.10	Lyases;Carbon-nitrogen lyases;Amidine-lyases;5-[(5-phospho-1-deoxy-D-ribulos-1-ylamino)methylideneamino]-1-(5-phospho-beta-D-ribosyl)imidazole-4-carboxamide D-erythro-1-(imidazol-4-yl)glycerol 3-phosphate-lyase (L-glutamine-hydrolysing 5-amino-1-(5-phospho-beta-D-ribosyl)imidazole-4-carboxamide-forming)	M00026	Histidine biosynthesis, PRPP => histidine	158	1
K05898	kstD	3-oxosteroid 1-dehydrogenase [EC:1.3.99.4]	ko01100;ko01120;ko00984	Metabolic pathways;Microbial metabolism in diverse environments;Steroid degradation	1.3.99.4	Oxidoreductases;Acting on the CH-CH group of donors;With unknown physiological acceptors;3-oxosteroid:acceptor Delta1-oxidoreductase	-	-	248	3
K19775	exuR	GntR family transcriptional regulator, hexuronate regulon transcriptional repressor	-	-	-	-	-	-	138	1
K03496	parA, soj	chromosome partitioning protein	-	-	-	-	-	-	2212	14
K21138	HDDC3	guanosine-3',5'-bis(diphosphate) 3'-pyrophosphohydrolase [EC:3.1.7.2]	ko01100;ko00230	Metabolic pathways;Purine metabolism	3.1.7.2	Hydrolases;Acting on ester bonds;Diphosphoric-monoester hydrolases;guanosine-3',5'-bis(diphosphate) 3'-diphosphohydrolase	-	-	556	11
K01420	fnr	CRP/FNR family transcriptional regulator, anaerobic regulatory protein	-	-	-	-	-	-	148	1
K08997	SELENOO, selO	serine/tyrosine/threonine adenylyltransferase [EC:2.7.7.-]	-	-	-	-	-	-	122	3
K04079	HSP90A, htpG	molecular chaperone HtpG	ko05200;ko05417;ko04151;ko05132;ko04915;ko05418;ko05215;ko04141;ko04612;ko04914;ko04657;ko04217;ko04626;ko05207;ko04621;ko04659	Pathways in cancer;Lipid and atherosclerosis;PI3K-Akt signaling pathway;Salmonella infection;Estrogen signaling pathway;Fluid shear stress and atherosclerosis;Prostate cancer;Protein processing in endoplasmic reticulum;Antigen processing and presentation;Progesterone-mediated oocyte maturation;IL-17 signaling pathway;Necroptosis;Plant-pathogen interaction;Chemical carcinogenesis - receptor activa…	-	-	-	-	502	13
K19511	PXDN, VPO1	peroxidase [EC:1.11.1.7]	-	-	1.11.1.7	Oxidoreductases;Acting on a peroxide as acceptor;Peroxidases;phenolic donor:hydrogen-peroxide oxidoreductase	-	-	1722	49
K03630	radC	DNA repair protein RadC	-	-	-	-	-	-	1240	5
K02355	fusA, GFM, EFG	elongation factor G	-	-	-	-	-	-	510	9
K02036	pstB	phosphate transport system ATP-binding protein [EC:7.3.2.1]	ko02010	ABC transporters	7.3.2.1	Translocases;Catalysing the translocation of inorganic anions and their chelates;Linked to the hydrolysis of a nucleoside triphosphate;ATP phosphohydrolase (ABC-type, phosphate-importing)	-	-	600	3
K09800	tamB	translocation and assembly module TamB	-	-	-	-	-	-	424	11
K01474	hyuB	N-methylhydantoinase B [EC:3.5.2.14]	ko00330;ko01100	Arginine and proline metabolism;Metabolic pathways	3.5.2.14	Hydrolases;Acting on carbon-nitrogen bonds, other than peptide bonds;In cyclic amides;N-methylhydantoin amidohydrolase (ATP-hydrolysing)	-	-	506	7
K08680	menH	2-succinyl-6-hydroxy-2,4-cyclohexadiene-1-carboxylate synthase [EC:4.2.99.20]	ko00130;ko01110;ko01240;ko01100	Ubiquinone and other terpenoid-quinone biosynthesis;Biosynthesis of secondary metabolites;Biosynthesis of cofactors;Metabolic pathways	4.2.99.20	Lyases;Carbon-oxygen lyases;Other carbon-oxygen lyases;5-enolpyruvoyl-6-hydroxy-2-succinylcyclohex-3-ene-1-carboxylate pyruvate-lyase [(1R,6R)-6-hydroxy-2-succinylcyclohexa-2,4-diene-1-carboxylate-forming]	M00116;M00932	Menaquinone biosynthesis, chorismate (+ polyprenyl-PP) => menaquinol;Phylloquinone biosynthesis, chorismate (+ phytyl-PP) => phylloquinol	124	1
K06203	cysZ	CysZ protein	-	-	-	-	-	-	118	1
K07484	K07484	transposase	-	-	-	-	-	-	4864	11
K07799	mdtA	membrane fusion protein, multidrug efflux system	ko02020	Two-component system	-	-	-	-	114	2
K15984	rsmJ	16S rRNA (guanine1516-N2)-methyltransferase [EC:2.1.1.242]	-	-	2.1.1.242	Transferases;Transferring one-carbon groups;Methyltransferases;S-adenosyl-L-methionine:16S rRNA (guanine1516-N2)-methyltransferase	-	-	82	2
K11534	deoR	DeoR family transcriptional regulator, deoxyribose operon repressor	-	-	-	-	-	-	102	1
K02081	agaR	DeoR family transcriptional regulator, aga operon transcriptional repressor	-	-	-	-	-	-	208	4
K02170	bioH	pimeloyl-[acyl-carrier protein] methyl ester esterase [EC:3.1.1.85]	ko01100;ko01240;ko00780	Metabolic pathways;Biosynthesis of cofactors;Biotin metabolism	3.1.1.85	Hydrolases;Acting on ester bonds;Carboxylic-ester hydrolases;pimeloyl-[acyl-carrier protein] methyl ester hydrolase	M00572	Pimeloyl-ACP biosynthesis, BioC-BioH pathway, malonyl-ACP => pimeloyl-ACP	106	1
K03076	secY	preprotein translocase subunit SecY	ko03070;ko02024;ko03060	Bacterial secretion system;Quorum sensing;Protein export	-	-	-	-	720	7
K19804	lapB	lipopolysaccharide assembly protein B	-	-	-	-	-	-	232	4
K03281	TC.CIC	chloride channel protein, CIC family	-	-	-	-	-	-	174	4
K02049	ABC.SN.A	NitT/TauT family transport system ATP-binding protein	-	-	-	-	-	-	804	7
K10017	hisP	histidine transport system ATP-binding protein [EC:7.4.2.1]	ko02010	ABC transporters	7.4.2.1	Translocases;Catalysing the translocation of amino acids and peptides;Linked to the hydrolysis of a nucleoside triphosphate;ATP phosphohydrolase (ABC-type, polar-amino-acid-importing)	-	-	56	2
K02035	ABC.PE.S	peptide/nickel transport system substrate-binding protein	ko02024	Quorum sensing	-	-	-	-	1540	19
K01447	xlyAB	N-acetylmuramoyl-L-alanine amidase [EC:3.5.1.28]	-	-	3.5.1.28	Hydrolases;Acting on carbon-nitrogen bonds, other than peptide bonds;In linear amides;peptidoglycan amidohydrolase	-	-	142	2
K02656	pilF	type IV pilus assembly protein PilF	-	-	-	-	-	-	150	1
K02424	fliY, tcyA	L-cystine transport system substrate-binding protein	ko02010;ko02040	ABC transporters;Flagellar assembly	-	-	-	-	140	1
K03228	yscT, sctT, hrcT, ssaT	type III secretion protein T	ko03070	Bacterial secretion system	-	-	M00660;M00542	Xanthomonas spp. pathogenicity signature, T3SS and effectors;EHEC/EPEC pathogenicity signature, T3SS and effectors	166	1
K17103	CHO1, pssA	CDP-diacylglycerol---serine O-phosphatidyltransferase [EC:2.7.8.8]	ko01110;ko01100;ko00564;ko00260	Biosynthesis of secondary metabolites;Metabolic pathways;Glycerophospholipid metabolism;Glycine, serine and threonine metabolism	2.7.8.8	Transferases;Transferring phosphorus-containing groups;Transferases for other substituted phosphate groups;CDP-diacylglycerol:L-serine 3-sn-phosphatidyltransferase	M00093	Phosphatidylethanolamine (PE) biosynthesis, PA => PS => PE	356	3
K00598	tam	trans-aconitate 2-methyltransferase [EC:2.1.1.144]	-	-	2.1.1.144	Transferases;Transferring one-carbon groups;Methyltransferases;S-adenosyl-L-methionine:(E)-prop-1-ene-1,2,3-tricarboxylate 2'-O-methyltransferase	-	-	116	1
K03118	tatC	sec-independent protein translocase protein TatC	ko03070;ko03060	Bacterial secretion system;Protein export	-	-	-	-	496	3
K02050	ABC.SN.P	NitT/TauT family transport system permease protein	-	-	-	-	-	-	1212	10
K22614	NLRC3, NOD3	NLR family CARD domain-containing protein 3	-	-	-	-	-	-	722	5
K09612	iap	alkaline phosphatase isozyme conversion protein [EC:3.4.11.-]	-	-	-	-	-	-	82	2
K01630	garL	2-dehydro-3-deoxyglucarate aldolase [EC:4.1.2.20]	ko00053;ko01100	Ascorbate and aldarate metabolism;Metabolic pathways	4.1.2.20	Lyases;Carbon-carbon lyases;Aldehyde-lyases;2-dehydro-3-deoxy-D-glucarate 2-hydroxy-3-oxopropanoate-lyase (pyruvate-forming)	-	-	108	1
K03581	recD	exodeoxyribonuclease V alpha subunit [EC:3.1.11.5]	ko03440	Homologous recombination	3.1.11.5	Hydrolases;Acting on ester bonds;Exodeoxyribonucleases producing 5'-phosphomonoesters;exodeoxyribonuclease V	-	-	240	8
K01869	LARS, leuS	leucyl-tRNA synthetase [EC:6.1.1.4]	ko00970	Aminoacyl-tRNA biosynthesis	6.1.1.4	Ligases;Forming carbon-oxygen bonds;Ligases forming aminoacyl-tRNA and related compounds;L-leucine:tRNALeu ligase (AMP-forming)	-	-	938	13
K03592	pmbA	PmbA protein	-	-	-	-	-	-	810	7
K01992	ABC-2.P	ABC-2 type transport system permease protein	-	-	-	-	-	-	138	4
K03762	proP	MFS transporter, MHS family, proline/betaine transporter	-	-	-	-	-	-	1524	16
K15599	thiX	putative hydroxymethylpyrimidine transport system permease protein	ko02010	ABC transporters	-	-	-	-	112	1
K02041	phnC	phosphonate transport system ATP-binding protein [EC:7.3.2.2]	ko02010	ABC transporters	7.3.2.2	Translocases;Catalysing the translocation of inorganic anions and their chelates;Linked to the hydrolysis of a nucleoside triphosphate;ATP phosphohydrolase (ABC-type, phosphonate-importing)	-	-	76	1
K08167	smvA, qacA, lfrA	MFS transporter, DHA2 family, multidrug resistance protein	-	-	-	-	M00714	Multidrug resistance, efflux pump QacA	474	9
K02416	fliM	flagellar motor switch protein FliM	ko02030;ko02040	Bacterial chemotaxis;Flagellar assembly	-	-	-	-	222	2
K07283	ydiY	putative salt-induced outer membrane protein	-	-	-	-	-	-	128	1
K00757	udp, UPP	uridine phosphorylase [EC:2.4.2.3]	ko00240;ko00983;ko01232;ko01100	Pyrimidine metabolism;Drug metabolism - other enzymes;Nucleotide metabolism;Metabolic pathways	2.4.2.3	Transferases;Glycosyltransferases;Pentosyltransferases;uridine:phosphate alpha-D-ribosyltransferase	-	-	208	3
K15396	trmJ	tRNA (cytidine32/uridine32-2'-O)-methyltransferase [EC:2.1.1.200]	-	-	2.1.1.200	Transferases;Transferring one-carbon groups;Methyltransferases;S-adenosyl-L-methionine:tRNA (cytidine32/uridine32-2'-O)-methyltransferase	-	-	166	1
K01803	TPI, tpiA	triosephosphate isomerase (TIM) [EC:5.3.1.1]	ko01200;ko00010;ko00562;ko00051;ko01110;ko01230;ko01120;ko01100;ko00710	Carbon metabolism;Glycolysis / Gluconeogenesis;Inositol phosphate metabolism;Fructose and mannose metabolism;Biosynthesis of secondary metabolites;Biosynthesis of amino acids;Microbial metabolism in diverse environments;Metabolic pathways;Carbon fixation in photosynthetic organisms	5.3.1.1	Isomerases;Intramolecular oxidoreductases;Interconverting aldoses and ketoses, and related compounds;D-glyceraldehyde-3-phosphate aldose-ketose-isomerase	M00002;M00003;M00001	Glycolysis, core module involving three-carbon compounds;Gluconeogenesis, oxaloacetate => fructose-6P;Glycolysis (Embden-Meyerhof pathway), glucose => pyruvate	612	5
K10441	rbsA	ribose transport system ATP-binding protein [EC:7.5.2.7]	ko02010	ABC transporters	7.5.2.7	Translocases;Catalysing the translocation of carbohydrates and their derivatives;Linked to the hydrolysis of a nucleoside triphosphate;ATP phosphohydrolase (ABC-type, D-ribose-importing)	-	-	700	7
K02014	TC.FEV.OM	iron complex outermembrane recepter protein	-	-	-	-	-	-	930	15
K00046	idnO	gluconate 5-dehydrogenase [EC:1.1.1.69]	-	-	1.1.1.69	Oxidoreductases;Acting on the CH-OH group of donors;With NAD+ or NADP+ as acceptor;D-gluconate:NAD(P)+ 5-oxidoreductase	-	-	286	3
K02746	agaW	N-acetylgalactosamine PTS system EIIC component	ko00052;ko02060;ko01100	Galactose metabolism;Phosphotransferase system (PTS);Metabolic pathways	-	-	-	-	74	1
K07657	phoB	two-component system, OmpR family, phosphate regulon response regulator PhoB	ko02020	Two-component system	-	-	-	-	94	1
K04754	mlaA, vacJ	phospholipid-binding lipoprotein MlaA	-	-	-	-	-	-	156	1
K03072	secD	preprotein translocase subunit SecD	ko03070;ko03060	Bacterial secretion system;Protein export	-	-	-	-	850	9
K01534	zntA	Zn2+/Cd2+-exporting ATPase [EC:7.2.2.12 7.2.2.21]	-	-	7.2.2.21;7.2.2.12	Translocases;Catalysing the translocation of inorganic cations;Linked to the hydrolysis of a nucleoside triphosphate;ATP phosphohydrolase (Cd2+-exporting);Translocases;Catalysing the translocation of inorganic cations;Linked to the hydrolysis of a nucleoside triphosphate;ATP phosphohydrolase (P-type, Zn2+-exporting)	-	-	174	4
K00336	nuoG	NADH-quinone oxidoreductase subunit G [EC:7.1.1.2]	ko00190;ko01100	Oxidative phosphorylation;Metabolic pathways	7.1.1.2	Translocases;Catalysing the translocation of hydrons;Linked to oxidoreductase reactions;NADH:ubiquinone oxidoreductase	M00144	NADH:quinone oxidoreductase, prokaryotes	884	8
K06223	dam	DNA adenine methylase [EC:2.1.1.72]	ko03430	Mismatch repair	2.1.1.72	Transferases;Transferring one-carbon groups;Methyltransferases;S-adenosyl-L-methionine:adenine in DNA N6-methyltransferase	-	-	554	9
K03218	rlmB	23S rRNA (guanosine2251-2'-O)-methyltransferase [EC:2.1.1.185]	-	-	2.1.1.185	Transferases;Transferring one-carbon groups;Methyltransferases;S-adenosyl-L-methionine:23S rRNA (guanosine2251-2'-O-)-methyltransferase	-	-	540	5
K01096	pgpB	phosphatidylglycerophosphatase B [EC:3.1.3.27 3.6.1.75 3.1.3.4 3.6.1.27]	ko01100;ko00564	Metabolic pathways;Glycerophospholipid metabolism	3.6.1.75;3.6.1.27;3.1.3.4;3.1.3.27	Hydrolases;Acting on acid anhydrides;In phosphorus-containing anhydrides;1,2-diacyl-sn-glycerol 3-phosphate phosphohydrolase;Hydrolases;Acting on acid anhydrides;In phosphorus-containing anhydrides;ditrans,octacis-undecaprenyl-diphosphate phosphohydrolase;Hydrolases;Acting on ester bonds;Phosphoric-monoester hydrolases;diacylglycerol-3-phosphate phosphohydrolase;Hydrolases;Acting on ester bonds;P…	-	-	116	1
K05799	pdhR	GntR family transcriptional regulator, transcriptional repressor for pyruvate dehydrogenase complex	-	-	-	-	-	-	532	3
K09972	aapP, bztD	general L-amino acid transport system ATP-binding protein [EC:7.4.2.1]	ko02010	ABC transporters	7.4.2.1	Translocases;Catalysing the translocation of amino acids and peptides;Linked to the hydrolysis of a nucleoside triphosphate;ATP phosphohydrolase (ABC-type, polar-amino-acid-importing)	-	-	98	1
K00164	OGDH, sucA	2-oxoglutarate dehydrogenase E1 component [EC:1.2.4.2]	ko01120;ko01110;ko01100;ko01200;ko00020	Microbial metabolism in diverse environments;Biosynthesis of secondary metabolites;Metabolic pathways;Carbon metabolism;Citrate cycle (TCA cycle)	1.2.4.2	Oxidoreductases;Acting on the aldehyde or oxo group of donors;With a disulfide as acceptor;2-oxoglutarate:[dihydrolipoyllysine-residue succinyltransferase]-lipoyllysine 2-oxidoreductase (decarboxylating, acceptor-succinylating)	M00009;M00011	Citrate cycle (TCA cycle, Krebs cycle);Citrate cycle, second carbon oxidation, 2-oxoglutarate => oxaloacetate	1000	14
K01574	adc	acetoacetate decarboxylase [EC:4.1.1.4]	ko00650;ko01100	Butanoate metabolism;Metabolic pathways	4.1.1.4	Lyases;Carbon-carbon lyases;Carboxy-lyases;acetoacetate carboxy-lyase (acetone-forming)	M00088	Ketone body biosynthesis, acetyl-CoA => acetoacetate/3-hydroxybutyrate/acetone	82	1
K03387	ahpF	NADH-dependent peroxiredoxin subunit F [EC:1.8.1.-]	-	-	-	-	-	-	152	2
K02108	ATPF0A, atpB	F-type H+-transporting ATPase subunit a	ko00190;ko00195;ko01100	Oxidative phosphorylation;Photosynthesis;Metabolic pathways	-	-	M00157	F-type ATPase, prokaryotes and chloroplasts	570	6
K11749	rseP	regulator of sigma E protease [EC:3.4.24.-]	ko04112	Cell cycle - Caulobacter	-	-	-	-	704	8
K02259	COX15, ctaA	heme a synthase [EC:1.17.99.9]	ko00190;ko02020;ko00860;ko01100;ko04714;ko01240;ko01110	Oxidative phosphorylation;Two-component system;Porphyrin metabolism;Metabolic pathways;Thermogenesis;Biosynthesis of cofactors;Biosynthesis of secondary metabolites	1.17.99.9	Oxidoreductases;Acting on CH or CH2 groups;With unknown physiological acceptors;ferroheme o:acceptor C-81-oxidoreductase (heme a-forming)	M00154	Cytochrome c oxidase	486	2
K02405	fliA, whiG	RNA polymerase sigma factor FliA	ko02040;ko05111;ko02025;ko02020;ko02026	Flagellar assembly;Biofilm formation - Vibrio cholerae;Biofilm formation - Pseudomonas aeruginosa;Two-component system;Biofilm formation - Escherichia coli	-	-	-	-	110	1
K06137	pqqC	pyrroloquinoline-quinone synthase [EC:1.3.3.11]	-	-	1.3.3.11	Oxidoreductases;Acting on the CH-CH group of donors;With oxygen as acceptor;6-(2-amino-2-carboxyethyl)-7,8-dioxo-1,2,3,4,7,8-hexahydroquinoline-2,4-dicarboxylate:oxygen oxidoreductase (cyclizing)	-	-	420	3
K01297	ldcA	muramoyltetrapeptide carboxypeptidase [EC:3.4.17.13]	-	-	3.4.17.13	Hydrolases;Acting on peptide bonds (peptidases);Metallocarboxypeptidases;muramoyltetrapeptide carboxypeptidase	-	-	916	8
K01175	ybfF	esterase [EC:3.1.-.-]	-	-	-	-	-	-	144	1
K09817	znuC	zinc transport system ATP-binding protein [EC:7.2.2.20]	ko02010	ABC transporters	7.2.2.20	Translocases;Catalysing the translocation of inorganic cations;Linked to the hydrolysis of a nucleoside triphosphate;ATP phosphohydrolase (ABC-type, Zn2+-importing)	-	-	506	5
K03497	parB, spo0J	ParB family transcriptional regulator, chromosome partitioning protein	-	-	-	-	-	-	522	2
K02523	ispB	octaprenyl-diphosphate synthase [EC:2.5.1.90]	ko01110;ko00900	Biosynthesis of secondary metabolites;Terpenoid backbone biosynthesis	2.5.1.90	Transferases;Transferring alkyl or aryl groups, other than methyl groups;Transferring alkyl or aryl groups, other than methyl groups (only sub-subclass identified to date);(2E,6E)-farnesyl-diphosphate:isopentenyl-diphosphate farnesyltranstransferase (adding 5 isopentenyl units)	-	-	282	7
K11607	sitB	manganese/iron transport system ATP-binding protein	ko02010	ABC transporters	-	-	-	-	356	3
K01591	pyrF	orotidine-5'-phosphate decarboxylase [EC:4.1.1.23]	ko00240;ko01240;ko01100	Pyrimidine metabolism;Biosynthesis of cofactors;Metabolic pathways	4.1.1.23	Lyases;Carbon-carbon lyases;Carboxy-lyases;orotidine-5'-phosphate carboxy-lyase (UMP-forming)	M00051	De novo pyrimidine biosynthesis, glutamine (+ PRPP) => UMP	454	2
K00348	nqrC	Na+-transporting NADH:ubiquinone oxidoreductase subunit C [EC:7.2.1.1]	-	-	7.2.1.1	Translocases;Catalysing the translocation of inorganic cations;Linked to oxidoreductase reactions;NADH:ubiquinone oxidoreductase (Na+-translocating)	-	-	108	1
K01738	cysK	cysteine synthase [EC:2.5.1.47]	ko00920;ko01230;ko01200;ko01120;ko00270;ko01110;ko01100	Sulfur metabolism;Biosynthesis of amino acids;Carbon metabolism;Microbial metabolism in diverse environments;Cysteine and methionine metabolism;Biosynthesis of secondary metabolites;Metabolic pathways	2.5.1.47	Transferases;Transferring alkyl or aryl groups, other than methyl groups;Transferring alkyl or aryl groups, other than methyl groups (only sub-subclass identified to date);O-acetyl-L-serine:hydrogen-sulfide 2-amino-2-carboxyethyltransferase	M00021	Cysteine biosynthesis, serine => cysteine	624	5
K03589	ftsQ	cell division protein FtsQ	ko04112	Cell cycle - Caulobacter	-	-	-	-	564	4
K02391	flgF	flagellar basal-body rod protein FlgF	ko02040	Flagellar assembly	-	-	-	-	238	2
K02444	glpR	DeoR family transcriptional regulator, glycerol-3-phosphate regulon repressor	-	-	-	-	-	-	94	1
K02029	ABC.PA.P	polar amino acid transport system permease protein	-	-	-	-	-	-	922	10
K25285	yclP, ceuD	iron-siderophore transport system ATP-binding protein [EC:7.2.2.-]	-	-	-	-	-	-	102	1
K02342	dnaQ	DNA polymerase III subunit epsilon [EC:2.7.7.7]	ko03430;ko03030;ko03440	Mismatch repair;DNA replication;Homologous recombination	2.7.7.7	Transferases;Transferring phosphorus-containing groups;Nucleotidyltransferases;2'-deoxyribonucleoside-5'-triphosphate:DNA deoxynucleotidyltransferase (DNA-directed)	-	-	598	5
K03183	ubiE	demethylmenaquinone methyltransferase / 2-methoxy-6-polyprenyl-1,4-benzoquinol methylase [EC:2.1.1.163 2.1.1.201]	ko01100;ko01240;ko01110;ko00130	Metabolic pathways;Biosynthesis of cofactors;Biosynthesis of secondary metabolites;Ubiquinone and other terpenoid-quinone biosynthesis	2.1.1.163;2.1.1.201	Transferases;Transferring one-carbon groups;Methyltransferases;S-adenosyl-L-methione:demethylmenaquinone methyltransferase;Transferases;Transferring one-carbon groups;Methyltransferases;S-adenosyl-L-methionine:2-methoxy-6-all-trans-polyprenyl-1,4-benzoquinol 5-C-methyltransferase	M00117;M00116	Ubiquinone biosynthesis, prokaryotes, chorismate (+ polyprenyl-PP) => ubiquinol;Menaquinone biosynthesis, chorismate (+ polyprenyl-PP) => menaquinol	562	6
K14348	lldR	GntR family transcriptional regulator, L-lactate dehydrogenase operon regulator	-	-	-	-	-	-	84	1
K03665	hflX	GTPase	-	-	-	-	-	-	232	7
K01835	pgm	phosphoglucomutase [EC:5.4.2.2]	ko00010;ko00500;ko01110;ko01250;ko00230;ko00521;ko00030;ko00520;ko00052;ko01100;ko01120	Glycolysis / Gluconeogenesis;Starch and sucrose metabolism;Biosynthesis of secondary metabolites;Biosynthesis of nucleotide sugars;Purine metabolism;Streptomycin biosynthesis;Pentose phosphate pathway;Amino sugar and nucleotide sugar metabolism;Galactose metabolism;Metabolic pathways;Microbial metabolism in diverse environments	5.4.2.2	Isomerases;Intramolecular transferases;Phosphotransferases (phosphomutases);alpha-D-glucose 1,6-phosphomutase	M00549;M00855	Nucleotide sugar biosynthesis, glucose => UDP-glucose;Glycogen degradation, glycogen => glucose-6P	282	5
K05807	bamD	outer membrane protein assembly factor BamD	-	-	-	-	-	-	450	6
K17468	dgaE	D-glucosaminate-6-phosphate ammonia-lyase [EC:4.3.1.29]	ko00030;ko01120	Pentose phosphate pathway;Microbial metabolism in diverse environments	4.3.1.29	Lyases;Carbon-nitrogen lyases;Ammonia-lyases;2-amino-2-deoxy-D-gluconate 6-phosphate ammonia-lyase (2-dehydro-3-deoxy-6-phospho-D-gluconate-forming)	-	-	134	3
K13693	gpgS	glucosyl-3-phosphoglycerate synthase [EC:2.4.1.266]	-	-	2.4.1.266	Transferases;Glycosyltransferases;Hexosyltransferases;NDP-glucose:3-phospho-D-glycerate 2-alpha-D-glucosyltransferase	-	-	166	4
K00876	udk, UCK	uridine kinase [EC:2.7.1.48]	ko00240;ko00983;ko01100;ko01232	Pyrimidine metabolism;Drug metabolism - other enzymes;Metabolic pathways;Nucleotide metabolism	2.7.1.48	Transferases;Transferring phosphorus-containing groups;Phosphotransferases with an alcohol group as acceptor;ATP:uridine/cytidine 5'-phosphotransferase	-	-	180	1
K08159	sotB	MFS transporter, DHA1 family, L-arabinose/isopropyl-beta-D-thiogalactopyranoside export protein	-	-	-	-	-	-	254	3
K01271	pepQ	Xaa-Pro dipeptidase [EC:3.4.13.9]	-	-	3.4.13.9	Hydrolases;Acting on peptide bonds (peptidases);Dipeptidases;Xaa-Pro dipeptidase	-	-	662	11
K00156	poxB	pyruvate dehydrogenase (quinone) [EC:1.2.5.1]	ko01100;ko00620	Metabolic pathways;Pyruvate metabolism	1.2.5.1	Oxidoreductases;Acting on the aldehyde or oxo group of donors;With a quinone or similar compound as acceptor;pyruvate:ubiquinone oxidoreductase	-	-	418	9
K09903	pyrH	uridylate kinase [EC:2.7.4.22]	ko00240;ko01100;ko01240;ko01232	Pyrimidine metabolism;Metabolic pathways;Biosynthesis of cofactors;Nucleotide metabolism	2.7.4.22	Transferases;Transferring phosphorus-containing groups;Phosphotransferases with a phosphate group as acceptor;ATP:UMP phosphotransferase	M00052	Pyrimidine ribonucleotide biosynthesis, UMP => UDP/UTP,CDP/CTP	560	5
K00554	trmD	tRNA (guanine37-N1)-methyltransferase [EC:2.1.1.228]	-	-	2.1.1.228	Transferases;Transferring one-carbon groups;Methyltransferases;S-adenosyl-L-methionine:tRNA (guanine37-N1)-methyltransferase	-	-	588	6
K00979	kdsB	3-deoxy-manno-octulosonate cytidylyltransferase (CMP-KDO synthetase) [EC:2.7.7.38]	ko01250;ko01100;ko00540	Biosynthesis of nucleotide sugars;Metabolic pathways;Lipopolysaccharide biosynthesis	2.7.7.38	Transferases;Transferring phosphorus-containing groups;Nucleotidyltransferases;CTP:3-deoxy-D-manno-octulosonate cytidylyltransferase	M00063	CMP-KDO biosynthesis	188	5
K21029	moeB	molybdopterin-synthase adenylyltransferase [EC:2.7.7.80]	ko04122	Sulfur relay system	2.7.7.80	Transferases;Transferring phosphorus-containing groups;Nucleotidyltransferases;ATP:molybdopterin-synthase adenylyltransferase	-	-	78	2
K18778	zapD	cell division protein ZapD	-	-	-	-	-	-	106	1
K02419	fliP	flagellar biosynthesis protein FliP	ko02040	Flagellar assembly	-	-	-	-	240	2
K05351	E1.1.1.9	D-xylulose reductase [EC:1.1.1.9]	ko01100;ko00040	Metabolic pathways;Pentose and glucuronate interconversions	1.1.1.9	Oxidoreductases;Acting on the CH-OH group of donors;With NAD+ or NADP+ as acceptor;xylitol:NAD+ 2-oxidoreductase (D-xylulose-forming)	M00014	Glucuronate pathway (uronate pathway)	114	2
K00239	sdhA, frdA	succinate dehydrogenase flavoprotein subunit [EC:1.3.5.1]	ko01100;ko01120;ko00720;ko05134;ko00190;ko01110;ko00020;ko00650;ko01200	Metabolic pathways;Microbial metabolism in diverse environments;Carbon fixation pathways in prokaryotes;Legionellosis;Oxidative phosphorylation;Biosynthesis of secondary metabolites;Citrate cycle (TCA cycle);Butanoate metabolism;Carbon metabolism	1.3.5.1	Oxidoreductases;Acting on the CH-CH group of donors;With a quinone or related compound as acceptor;succinate:quinone oxidoreductase	M00173;M00009;M00149;M00376;M00011;M00374	Reductive citrate cycle (Arnon-Buchanan cycle);Citrate cycle (TCA cycle, Krebs cycle);Succinate dehydrogenase, prokaryotes;3-Hydroxypropionate bi-cycle;Citrate cycle, second carbon oxidation, 2-oxoglutarate => oxaloacetate;Dicarboxylate-hydroxybutyrate cycle	326	8
K02470	gyrB	DNA gyrase subunit B [EC:5.6.2.2]	-	-	5.6.2.2	Isomerases;Isomerases altering macromolecular conformation;Enzymes altering nucleic acid conformation;DNA topoisomerase (ATP-hydrolysing)	-	-	928	14
K15600	thiZ	putative hydroxymethylpyrimidine transport system ATP-binding protein	ko02010	ABC transporters	-	-	-	-	72	1
K11535	nupC	nucleoside transport protein	-	-	-	-	-	-	234	5
K18581	ugl	unsaturated chondroitin disaccharide hydrolase [EC:3.2.1.180]	-	-	3.2.1.180	Hydrolases;Glycosylases;Glycosidases, i.e. enzymes that hydrolyse O- and S-glycosyl compounds;beta-D-4-deoxy-Delta4-GlcAp-(1->3)-beta-D-GalNAc6S hydrolase	-	-	214	4
K03086	rpoD	RNA polymerase primary sigma factor	ko02040	Flagellar assembly	-	-	-	-	754	7
K04771	degP, htrA	serine protease Do [EC:3.4.21.107]	ko01503;ko02020	Cationic antimicrobial peptide (CAMP) resistance;Two-component system	3.4.21.107	Hydrolases;Acting on peptide bonds (peptidases);Serine endopeptidases;peptidase Do	-	-	742	5
K13085	ipgD, sopB	phosphatidylinositol-4,5-bisphosphate 4-phosphatase [EC:3.1.3.78]	ko05132;ko05100;ko05131	Salmonella infection;Bacterial invasion of epithelial cells;Shigellosis	3.1.3.78	Hydrolases;Acting on ester bonds;Phosphoric-monoester hydrolases;1-phosphatidyl-1D-myo-inositol-4,5-bisphosphate 4-phosphohydrolase	-	-	432	3
K01834	PGAM, gpmA	2,3-bisphosphoglycerate-dependent phosphoglycerate mutase [EC:5.4.2.11]	ko00010;ko01200;ko01110;ko01230;ko00680;ko05230;ko01120;ko04922;ko01100;ko00260	Glycolysis / Gluconeogenesis;Carbon metabolism;Biosynthesis of secondary metabolites;Biosynthesis of amino acids;Methane metabolism;Central carbon metabolism in cancer;Microbial metabolism in diverse environments;Glucagon signaling pathway;Metabolic pathways;Glycine, serine and threonine metabolism	5.4.2.11	Isomerases;Intramolecular transferases;Phosphotransferases (phosphomutases);D-phosphoglycerate 2,3-phosphomutase (2,3-diphosphoglycerate-dependent)	M00001;M00003;M00002	Glycolysis (Embden-Meyerhof pathway), glucose => pyruvate;Gluconeogenesis, oxaloacetate => fructose-6P;Glycolysis, core module involving three-carbon compounds	248	5
K10010	tcyC, yecC	L-cystine transport system ATP-binding protein [EC:7.4.2.1]	ko02010	ABC transporters	7.4.2.1	Translocases;Catalysing the translocation of amino acids and peptides;Linked to the hydrolysis of a nucleoside triphosphate;ATP phosphohydrolase (ABC-type, polar-amino-acid-importing)	-	-	64	2
K02393	flgH	flagellar L-ring protein FlgH	ko02040	Flagellar assembly	-	-	-	-	272	3
K03787	surE	5'/3'-nucleotidase [EC:3.1.3.5 3.1.3.6]	ko00240;ko00760;ko01232;ko01110;ko01100;ko00230	Pyrimidine metabolism;Nicotinate and nicotinamide metabolism;Nucleotide metabolism;Biosynthesis of secondary metabolites;Metabolic pathways;Purine metabolism	3.1.3.5;3.1.3.6	Hydrolases;Acting on ester bonds;Phosphoric-monoester hydrolases;5'-ribonucleotide phosphohydrolase;Hydrolases;Acting on ester bonds;Phosphoric-monoester hydrolases;3'-ribonucleotide phosphohydrolase	M00959;M00958	Guanine ribonucleotide degradation, GMP => Urate;Adenine ribonucleotide degradation, AMP => Urate	434	4
K01069	gloB, gloC, HAGH	hydroxyacylglutathione hydrolase [EC:3.1.2.6]	ko01100;ko00620	Metabolic pathways;Pyruvate metabolism	3.1.2.6	Hydrolases;Acting on ester bonds;Thioester hydrolases;S-(2-hydroxyacyl)glutathione hydrolase	-	-	226	7
K01146	xni	protein Xni	-	-	-	-	-	-	120	1
K05836	hutC	GntR family transcriptional regulator, histidine utilization repressor	-	-	-	-	-	-	170	2
K07270	K07270	glycosyl transferase, family 25	-	-	-	-	-	-	272	5
K01715	crt	enoyl-CoA hydratase [EC:4.2.1.17]	ko01200;ko00650;ko01120	Carbon metabolism;Butanoate metabolism;Microbial metabolism in diverse environments	4.2.1.17	Lyases;Carbon-oxygen lyases;Hydro-lyases;(3S)-3-hydroxyacyl-CoA hydro-lyase	-	-	294	4
K03723	mfd	transcription-repair coupling factor (superfamily II helicase) [EC:5.6.2.4]	ko03420	Nucleotide excision repair	5.6.2.4	Isomerases;Isomerases altering macromolecular conformation;Enzymes altering nucleic acid conformation;DNA 3'-5' helicase (ATP-hydrolysing)	-	-	454	17
K03798	ftsH, hflB	cell division protease FtsH [EC:3.4.24.-]	-	-	-	-	-	-	782	5
K00163	aceE	pyruvate dehydrogenase E1 component [EC:1.2.4.1]	ko01110;ko01100;ko01120;ko01200;ko00620;ko00010;ko00020	Biosynthesis of secondary metabolites;Metabolic pathways;Microbial metabolism in diverse environments;Carbon metabolism;Pyruvate metabolism;Glycolysis / Gluconeogenesis;Citrate cycle (TCA cycle)	1.2.4.1	Oxidoreductases;Acting on the aldehyde or oxo group of donors;With a disulfide as acceptor;pyruvate:[dihydrolipoyllysine-residue acetyltransferase]-lipoyllysine 2-oxidoreductase (decarboxylating, acceptor-acetylating)	M00307	Pyruvate oxidation, pyruvate => acetyl-CoA	346	5
K03439	trmB, METTL1, TRM8	tRNA (guanine-N7-)-methyltransferase [EC:2.1.1.33]	-	-	2.1.1.33	Transferases;Transferring one-carbon groups;Methyltransferases;S-adenosyl-L-methionine:tRNA (guanine-N7)-methyltransferase	-	-	452	5
K03584	recO	DNA repair protein RecO (recombination protein O)	ko03440	Homologous recombination	-	-	-	-	458	5
K02030	ABC.PA.S	polar amino acid transport system substrate-binding protein	-	-	-	-	-	-	536	10
K01126	E3.1.4.46, glpQ, ugpQ	glycerophosphoryl diester phosphodiesterase [EC:3.1.4.46]	ko00564	Glycerophospholipid metabolism	3.1.4.46	Hydrolases;Acting on ester bonds;Phosphoric-diester hydrolases;glycerophosphodiester glycerophosphohydrolase	-	-	76	3
K16066	ydfG	3-hydroxy acid dehydrogenase / malonic semialdehyde reductase [EC:1.1.1.381 1.1.1.-]	ko00260;ko01100;ko00240	Glycine, serine and threonine metabolism;Metabolic pathways;Pyrimidine metabolism	1.1.1.381	Oxidoreductases;Acting on the CH-OH group of donors;With NAD+ or NADP+ as acceptor;L-allo-threonine:NADP+ 3-oxidoreductase	M00939	Pyrimidine degradation, uracil => 3-hydroxypropanoate	72	1
K01092	E3.1.3.25, IMPA, suhB	myo-inositol-1(or 4)-monophosphatase [EC:3.1.3.25]	ko00562;ko00521;ko01100;ko01110;ko04070	Inositol phosphate metabolism;Streptomycin biosynthesis;Metabolic pathways;Biosynthesis of secondary metabolites;Phosphatidylinositol signaling system	3.1.3.25	Hydrolases;Acting on ester bonds;Phosphoric-monoester hydrolases;myo-inositol-phosphate phosphohydrolase	M00131	Inositol phosphate metabolism, Ins(1,3,4,5)P4 => Ins(1,3,4)P3 => myo-inositol	670	12
K10002	gltK, aatM	glutamate/aspartate transport system permease protein	ko02010;ko02020	ABC transporters;Two-component system	-	-	-	-	160	1
K11717	sufS	cysteine desulfurase / selenocysteine lyase [EC:2.8.1.7 4.4.1.16]	ko01100;ko00450	Metabolic pathways;Selenocompound metabolism	2.8.1.7;4.4.1.16	Transferases;Transferring sulfur-containing groups;Sulfurtransferases;L-cysteine:acceptor sulfurtransferase;Lyases;Carbon-sulfur lyases;Carbon-sulfur lyases (only sub-subclass identified to date);L-selenocysteine selenide-lyase (L-alanine-forming)	-	-	318	6
K03820	lnt	apolipoprotein N-acyltransferase [EC:2.3.1.269]	-	-	2.3.1.269	Transferases;Acyltransferases;Transferring groups other than aminoacyl groups;phosphoglyceride:[apolipoprotein]-S-1,2-diacyl-sn-glyceryl-L-cysteine N-acyltransferase	-	-	318	8
K05540	dusB	tRNA-dihydrouridine synthase B [EC:1.-.-.-]	-	-	-	-	-	-	560	7
K00568	ubiG	2-polyprenyl-6-hydroxyphenyl methylase / 3-demethylubiquinone-9 3-methyltransferase [EC:2.1.1.222 2.1.1.64]	ko01100;ko01240;ko01110;ko00130	Metabolic pathways;Biosynthesis of cofactors;Biosynthesis of secondary metabolites;Ubiquinone and other terpenoid-quinone biosynthesis	2.1.1.64;2.1.1.222	Transferases;Transferring one-carbon groups;Methyltransferases;S-adenosyl-L-methionine:3-hydroxy-2-methoxy-5-methyl-6-(all-trans-polyprenyl)-1,4-benzoquinol 3-O-methyltransferase;Transferases;Transferring one-carbon groups;Methyltransferases;S-adenosyl-L-methionine:3-(all-trans-polyprenyl)benzene-1,2-diol 2-O-methyltransferase	M00117	Ubiquinone biosynthesis, prokaryotes, chorismate (+ polyprenyl-PP) => ubiquinol	642	6
K07498	K07498	putative transposase	-	-	-	-	-	-	682	2
K03832	tonB	periplasmic protein TonB	-	-	-	-	-	-	128	5
K09013	sufC	Fe-S cluster assembly ATP-binding protein	-	-	-	-	-	-	214	4
K03100	lepB	signal peptidase I [EC:3.4.21.89]	ko03060	Protein export	3.4.21.89	Hydrolases;Acting on peptide bonds (peptidases);Serine endopeptidases;signal peptidase I	-	-	516	4
K01082	cysQ, MET22, BPNT1	3'(2'), 5'-bisphosphate nucleotidase [EC:3.1.3.7]	ko01100;ko01120;ko00920	Metabolic pathways;Microbial metabolism in diverse environments;Sulfur metabolism	3.1.3.7	Hydrolases;Acting on ester bonds;Phosphoric-monoester hydrolases;adenosine-3'(2'),5'-bisphosphate 3'(2')-phosphohydrolase	-	-	128	2
K17467	dgaD	D-glucosaminate PTS system EIID component	ko01120;ko02060;ko00030	Microbial metabolism in diverse environments;Phosphotransferase system (PTS);Pentose phosphate pathway	-	-	-	-	106	1
K05349	bglX	beta-glucosidase [EC:3.2.1.21]	ko01110;ko01100;ko00500;ko00999;ko00460	Biosynthesis of secondary metabolites;Metabolic pathways;Starch and sucrose metabolism;Biosynthesis of various plant secondary metabolites;Cyanoamino acid metabolism	3.2.1.21	Hydrolases;Glycosylases;Glycosidases, i.e. enzymes that hydrolyse O- and S-glycosyl compounds;beta-D-glucoside glucohydrolase	-	-	322	5
K10008	gluA	glutamate transport system ATP-binding protein [EC:7.4.2.1]	ko02010	ABC transporters	7.4.2.1	Translocases;Catalysing the translocation of amino acids and peptides;Linked to the hydrolysis of a nucleoside triphosphate;ATP phosphohydrolase (ABC-type, polar-amino-acid-importing)	-	-	76	1
K03710	K03710	GntR family transcriptional regulator	-	-	-	-	-	-	216	2
K00014	aroE	shikimate dehydrogenase [EC:1.1.1.25]	ko01110;ko01100;ko01230;ko00400;ko00999	Biosynthesis of secondary metabolites;Metabolic pathways;Biosynthesis of amino acids;Phenylalanine, tyrosine and tryptophan biosynthesis;Biosynthesis of various plant secondary metabolites	1.1.1.25	Oxidoreductases;Acting on the CH-OH group of donors;With NAD+ or NADP+ as acceptor;shikimate:NADP+ 3-oxidoreductase	M00022	Shikimate pathway, phosphoenolpyruvate + erythrose-4P => chorismate	196	4
K03979	obgE, cgtA, MTG2	GTPase [EC:3.6.5.-]	-	-	-	-	-	-	708	7
K00059	fabG, OAR1	3-oxoacyl-[acyl-carrier protein] reductase [EC:1.1.1.100]	ko00061;ko00780;ko01212;ko00333;ko01240;ko01110;ko01100	Fatty acid biosynthesis;Biotin metabolism;Fatty acid metabolism;Prodigiosin biosynthesis;Biosynthesis of cofactors;Biosynthesis of secondary metabolites;Metabolic pathways	1.1.1.100	Oxidoreductases;Acting on the CH-OH group of donors;With NAD+ or NADP+ as acceptor;(3R)-3-hydroxyacyl-[acyl-carrier protein]:NADP+ oxidoreductase	M00572;M00874;M00083	Pimeloyl-ACP biosynthesis, BioC-BioH pathway, malonyl-ACP => pimeloyl-ACP;Fatty acid biosynthesis in mitochondria, fungi;Fatty acid biosynthesis, elongation	808	8
K15256	cmoA	tRNA (cmo5U34)-methyltransferase [EC:2.1.1.-]	-	-	-	-	-	-	166	1
K02053	ABC.SP.P	putative spermidine/putrescine transport system permease protein	ko02024	Quorum sensing	-	-	-	-	578	9
K15460	yfiC, trmX	tRNA1Val (adenine37-N6)-methyltransferase [EC:2.1.1.223]	-	-	2.1.1.223	Transferases;Transferring one-carbon groups;Methyltransferases;S-adenosyl-L-methionine:tRNA1Val (adenine37-N6)-methyltransferase	-	-	94	2
K16704	rffC, wecD	dTDP-4-amino-4,6-dideoxy-D-galactose acyltransferase [EC:2.3.1.210]	ko01100;ko00541;ko01250	Metabolic pathways;O-Antigen nucleotide sugar biosynthesis;Biosynthesis of nucleotide sugars	2.3.1.210	Transferases;Acyltransferases;Transferring groups other than aminoacyl groups;acetyl-CoA:dTDP-4-amino-4,6-dideoxy-alpha-D-galactose N-acetyltransferase	-	-	106	1
K05846	opuBD	osmoprotectant transport system permease protein	ko02010	ABC transporters	-	-	-	-	218	5
K03603	fadR	GntR family transcriptional regulator, negative regulator for fad regulon and positive regulator of fabA	-	-	-	-	-	-	140	1
K00986	ltrA	RNA-directed DNA polymerase [EC:2.7.7.49]	-	-	2.7.7.49	Transferases;Transferring phosphorus-containing groups;Nucleotidyltransferases;2'-deoxyribonucleoside-5'-triphosphate:DNA deoxynucleotidyltransferase (RNA-directed)	-	-	12660	17
K02033	ABC.PE.P	peptide/nickel transport system permease protein	ko02024	Quorum sensing	-	-	-	-	856	9
K07091	lptF	lipopolysaccharide export system permease protein	ko02010	ABC transporters	-	-	-	-	256	6
K06147	ABCB-BAC	ATP-binding cassette, subfamily B, bacterial	-	-	-	-	-	-	1838	12
K09761	rsmE	16S rRNA (uracil1498-N3)-methyltransferase [EC:2.1.1.193]	-	-	2.1.1.193	Transferases;Transferring one-carbon groups;Methyltransferases;S-adenosyl-L-methionine:16S rRNA (uracil1498-N3)-methyltransferase	-	-	162	3
K01924	murC	UDP-N-acetylmuramate--alanine ligase [EC:6.3.2.8]	ko01100;ko00550	Metabolic pathways;Peptidoglycan biosynthesis	6.3.2.8	Ligases;Forming carbon-nitrogen bonds;Acid-D-amino-acid ligases (peptide synthases);UDP-N-acetyl-alpha-D-muramate:L-alanine ligase (ADP-forming)	-	-	784	9
K03526	gcpE, ispG	(E)-4-hydroxy-3-methylbut-2-enyl-diphosphate synthase [EC:1.17.7.1 1.17.7.3]	ko00900;ko01100;ko01110	Terpenoid backbone biosynthesis;Metabolic pathways;Biosynthesis of secondary metabolites	1.17.7.3;1.17.7.1	Oxidoreductases;Acting on CH or CH2 groups;With an iron-sulfur protein as acceptor;(E)-4-hydroxy-3-methylbut-2-en-1-yl-diphosphate:oxidized flavodoxin oxidoreductase;Oxidoreductases;Acting on CH or CH2 groups;With an iron-sulfur protein as acceptor;(E)-4-hydroxy-3-methylbut-2-en-1-yl-diphosphate:oxidized ferredoxin oxidoreductase	M00096	C5 isoprenoid biosynthesis, non-mevalonate pathway	200	5
K01868	TARS, thrS	threonyl-tRNA synthetase [EC:6.1.1.3]	ko00970	Aminoacyl-tRNA biosynthesis	6.1.1.3	Ligases;Forming carbon-oxygen bonds;Ligases forming aminoacyl-tRNA and related compounds;L-threonine:tRNAThr ligase (AMP-forming)	-	-	896	8
K23997	nnr	ADP-dependent NAD(P)H-hydrate dehydratase / NAD(P)H-hydrate epimerase [EC:4.2.1.136 5.1.99.6]	-	-	5.1.99.6;4.2.1.136	Isomerases;Racemases and epimerases;Acting on other compounds;(6R)-6beta-hydroxy-1,4,5,6-tetrahydronicotinamide-adenine dinucleotide 6-epimerase;Lyases;Carbon-oxygen lyases;Hydro-lyases;(6S)-6beta-hydroxy-1,4,5,6-tetrahydronicotinamide-adenine-dinucleotide hydro-lyase (ADP-hydrolysing NADH-forming)	-	-	250	10
K01854	glf	UDP-galactopyranose mutase [EC:5.4.99.9]	ko00052;ko00520;ko01100;ko00541;ko01250	Galactose metabolism;Amino sugar and nucleotide sugar metabolism;Metabolic pathways;O-Antigen nucleotide sugar biosynthesis;Biosynthesis of nucleotide sugars	5.4.99.9	Isomerases;Intramolecular transferases;Transferring other groups;UDP-alpha-D-galactopyranose furanomutase	-	-	78	4
K01304	pcp	pyroglutamyl-peptidase [EC:3.4.19.3]	-	-	3.4.19.3	Hydrolases;Acting on peptide bonds (peptidases);Omega peptidases;pyroglutamyl-peptidase I	-	-	136	1
K10003	gltJ, aatQ	glutamate/aspartate transport system permease protein	ko02020;ko02010	Two-component system;ABC transporters	-	-	-	-	126	1
K01814	hisA	phosphoribosylformimino-5-aminoimidazole carboxamide ribotide isomerase [EC:5.3.1.16]	ko01110;ko01100;ko01230;ko00340	Biosynthesis of secondary metabolites;Metabolic pathways;Biosynthesis of amino acids;Histidine metabolism	5.3.1.16	Isomerases;Intramolecular oxidoreductases;Interconverting aldoses and ketoses, and related compounds;1-(5-phospho-beta-D-ribosyl)-5-[(5-phospho-beta-D-ribosylamino)methylideneamino]imidazole-4-carboxamide aldose-ketose-isomerase	M00026	Histidine biosynthesis, PRPP => histidine	110	1
K00245	frdB	succinate dehydrogenase iron-sulfur subunit [EC:1.3.5.1]	ko01110;ko00650;ko01200;ko00620;ko00020;ko01100;ko01120;ko00720;ko02020;ko00190	Biosynthesis of secondary metabolites;Butanoate metabolism;Carbon metabolism;Pyruvate metabolism;Citrate cycle (TCA cycle);Metabolic pathways;Microbial metabolism in diverse environments;Carbon fixation pathways in prokaryotes;Two-component system;Oxidative phosphorylation	1.3.5.1	Oxidoreductases;Acting on the CH-CH group of donors;With a quinone or related compound as acceptor;succinate:quinone oxidoreductase	M00011;M00173;M00009;M00150	Citrate cycle, second carbon oxidation, 2-oxoglutarate => oxaloacetate;Reductive citrate cycle (Arnon-Buchanan cycle);Citrate cycle (TCA cycle, Krebs cycle);Fumarate reductase, prokaryotes	126	1
K02852	wecG, rffM	UDP-N-acetyl-D-mannosaminouronate:lipid I N-acetyl-D-mannosaminouronosyltransferase [EC:2.4.1.180]	ko00543	Exopolysaccharide biosynthesis	2.4.1.180	Transferases;Glycosyltransferases;Hexosyltransferases;UDP-N-acetyl-alpha-D-mannosaminouronate:lipid I N-acetyl-alpha-D-mannosaminouronosyltransferase	-	-	118	1
K01719	hemD, UROS	uroporphyrinogen-III synthase [EC:4.2.1.75]	ko00860;ko01120;ko01240;ko01100;ko01110	Porphyrin metabolism;Microbial metabolism in diverse environments;Biosynthesis of cofactors;Metabolic pathways;Biosynthesis of secondary metabolites	4.2.1.75	Lyases;Carbon-oxygen lyases;Hydro-lyases;hydroxymethylbilane hydro-lyase (cyclizing uroporphyrinogen-III-forming)	M00868;M00926;M00121;M00846	Heme biosynthesis, animals and fungi, glycine => heme;Heme biosynthesis, bacteria, glutamyl-tRNA => coproporphyrin III => heme;Heme biosynthesis, plants and bacteria, glutamate => heme;Siroheme biosynthesis, glutamyl-tRNA => siroheme	412	2
K02054	ABC.SP.P1	putative spermidine/putrescine transport system permease protein	ko02024	Quorum sensing	-	-	-	-	244	2
K01521	cdh	CDP-diacylglycerol pyrophosphatase [EC:3.6.1.26]	ko00564;ko01110	Glycerophospholipid metabolism;Biosynthesis of secondary metabolites	3.6.1.26	Hydrolases;Acting on acid anhydrides;In phosphorus-containing anhydrides;CDP-diacylglycerol phosphatidylhydrolase	-	-	90	1
K07391	comM	magnesium chelatase family protein	-	-	-	-	-	-	740	7
K01866	YARS, tyrS	tyrosyl-tRNA synthetase [EC:6.1.1.1]	ko00970	Aminoacyl-tRNA biosynthesis	6.1.1.1	Ligases;Forming carbon-oxygen bonds;Ligases forming aminoacyl-tRNA and related compounds;L-tyrosine:tRNATyr ligase (AMP-forming)	-	-	780	8
K06168	miaB	tRNA-2-methylthio-N6-dimethylallyladenosine synthase [EC:2.8.4.3]	-	-	2.8.4.3	Transferases;Transferring sulfur-containing groups;Transferring alkylthio groups;tRNA N6-(3-methylbut-2-en-1-yl)-adenine37:sulfur-(sulfur carrier),S-adenosyl-L-methionine C2-(methylsulfanyl)transferase	-	-	576	6
K12061	traW	conjugal transfer pilus assembly protein TraW	-	-	-	-	-	-	196	6
K00412	CYTB, petB	ubiquinol-cytochrome c reductase cytochrome b subunit	ko05014;ko04714;ko01100;ko05022;ko04932;ko05010;ko00190;ko02020;ko05016;ko05020;ko05208;ko04260;ko05012;ko05415	Amyotrophic lateral sclerosis;Thermogenesis;Metabolic pathways;Pathways of neurodegeneration - multiple diseases;Non-alcoholic fatty liver disease;Alzheimer disease;Oxidative phosphorylation;Two-component system;Huntington disease;Prion disease;Chemical carcinogenesis - reactive oxygen species;Cardiac muscle contraction;Parkinson disease;Diabetic cardiomyopathy	-	-	M00151;M00152	Cytochrome bc1 complex respiratory unit;Cytochrome bc1 complex	450	2
K07274	mipA, ompV	MipA family protein	-	-	-	-	-	-	244	6
K06942	ychF	ribosome-binding ATPase	-	-	-	-	-	-	774	7
K03190	ureD, ureH	urease accessory protein	-	-	-	-	-	-	60	1
K06131	clsA_B	cardiolipin synthase A/B [EC:2.7.8.-]	ko01100;ko00564	Metabolic pathways;Glycerophospholipid metabolism	-	-	-	-	392	9
K06173	truA, PUS1	tRNA pseudouridine38-40 synthase [EC:5.4.99.12]	-	-	5.4.99.12	Isomerases;Intramolecular transferases;Transferring other groups;tRNA-uridine38-40 uracil mutase	-	-	506	8
K06181	rluE	23S rRNA pseudouridine2457 synthase [EC:5.4.99.20]	-	-	5.4.99.20	Isomerases;Intramolecular transferases;Transferring other groups;23S rRNA-uridine2457 uracil mutase	-	-	128	2
K19734	expR	LuxR family transcriptional regulator, quorum-sensing system regulator ExpR	ko02024	Quorum sensing	-	-	-	-	332	2
K01915	glnA, GLUL	glutamine synthetase [EC:6.3.1.2]	ko04727;ko04217;ko01120;ko00220;ko01100;ko02020;ko00250;ko00910;ko01230;ko00630;ko04724	GABAergic synapse;Necroptosis;Microbial metabolism in diverse environments;Arginine biosynthesis;Metabolic pathways;Two-component system;Alanine, aspartate and glutamate metabolism;Nitrogen metabolism;Biosynthesis of amino acids;Glyoxylate and dicarboxylate metabolism;Glutamatergic synapse	6.3.1.2	Ligases;Forming carbon-nitrogen bonds;Acid-D-ammonia (or amine) ligases (amide synthases);L-glutamate:ammonia ligase (ADP-forming)	-	-	714	5
K01951	guaA, GMPS	GMP synthase (glutamine-hydrolysing) [EC:6.3.5.2]	ko00230;ko01232;ko01100;ko00983	Purine metabolism;Nucleotide metabolism;Metabolic pathways;Drug metabolism - other enzymes	6.3.5.2	Ligases;Forming carbon-nitrogen bonds;Carbon-nitrogen ligases with glutamine as amido-N-donor;xanthosine-5'-phosphate:L-glutamine amido-ligase (AMP-forming)	M00050	Guanine ribonucleotide biosynthesis, IMP => GDP,GTP	4718	81
K02039	phoU	phosphate transport system protein	-	-	-	-	-	-	152	1
K12512	tadD	tight adherence protein D	-	-	-	-	-	-	282	1
K03804	mukE	chromosome partition protein MukE	-	-	-	-	-	-	110	1
K17466	dgaC	D-glucosaminate PTS system EIIC component	ko01120;ko02060;ko00030	Microbial metabolism in diverse environments;Phosphotransferase system (PTS);Pentose phosphate pathway	-	-	-	-	90	1
K16210	togT, rhiT	oligogalacturonide transporter	-	-	-	-	-	-	392	5
K01783	rpe, RPE	ribulose-phosphate 3-epimerase [EC:5.1.3.1]	ko00710;ko01100;ko01120;ko00030;ko01230;ko00040;ko01110;ko01200	Carbon fixation in photosynthetic organisms;Metabolic pathways;Microbial metabolism in diverse environments;Pentose phosphate pathway;Biosynthesis of amino acids;Pentose and glucuronate interconversions;Biosynthesis of secondary metabolites;Carbon metabolism	5.1.3.1	Isomerases;Racemases and epimerases;Acting on carbohydrates and derivatives;D-ribulose-5-phosphate 3-epimerase	M00004;M00007	Pentose phosphate pathway (Pentose phosphate cycle);Pentose phosphate pathway, non-oxidative phase, fructose 6P => ribose 5P	236	4
K09945	K09945	uncharacterized protein	-	-	-	-	-	-	102	2
K01925	murD	UDP-N-acetylmuramoylalanine--D-glutamate ligase [EC:6.3.2.9]	ko00470;ko01100;ko00550	D-Amino acid metabolism;Metabolic pathways;Peptidoglycan biosynthesis	6.3.2.9	Ligases;Forming carbon-nitrogen bonds;Acid-D-amino-acid ligases (peptide synthases);UDP-N-acetyl-alpha-D-muramoyl-L-alanine:D-glutamate ligase (ADP-forming)	-	-	718	9
K00016	LDH, ldh	L-lactate dehydrogenase [EC:1.1.1.27]	ko04922;ko01100;ko05230;ko00270;ko00640;ko01120;ko00010;ko00620;ko04066;ko01110	Glucagon signaling pathway;Metabolic pathways;Central carbon metabolism in cancer;Cysteine and methionine metabolism;Propanoate metabolism;Microbial metabolism in diverse environments;Glycolysis / Gluconeogenesis;Pyruvate metabolism;HIF-1 signaling pathway;Biosynthesis of secondary metabolites	1.1.1.27	Oxidoreductases;Acting on the CH-OH group of donors;With NAD+ or NADP+ as acceptor;(S)-lactate:NAD+ oxidoreductase	-	-	126	3
K00390	cysH	phosphoadenosine phosphosulfate reductase [EC:1.8.4.8 1.8.4.10]	ko00920;ko01120;ko01100	Sulfur metabolism;Microbial metabolism in diverse environments;Metabolic pathways	1.8.4.8;1.8.4.10	Oxidoreductases;Acting on a sulfur group of donors;With a disulfide as acceptor;adenosine 3',5'-bisphosphate,sulfite:thioredoxin-disulfide oxidoreductase (3'-phosphoadenosine-5'-phosphosulfate-forming);Oxidoreductases;Acting on a sulfur group of donors;With a disulfide as acceptor;AMP,sulfite:thioredoxin-disulfide oxidoreductase (adenosine-5'-phosphosulfate-forming)	M00176	Assimilatory sulfate reduction, sulfate => H2S	124	1
K03651	cpdA	3',5'-cyclic-AMP phosphodiesterase [EC:3.1.4.53]	ko02025;ko00230;ko01100	Biofilm formation - Pseudomonas aeruginosa;Purine metabolism;Metabolic pathways	3.1.4.53	Hydrolases;Acting on ester bonds;Phosphoric-diester hydrolases;3',5'-cyclic-AMP 5'-nucleotidohydrolase	-	-	392	4
K00655	plsC	1-acyl-sn-glycerol-3-phosphate acyltransferase [EC:2.3.1.51]	ko00561;ko01100;ko01110;ko00564	Glycerolipid metabolism;Metabolic pathways;Biosynthesis of secondary metabolites;Glycerophospholipid metabolism	2.3.1.51	Transferases;Acyltransferases;Transferring groups other than aminoacyl groups;acyl-CoA:1-acyl-sn-glycerol-3-phosphate 2-O-acyltransferase	M00089	Triacylglycerol biosynthesis	558	5
K15125	fhaB	filamentous hemagglutinin	ko05133	Pertussis	-	-	-	-	644	11
K04765	mazG	nucleoside triphosphate diphosphatase [EC:3.6.1.9]	ko01232;ko01100;ko00770;ko00760;ko00230;ko00240	Nucleotide metabolism;Metabolic pathways;Pantothenate and CoA biosynthesis;Nicotinate and nicotinamide metabolism;Purine metabolism;Pyrimidine metabolism	3.6.1.9	Hydrolases;Acting on acid anhydrides;In phosphorus-containing anhydrides;nucleoside-triphosphate diphosphohydrolase	-	-	68	2
K02483	K02483	two-component system, OmpR family, response regulator	-	-	-	-	-	-	226	2
K03453	TC.BASS	bile acid:Na+ symporter, BASS family	-	-	-	-	-	-	110	2
K13876	araD	2-keto-3-deoxy-L-arabinonate dehydratase [EC:4.2.1.43]	ko01100;ko00053	Metabolic pathways;Ascorbate and aldarate metabolism	4.2.1.43	Lyases;Carbon-oxygen lyases;Hydro-lyases;2-dehydro-3-deoxy-L-arabinonate hydro-lyase (2,5-dioxopentanoate-forming)	-	-	36	3
K09997	artI	arginine transport system substrate-binding protein	ko02010	ABC transporters	-	-	-	-	152	1
K03474	pdxJ	pyridoxine 5-phosphate synthase [EC:2.6.99.2]	ko01240;ko00750;ko01100	Biosynthesis of cofactors;Vitamin B6 metabolism;Metabolic pathways	2.6.99.2	Transferases;Transferring nitrogenous groups;Transferring other nitrogenous groups;1-deoxy-D-xylulose-5-phosphate:3-amino-2-oxopropyl phosphate 3-amino-2-oxopropyltransferase (phosphate-hydrolysing cyclizing)	M00124	Pyridoxal-P biosynthesis, erythrose-4P => pyridoxal-P	530	5
K02519	infB, MTIF2	translation initiation factor IF-2	-	-	-	-	-	-	982	13
K05810	LACC1, yfiH	purine-nucleoside/S-methyl-5'-thioadenosine phosphorylase / adenosine deaminase [EC:2.4.2.1 2.4.2.28 3.5.4.4]	ko01232;ko01100;ko00230;ko00270	Nucleotide metabolism;Metabolic pathways;Purine metabolism;Cysteine and methionine metabolism	3.5.4.4;2.4.2.1;2.4.2.28	Hydrolases;Acting on carbon-nitrogen bonds, other than peptide bonds;In cyclic amidines;adenosine aminohydrolase;Transferases;Glycosyltransferases;Pentosyltransferases;purine-nucleoside:phosphate ribosyltransferase;Transferases;Glycosyltransferases;Pentosyltransferases;S-methyl-5'-thioadenosine:phosphate S-methyl-5-thio-alpha-D-ribosyl-transferase	M00958;M00959;M00034	Adenine ribonucleotide degradation, AMP => Urate;Guanine ribonucleotide degradation, GMP => Urate;Methionine salvage pathway	64	4
K09691	wzt, rbfB	lipopolysaccharide transport system ATP-binding protein	ko02010	ABC transporters	-	-	-	-	328	4
K06152	E1.1.99.3G	gluconate 2-dehydrogenase gamma chain [EC:1.1.99.3]	ko00030;ko01100;ko01120	Pentose phosphate pathway;Metabolic pathways;Microbial metabolism in diverse environments	1.1.99.3	Oxidoreductases;Acting on the CH-OH group of donors;With unknown physiological acceptors;D-gluconate:acceptor 2-oxidoreductase	-	-	114	1
K07998	MMP19, MMP18	matrix metalloproteinase-19 (RASI) [EC:3.4.24.-]	-	-	-	-	-	-	2824	8
K25283	yclO, ceuC	iron-siderophore transport system permease protein	-	-	-	-	-	-	162	3
K22051	mscM, bspA	miniconductance mechanosensitive channel	-	-	-	-	-	-	394	11
K06351	kipI	inhibitor of KinA	-	-	-	-	-	-	102	1
K02010	afuC, fbpC	iron(III) transport system ATP-binding protein [EC:7.2.2.7]	ko02010	ABC transporters	7.2.2.7	Translocases;Catalysing the translocation of inorganic cations;Linked to the hydrolysis of a nucleoside triphosphate;ATP phosphohydrolase (ABC-type, Fe3+-transporting)	-	-	598	5
K02477	K02477	two-component system, LytTR family, response regulator	-	-	-	-	-	-	226	2
K01885	EARS, gltX	glutamyl-tRNA synthetase [EC:6.1.1.17]	ko01240;ko01110;ko01100;ko00860;ko00970;ko01120	Biosynthesis of cofactors;Biosynthesis of secondary metabolites;Metabolic pathways;Porphyrin metabolism;Aminoacyl-tRNA biosynthesis;Microbial metabolism in diverse environments	6.1.1.17	Ligases;Forming carbon-oxygen bonds;Ligases forming aminoacyl-tRNA and related compounds;L-glutamate:tRNAGlu ligase (AMP-forming)	M00121	Heme biosynthesis, plants and bacteria, glutamate => heme	774	8
K02195	ccmC	heme exporter protein C	ko02010	ABC transporters	-	-	-	-	374	3
K08309	slt	soluble lytic murein transglycosylase [EC:4.2.2.-]	-	-	-	-	-	-	208	6
K22041	comR	TetR/AcrR family transcriptional regulator, copper-responsive repressor	-	-	-	-	-	-	200	3
K00658	DLST, sucB	2-oxoglutarate dehydrogenase E2 component (dihydrolipoamide succinyltransferase) [EC:2.3.1.61]	ko00380;ko01120;ko01110;ko01100;ko00310;ko00020;ko01200	Tryptophan metabolism;Microbial metabolism in diverse environments;Biosynthesis of secondary metabolites;Metabolic pathways;Lysine degradation;Citrate cycle (TCA cycle);Carbon metabolism	2.3.1.61	Transferases;Acyltransferases;Transferring groups other than aminoacyl groups;succinyl-CoA:enzyme-N6-(dihydrolipoyl)lysine S-succinyltransferase	M00011;M00032;M00009	Citrate cycle, second carbon oxidation, 2-oxoglutarate => oxaloacetate;Lysine degradation, lysine => saccharopine => acetoacetyl-CoA;Citrate cycle (TCA cycle, Krebs cycle)	680	7
K03222	yscJ, sctJ, hrcJ, ssaJ	type III secretion protein J	ko03070	Bacterial secretion system	-	-	M00660;M00542	Xanthomonas spp. pathogenicity signature, T3SS and effectors;EHEC/EPEC pathogenicity signature, T3SS and effectors	130	1
K07795	tctC	putative tricarboxylic transport membrane protein	ko02020	Two-component system	-	-	-	-	152	3
K00991	ispD	2-C-methyl-D-erythritol 4-phosphate cytidylyltransferase [EC:2.7.7.60]	ko00900;ko01110;ko01100	Terpenoid backbone biosynthesis;Biosynthesis of secondary metabolites;Metabolic pathways	2.7.7.60	Transferases;Transferring phosphorus-containing groups;Nucleotidyltransferases;CTP:2-C-methyl-D-erythritol 4-phosphate cytidylyltransferase	M00096	C5 isoprenoid biosynthesis, non-mevalonate pathway	122	4
K02967	RP-S2, MRPS2, rpsB	small subunit ribosomal protein S2	ko03010	Ribosome	-	-	-	-	626	6
K03543	emrA	membrane fusion protein, multidrug efflux system	-	-	-	-	-	-	474	7
K03231	EEF1A	elongation factor 1-alpha	ko05134;ko05140;ko03013	Legionellosis;Leishmaniasis;Nucleocytoplasmic transport	-	-	-	-	16	1
K06861	lptB	lipopolysaccharide export system ATP-binding protein [EC:7.5.2.5]	ko02010	ABC transporters	7.5.2.5	Translocases;Catalysing the translocation of carbohydrates and their derivatives;Linked to the hydrolysis of a nucleoside triphosphate;ATP phosphohydrolase (ABC-type, lipopolysaccharide-exporting)	-	-	164	3
K00799	GST, gst	glutathione S-transferase [EC:2.5.1.18]	ko01100;ko00980;ko00982;ko05204;ko00983;ko01524;ko05225;ko05200;ko04212;ko05418;ko05208;ko05207;ko00480	Metabolic pathways;Metabolism of xenobiotics by cytochrome P450;Drug metabolism - cytochrome P450;Chemical carcinogenesis - DNA adducts;Drug metabolism - other enzymes;Platinum drug resistance;Hepatocellular carcinoma;Pathways in cancer;Longevity regulating pathway - worm;Fluid shear stress and atherosclerosis;Chemical carcinogenesis - reactive oxygen species;Chemical carcinogenesis - receptor ac…	2.5.1.18	Transferases;Transferring alkyl or aryl groups, other than methyl groups;Transferring alkyl or aryl groups, other than methyl groups (only sub-subclass identified to date);RX:glutathione R-transferase	-	-	796	6
K02100	araE	MFS transporter, SP family, arabinose:H+ symporter	-	-	-	-	-	-	156	2
K07261	mepA	penicillin-insensitive murein DD-endopeptidase [EC:3.4.24.-]	-	-	-	-	-	-	82	2
K21062	lhpC	1-pyrroline-4-hydroxy-2-carboxylate deaminase [EC:3.5.4.22]	ko00470;ko01100	D-Amino acid metabolism;Metabolic pathways	3.5.4.22	Hydrolases;Acting on carbon-nitrogen bonds, other than peptide bonds;In cyclic amidines;1-pyrroline-4-hydroxy-2-carboxylate aminohydrolase (ring-opening)	M00948	Hydroxyproline degradation, trans-4-hydroxy-L-proline => 2-oxoglutarate	90	2
K03562	tolQ	biopolymer transport protein TolQ	-	-	-	-	-	-	174	5
K01929	murF	UDP-N-acetylmuramoyl-tripeptide--D-alanyl-D-alanine ligase [EC:6.3.2.10]	ko01100;ko01502;ko00550;ko00300	Metabolic pathways;Vancomycin resistance;Peptidoglycan biosynthesis;Lysine biosynthesis	6.3.2.10	Ligases;Forming carbon-nitrogen bonds;Acid-D-amino-acid ligases (peptide synthases);UDP-N-acetylmuramoyl-L-alanyl-D-glutamyl-L-lysine:D-alanyl-D-alanine ligase (ADP-forming)	-	-	758	8
K07146	K07146	UPF0176 protein	-	-	-	-	-	-	562	6
K13483	yagT	xanthine dehydrogenase YagT iron-sulfur-binding subunit	ko01232;ko01100;ko00230;ko01120	Nucleotide metabolism;Metabolic pathways;Purine metabolism;Microbial metabolism in diverse environments	-	-	M00959;M00546;M00958	Guanine ribonucleotide degradation, GMP => Urate;Purine degradation, xanthine => urea;Adenine ribonucleotide degradation, AMP => Urate	118	1
K01919	gshA	glutamate--cysteine ligase [EC:6.3.2.2]	ko00270;ko01100;ko01240;ko00480	Cysteine and methionine metabolism;Metabolic pathways;Biosynthesis of cofactors;Glutathione metabolism	6.3.2.2	Ligases;Forming carbon-nitrogen bonds;Acid-D-amino-acid ligases (peptide synthases);L-glutamate:L-cysteine gamma-ligase (ADP-forming)	M00118	Glutathione biosynthesis, glutamate => glutathione	712	8
K00600	glyA, SHMT	glycine hydroxymethyltransferase [EC:2.1.2.1]	ko01240;ko01110;ko01200;ko01523;ko01120;ko00670;ko01100;ko00260;ko01230;ko00680;ko00460;ko00630	Biosynthesis of cofactors;Biosynthesis of secondary metabolites;Carbon metabolism;Antifolate resistance;Microbial metabolism in diverse environments;One carbon pool by folate;Metabolic pathways;Glycine, serine and threonine metabolism;Biosynthesis of amino acids;Methane metabolism;Cyanoamino acid metabolism;Glyoxylate and dicarboxylate metabolism	2.1.2.1	Transferases;Transferring one-carbon groups;Hydroxymethyl-, formyl- and related transferases;5,10-methylenetetrahydrofolate:glycine hydroxymethyltransferase	M00346;M00140;M00532;M00141	Formaldehyde assimilation, serine pathway;C1-unit interconversion, prokaryotes;Photorespiration;C1-unit interconversion, eukaryotes	714	5
K06950	K06950	uncharacterized protein	-	-	-	-	-	-	146	2
K02854	rhaR	AraC family transcriptional regulator, L-rhamnose operon transcriptional activator RhaR	-	-	-	-	-	-	92	2
K00684	aat	leucyl/phenylalanyl-tRNA---protein transferase [EC:2.3.2.6]	-	-	2.3.2.6	Transferases;Acyltransferases;Aminoacyltransferases;L-leucyl-tRNALeu:[protein] N-terminal L-lysine/L-arginine leucyltransferase	-	-	120	1
K02906	RP-L3, MRPL3, rplC	large subunit ribosomal protein L3	ko03010	Ribosome	-	-	-	-	524	5
K01788	nanE	N-acylglucosamine-6-phosphate 2-epimerase [EC:5.1.3.9]	ko00520;ko01100	Amino sugar and nucleotide sugar metabolism;Metabolic pathways	5.1.3.9	Isomerases;Racemases and epimerases;Acting on carbohydrates and derivatives;N-acyl-D-glucosamine-6-phosphate 2-epimerase	-	-	142	1
K00117	gcd	quinoprotein glucose dehydrogenase [EC:1.1.5.2]	ko00030;ko01110;ko01100	Pentose phosphate pathway;Biosynthesis of secondary metabolites;Metabolic pathways	1.1.5.2	Oxidoreductases;Acting on the CH-OH group of donors;With a quinone or similar compound as acceptor;D-glucose:ubiquinone oxidoreductase	-	-	586	9
K01872	AARS, alaS	alanyl-tRNA synthetase [EC:6.1.1.7]	ko00970	Aminoacyl-tRNA biosynthesis	6.1.1.7	Ligases;Forming carbon-oxygen bonds;Ligases forming aminoacyl-tRNA and related compounds;L-alanine:tRNAAla ligase (AMP-forming)	-	-	928	16
K03110	ftsY	fused signal recognition particle receptor	ko03070;ko02024;ko03060	Bacterial secretion system;Quorum sensing;Protein export	-	-	-	-	604	6
K07644	cusS, copS, silS	two-component system, OmpR family, heavy metal sensor histidine kinase CusS [EC:2.7.13.3]	ko02020	Two-component system	2.7.13.3	Transferases;Transferring phosphorus-containing groups;Protein-histidine kinases;ATP:protein-L-histidine N-phosphotransferase	M00745	Imipenem resistance, repression of porin OprD	292	7
K13598	ntrY	two-component system, NtrC family, nitrogen regulation sensor histidine kinase NtrY [EC:2.7.13.3]	ko02020	Two-component system	2.7.13.3	Transferases;Transferring phosphorus-containing groups;Protein-histidine kinases;ATP:protein-L-histidine N-phosphotransferase	-	-	44	4
K07232	CHAC, chaC	glutathione-specific gamma-glutamylcyclotransferase [EC:4.3.2.7]	ko01100;ko00480	Metabolic pathways;Glutathione metabolism	4.3.2.7	Lyases;Carbon-nitrogen lyases;Amidine-lyases;glutathione gamma-glutamyl cyclotransferase (5-oxo-L-proline producing)	-	-	68	2
K01631	dgoA	2-dehydro-3-deoxyphosphogalactonate aldolase [EC:4.1.2.21]	ko01100;ko00052	Metabolic pathways;Galactose metabolism	4.1.2.21	Lyases;Carbon-carbon lyases;Aldehyde-lyases;2-dehydro-3-deoxy-6-phospho-D-galactonate D-glyceraldehyde-3-phospho-lyase (pyruvate-forming)	M00552	D-galactonate degradation, De Ley-Doudoroff pathway, D-galactonate => glycerate-3P	94	1
K00989	rph	ribonuclease PH [EC:2.7.7.56]	-	-	2.7.7.56	Transferases;Transferring phosphorus-containing groups;Nucleotidyltransferases;tRNA:phosphate nucleotidyltransferase	-	-	138	2
K07659	ompR	two-component system, OmpR family, phosphate regulon response regulator OmpR	ko02020;ko02026	Two-component system;Biofilm formation - Escherichia coli	-	-	-	-	120	2
K03784	deoD	purine-nucleoside phosphorylase [EC:2.4.2.1]	ko00230;ko01100;ko01232;ko01110;ko00760	Purine metabolism;Metabolic pathways;Nucleotide metabolism;Biosynthesis of secondary metabolites;Nicotinate and nicotinamide metabolism	2.4.2.1	Transferases;Glycosyltransferases;Pentosyltransferases;purine-nucleoside:phosphate ribosyltransferase	M00958;M00959	Adenine ribonucleotide degradation, AMP => Urate;Guanine ribonucleotide degradation, GMP => Urate	164	4
K03269	lpxH	UDP-2,3-diacylglucosamine hydrolase [EC:3.6.1.54]	ko00540;ko01100	Lipopolysaccharide biosynthesis;Metabolic pathways	3.6.1.54	Hydrolases;Acting on acid anhydrides;In phosphorus-containing anhydrides;UDP-2-N,3-O-bis[(3R)-3-hydroxyacyl]-alpha-D-glucosamine 2-N,3-O-bis[(3R)-3-hydroxyacyl]-alpha-D-glucosamine-1-phosphate phosphohydrolase	M00060;M00866	KDO2-lipid A biosynthesis, Raetz pathway, LpxL-LpxM type;KDO2-lipid A biosynthesis, Raetz pathway, non-LpxL-LpxM type	200	3
K20862	yigB	FMN hydrolase / 5-amino-6-(5-phospho-D-ribitylamino)uracil phosphatase [EC:3.1.3.102 3.1.3.104]	ko01110;ko01240;ko01100;ko00740	Biosynthesis of secondary metabolites;Biosynthesis of cofactors;Metabolic pathways;Riboflavin metabolism	3.1.3.102;3.1.3.104	Hydrolases;Acting on ester bonds;Phosphoric-monoester hydrolases;FMN phosphohydrolase;Hydrolases;Acting on ester bonds;Phosphoric-monoester hydrolases;5-amino-6-(5-phospho-D-ribitylamino)uracil phosphohydrolase	M00125	Riboflavin biosynthesis, plants and bacteria, GTP => riboflavin/FMN/FAD	118	1
K11216	lsrK	autoinducer-2 kinase [EC:2.7.1.189]	ko02024	Quorum sensing	2.7.1.189	Transferases;Transferring phosphorus-containing groups;Phosphotransferases with an alcohol group as acceptor;ATP:(S)-4,5-dihydroxypentane-2,3-dione 5-phosphotransferase	-	-	184	2
K07304	msrA	peptide-methionine (S)-S-oxide reductase [EC:1.8.4.11]	-	-	1.8.4.11	Oxidoreductases;Acting on a sulfur group of donors;With a disulfide as acceptor;peptide-L-methionine:thioredoxin-disulfide S-oxidoreductase [L-methionine (S)-S-oxide-forming]	-	-	298	5
K03188	ureF	urease accessory protein	-	-	-	-	-	-	72	1
K03685	rnc, DROSHA, RNT1	ribonuclease III [EC:3.1.26.3]	ko03008;ko05205	Ribosome biogenesis in eukaryotes;Proteoglycans in cancer	3.1.26.3	Hydrolases;Acting on ester bonds;Endoribonucleases producing 5'-phosphomonoesters;ribonuclease III	-	-	498	4
K02063	thiP	thiamine transport system permease protein	ko02010	ABC transporters	-	-	-	-	276	8
K03582	recB	exodeoxyribonuclease V beta subunit [EC:3.1.11.5]	ko03440	Homologous recombination	3.1.11.5	Hydrolases;Acting on ester bonds;Exodeoxyribonucleases producing 5'-phosphomonoesters;exodeoxyribonuclease V	-	-	470	12
K16322	pit	low-affinity inorganic phosphate transporter	-	-	-	-	-	-	224	4
K22507	spaP	type III secretion system export apparatus protein	-	-	-	-	-	-	314	2
K04487	iscS, NFS1	cysteine desulfurase [EC:2.8.1.7]	ko04122;ko01240;ko01100;ko00730	Sulfur relay system;Biosynthesis of cofactors;Metabolic pathways;Thiamine metabolism	2.8.1.7	Transferases;Transferring sulfur-containing groups;Sulfurtransferases;L-cysteine:acceptor sulfurtransferase	-	-	270	6
K03688	ubiB, aarF	ubiquinone biosynthesis protein	-	-	-	-	-	-	764	10
K05813	ugpB	sn-glycerol 3-phosphate transport system substrate-binding protein	ko02010	ABC transporters	-	-	-	-	234	4
K02386	flgA	flagellar basal body P-ring formation protein FlgA	ko02040	Flagellar assembly	-	-	-	-	212	3
K03981	dsbC	thiol:disulfide interchange protein DsbC [EC:5.3.4.1]	-	-	5.3.4.1	Isomerases;Intramolecular oxidoreductases;Transposing S-S bonds;protein disulfide-isomerase	-	-	168	1
K00240	sdhB, frdB	succinate dehydrogenase iron-sulfur subunit [EC:1.3.5.1]	ko00650;ko01200;ko00020;ko01110;ko00190;ko00720;ko01120;ko01100	Butanoate metabolism;Carbon metabolism;Citrate cycle (TCA cycle);Biosynthesis of secondary metabolites;Oxidative phosphorylation;Carbon fixation pathways in prokaryotes;Microbial metabolism in diverse environments;Metabolic pathways	1.3.5.1	Oxidoreductases;Acting on the CH-CH group of donors;With a quinone or related compound as acceptor;succinate:quinone oxidoreductase	M00376;M00009;M00173;M00149;M00374;M00011	3-Hydroxypropionate bi-cycle;Citrate cycle (TCA cycle, Krebs cycle);Reductive citrate cycle (Arnon-Buchanan cycle);Succinate dehydrogenase, prokaryotes;Dicarboxylate-hydroxybutyrate cycle;Citrate cycle, second carbon oxidation, 2-oxoglutarate => oxaloacetate	182	4
K07773	arcA	two-component system, OmpR family, aerobic respiration control protein ArcA	ko02026;ko02020	Biofilm formation - Escherichia coli;Two-component system	-	-	-	-	112	1
K09999	artQ	arginine transport system permease protein	ko02010	ABC transporters	-	-	-	-	120	1
K07150	K07150	uncharacterized protein	-	-	-	-	-	-	126	1
K13735	yeeJ	adhesin/invasin	ko05135;ko05100	Yersinia infection;Bacterial invasion of epithelial cells	-	-	-	-	434	3
K00884	NAGK, nagK	N-acetylglucosamine kinase [EC:2.7.1.59]	ko00520;ko01100;ko01250	Amino sugar and nucleotide sugar metabolism;Metabolic pathways;Biosynthesis of nucleotide sugars	2.7.1.59	Transferases;Transferring phosphorus-containing groups;Phosphotransferases with an alcohol group as acceptor;ATP:N-acetyl-D-glucosamine 6-phosphotransferase	-	-	72	2
K03205	virD4, lvhD4	type IV secretion system protein VirD4 [EC:7.4.2.8]	ko03070	Bacterial secretion system	7.4.2.8	Translocases;Catalysing the translocation of amino acids and peptides;Linked to the hydrolysis of a nucleoside triphosphate;ATP phosphohydrolase (protein-secreting)	-	-	692	4
K07277	SAM50, TOB55, bamA	outer membrane protein insertion porin family	-	-	-	-	-	-	982	15
K02052	ABC.SP.A	putative spermidine/putrescine transport system ATP-binding protein	ko02024	Quorum sensing	-	-	-	-	638	7
K06016	pydC	beta-ureidopropionase / N-carbamoyl-L-amino-acid hydrolase [EC:3.5.1.6 3.5.1.87]	ko00240;ko01100	Pyrimidine metabolism;Metabolic pathways	3.5.1.6;3.5.1.87	Hydrolases;Acting on carbon-nitrogen bonds, other than peptide bonds;In linear amides;3-ureidopropanoate amidohydrolase;Hydrolases;Acting on carbon-nitrogen bonds, other than peptide bonds;In linear amides;N-carbamoyl-L-amino-acid amidohydrolase	M00046	Pyrimidine degradation, uracil => beta-alanine, thymine => 3-aminoisobutanoate	128	4
K02430	fucR	DeoR family transcriptional regulator, L-fucose operon activator	-	-	-	-	-	-	130	1
K06890	K06890	uncharacterized protein	-	-	-	-	-	-	476	6
K01923	purC	phosphoribosylaminoimidazole-succinocarboxamide synthase [EC:6.3.2.6]	ko01100;ko01110;ko00230	Metabolic pathways;Biosynthesis of secondary metabolites;Purine metabolism	6.3.2.6	Ligases;Forming carbon-nitrogen bonds;Acid-D-amino-acid ligases (peptide synthases);5-amino-1-(5-phospho-D-ribosyl)imidazole-4-carboxylate:L-aspartate ligase (ADP-forming)	M00048	De novo purine biosynthesis, PRPP + glutamine => IMP	202	2
K06918	K06918	uncharacterized protein	-	-	-	-	-	-	252	2
K02411	fliH	flagellar assembly protein FliH	ko02040	Flagellar assembly	-	-	-	-	156	2
K06911	PIR	quercetin 2,3-dioxygenase [EC:1.13.11.24]	-	-	1.13.11.24	Oxidoreductases;Acting on single donors with incorporation of molecular oxygen (oxygenases);With incorporation of two atoms of oxygen;quercetin:oxygen 2,3-oxidoreductase (ring-opening)	-	-	128	1
K07661	rstA	two-component system, OmpR family, response regulator RstA	ko02020	Two-component system	-	-	-	-	88	1
K19337	hexR	RpiR family transcriptional regulator, carbohydrate utilization regulator	-	-	-	-	-	-	368	4
K10004	gltL, aatP	glutamate/aspartate transport system ATP-binding protein [EC:7.4.2.1]	ko02020;ko02010	Two-component system;ABC transporters	7.4.2.1	Translocases;Catalysing the translocation of amino acids and peptides;Linked to the hydrolysis of a nucleoside triphosphate;ATP phosphohydrolase (ABC-type, polar-amino-acid-importing)	-	-	126	2
K11963	urtE	urea transport system ATP-binding protein	ko02010	ABC transporters	-	-	-	-	108	1
K07507	mgtC	putative Mg2+ transporter-C (MgtC) family protein	-	-	-	-	-	-	126	1
K02237	comEA	competence protein ComEA	-	-	-	-	-	-	122	1
K12678	aidA-I, misL	autotransporter family porin	-	-	-	-	-	-	294	6
K03168	topA	DNA topoisomerase I [EC:5.6.2.1]	-	-	5.6.2.1	Isomerases;Isomerases altering macromolecular conformation;Enzymes altering nucleic acid conformation;DNA topoisomerase	-	-	982	18
K00758	deoA, TYMP	thymidine phosphorylase [EC:2.4.2.4]	ko00240;ko00983;ko05219;ko01100;ko01232	Pyrimidine metabolism;Drug metabolism - other enzymes;Bladder cancer;Metabolic pathways;Nucleotide metabolism	2.4.2.4	Transferases;Glycosyltransferases;Pentosyltransferases;thymidine:phosphate deoxy-alpha-D-ribosyltransferase	-	-	198	3
K01902	sucD	succinyl-CoA synthetase alpha subunit [EC:6.2.1.5]	ko00640;ko01120;ko01100;ko00720;ko00660;ko01110;ko01200;ko00020	Propanoate metabolism;Microbial metabolism in diverse environments;Metabolic pathways;Carbon fixation pathways in prokaryotes;C5-Branched dibasic acid metabolism;Biosynthesis of secondary metabolites;Carbon metabolism;Citrate cycle (TCA cycle)	6.2.1.5	Ligases;Forming carbon-sulfur bonds;Acid-thiol ligases;succinate:CoA ligase (ADP-forming)	M00374;M00011;M00620;M00173;M00009	Dicarboxylate-hydroxybutyrate cycle;Citrate cycle, second carbon oxidation, 2-oxoglutarate => oxaloacetate;Incomplete reductive citrate cycle, acetyl-CoA => oxoglutarate;Reductive citrate cycle (Arnon-Buchanan cycle);Citrate cycle (TCA cycle, Krebs cycle)	566	5
K00027	ME2, sfcA, maeA	malate dehydrogenase (oxaloacetate-decarboxylating) [EC:1.1.1.38]	ko00620;ko01200;ko02020	Pyruvate metabolism;Carbon metabolism;Two-component system	1.1.1.38	Oxidoreductases;Acting on the CH-OH group of donors;With NAD+ or NADP+ as acceptor;(S)-malate:NAD+ oxidoreductase (oxaloacetate-decarboxylating)	-	-	230	2
K00564	rsmC	16S rRNA (guanine1207-N2)-methyltransferase [EC:2.1.1.172]	-	-	2.1.1.172	Transferases;Transferring one-carbon groups;Methyltransferases;S-adenosyl-L-methionine:16S rRNA (guanine1207-N2)-methyltransferase	-	-	202	7
K02841	waaC, rfaC	lipopolysaccharide heptosyltransferase I [EC:2.4.99.23]	ko00540;ko01100	Lipopolysaccharide biosynthesis;Metabolic pathways	2.4.99.23	Transferases;Glycosyltransferases;Transferring other glycosyl groups;ADP-L-glycero-beta-D-manno-heptose:an alpha-Kdo-(2->4)-alpha-Kdo-(2->6)-[lipid A] 5-alpha-heptosyltransferase	-	-	180	4
K06207	typA, bipA	GTP-binding protein	-	-	-	-	-	-	838	8
K00134	GAPDH, gapA	glyceraldehyde 3-phosphate dehydrogenase (phosphorylating) [EC:1.2.1.12]	ko05010;ko01230;ko01100;ko00710;ko05132;ko01120;ko00010;ko01200;ko05130;ko05415;ko04066;ko01110	Alzheimer disease;Biosynthesis of amino acids;Metabolic pathways;Carbon fixation in photosynthetic organisms;Salmonella infection;Microbial metabolism in diverse environments;Glycolysis / Gluconeogenesis;Carbon metabolism;Pathogenic Escherichia coli infection;Diabetic cardiomyopathy;HIF-1 signaling pathway;Biosynthesis of secondary metabolites	1.2.1.12	Oxidoreductases;Acting on the aldehyde or oxo group of donors;With NAD+ or NADP+ as acceptor;D-glyceraldehyde-3-phosphate:NAD+ oxidoreductase (phosphorylating)	M00001;M00003;M00166;M00552;M00308;M00165;M00002	Glycolysis (Embden-Meyerhof pathway), glucose => pyruvate;Gluconeogenesis, oxaloacetate => fructose-6P;Reductive pentose phosphate cycle, ribulose-5P => glyceraldehyde-3P;D-galactonate degradation, De Ley-Doudoroff pathway, D-galactonate => glycerate-3P;Semi-phosphorylative Entner-Doudoroff pathway, gluconate => glycerate-3P;Reductive pentose phosphate cycle (Calvin cycle);Glycolysis, core module…	674	5
K02031	ddpD	peptide/nickel transport system ATP-binding protein	ko02024	Quorum sensing	-	-	-	-	994	13
K03214	yfiF, trmG	RNA methyltransferase, TrmH family [EC:2.1.1.-]	-	-	-	-	-	-	118	3
K07664	baeR, smeR	two-component system, OmpR family, response regulator BaeR	ko02020	Two-component system	-	-	-	-	128	1
K05814	ugpA	sn-glycerol 3-phosphate transport system permease protein	ko02010	ABC transporters	-	-	-	-	100	2
K10857	exoX	exodeoxyribonuclease X [EC:3.1.11.-]	ko03430	Mismatch repair	-	-	-	-	110	1
K07026	E3.1.3.70	mannosyl-3-phosphoglycerate phosphatase [EC:3.1.3.70]	ko01100;ko00051	Metabolic pathways;Fructose and mannose metabolism	3.1.3.70	Hydrolases;Acting on ester bonds;Phosphoric-monoester hydrolases;2-O-(alpha-D-mannosyl)-3-phosphoglycerate phosphohydrolase	-	-	52	1
K06206	sfsA	sugar fermentation stimulation protein A	-	-	-	-	-	-	162	1
K15735	csiR	GntR family transcriptional regulator, carbon starvation induced regulator	-	-	-	-	-	-	108	1
K02074	ABC.ZM.A	zinc/manganese transport system ATP-binding protein	-	-	-	-	-	-	90	1
K09810	lolD	lipoprotein-releasing system ATP-binding protein [EC:7.6.2.-]	ko02010	ABC transporters	-	-	-	-	514	7
K01150	endA	deoxyribonuclease I [EC:3.1.21.1]	-	-	3.1.21.1	Hydrolases;Acting on ester bonds;Endodeoxyribonucleases producing 5'-phosphomonoesters;deoxyribonuclease I	-	-	164	2
K03980	murJ, mviN	putative peptidoglycan lipid II flippase	-	-	-	-	-	-	720	8
K00382	DLD, lpd, pdhD	dihydrolipoamide dehydrogenase [EC:1.8.1.4]	ko01100;ko00260;ko00380;ko00640;ko01120;ko00280;ko00630;ko00310;ko01110;ko01240;ko00010;ko00620;ko00020;ko01200	Metabolic pathways;Glycine, serine and threonine metabolism;Tryptophan metabolism;Propanoate metabolism;Microbial metabolism in diverse environments;Valine, leucine and isoleucine degradation;Glyoxylate and dicarboxylate metabolism;Lysine degradation;Biosynthesis of secondary metabolites;Biosynthesis of cofactors;Glycolysis / Gluconeogenesis;Pyruvate metabolism;Citrate cycle (TCA cycle);Carbon me…	1.8.1.4	Oxidoreductases;Acting on a sulfur group of donors;With NAD+ or NADP+ as acceptor;protein-N6-(dihydrolipoyl)lysine:NAD+ oxidoreductase	M00011;M00036;M00032;M00307;M00009;M00532	Citrate cycle, second carbon oxidation, 2-oxoglutarate => oxaloacetate;Leucine degradation, leucine => acetoacetate + acetyl-CoA;Lysine degradation, lysine => saccharopine => acetoacetyl-CoA;Pyruvate oxidation, pyruvate => acetyl-CoA;Citrate cycle (TCA cycle, Krebs cycle);Photorespiration	1272	12
K06183	rsuA	16S rRNA pseudouridine516 synthase [EC:5.4.99.19]	-	-	5.4.99.19	Isomerases;Intramolecular transferases;Transferring other groups;16S rRNA-uridine516 uracil mutase	-	-	68	1
K18800	ubiI	2-polyprenylphenol 6-hydroxylase [EC:1.14.13.240]	ko00130;ko01100;ko01240;ko01110	Ubiquinone and other terpenoid-quinone biosynthesis;Metabolic pathways;Biosynthesis of cofactors;Biosynthesis of secondary metabolites	1.14.13.240	Oxidoreductases;Acting on paired donors, with incorporation or reduction of molecular oxygen;With NADH or NADPH as one donor, and incorporation of one atom of oxygen into the other donor;2-(all-trans-polyprenyl)phenol,NADPH:oxygen oxidoreductase (6-hydroxylating)	M00117	Ubiquinone biosynthesis, prokaryotes, chorismate (+ polyprenyl-PP) => ubiquinol	250	7
K16078	ail	attachment invasion locus protein	-	-	-	-	-	-	732	7
K02488	pleD	two-component system, cell cycle response regulator [EC:2.7.7.65]	ko04112;ko02020	Cell cycle - Caulobacter;Two-component system	2.7.7.65	Transferases;Transferring phosphorus-containing groups;Nucleotidyltransferases;GTP:GTP guanylyltransferase (cyclizing)	-	-	568	4
K03683	rnt	ribonuclease T [EC:3.1.13.-]	-	-	-	-	-	-	134	4
K02863	RP-L1, MRPL1, rplA	large subunit ribosomal protein L1	ko03010	Ribosome	-	-	-	-	490	7
K07186	smp	membrane protein	-	-	-	-	-	-	116	1
K04763	xerD	integrase/recombinase XerD	-	-	-	-	-	-	770	4
K03607	proQ	ProP effector	-	-	-	-	-	-	436	7
K05515	mrdA	penicillin-binding protein 2 [EC:3.4.16.4]	ko01100;ko01501;ko00550	Metabolic pathways;beta-Lactam resistance;Peptidoglycan biosynthesis	3.4.16.4	Hydrolases;Acting on peptide bonds (peptidases);Serine-type carboxypeptidases;serine-type D-Ala-D-Ala carboxypeptidase	-	-	364	12
K09921	K09921	uncharacterized protein	-	-	-	-	-	-	96	1
K19803	lpxT	Kdo2-lipid A phosphotransferase [EC:2.7.4.29]	ko00540	Lipopolysaccharide biosynthesis	2.7.4.29	Transferases;Transferring phosphorus-containing groups;Phosphotransferases with a phosphate group as acceptor;ditrans-octacis-undecaprenyl-diphosphate:alpha-D-Kdo-(2->4)-alpha-D-Kdo-(2->6)-lipid-A phosphotransferase	-	-	130	3
K15555	ssuB	sulfonate transport system ATP-binding protein [EC:7.6.2.14]	ko02010;ko00920	ABC transporters;Sulfur metabolism	7.6.2.14	Translocases;Catalysing the translocation of other compounds;Linked to the hydrolysis of a nucleoside triphosphate;ATP phosphohydrolase (ABC-type, aliphatic sulfonate-importing)	-	-	88	1
K06213	mgtE	magnesium transporter	-	-	-	-	-	-	784	5
K03675	grxB	glutaredoxin 2	-	-	-	-	-	-	138	1
K14742	tsaB	tRNA threonylcarbamoyladenosine biosynthesis protein TsaB	-	-	-	-	-	-	462	6
K01243	mtnN, mtn, pfs	adenosylhomocysteine nucleosidase [EC:3.2.2.9]	ko00270;ko01100;ko01230	Cysteine and methionine metabolism;Metabolic pathways;Biosynthesis of amino acids	3.2.2.9	Hydrolases;Glycosylases;Hydrolysing N-glycosyl compounds;S-adenosyl-L-homocysteine homocysteinylribohydrolase	M00609;M00034	Cysteine biosynthesis, methionine => cysteine;Methionine salvage pathway	172	4
K09824	virK	uncharacterized protein	-	-	-	-	-	-	204	2
K16137	nemR	TetR/AcrR family transcriptional regulator, transcriptional repressor for nem operon	-	-	-	-	-	-	152	3
K05368	fre, ubiB	NAD(P)H-flavin reductase [EC:1.5.1.41]	ko00740;ko01100	Riboflavin metabolism;Metabolic pathways	1.5.1.41	Oxidoreductases;Acting on the CH-NH group of donors;With NAD+ or NADP+ as acceptor;riboflavin:NAD(P)+ oxidoreductase	-	-	142	3
K07130	kynB	arylformamidase [EC:3.5.1.9]	ko01100;ko01240;ko00380;ko00630	Metabolic pathways;Biosynthesis of cofactors;Tryptophan metabolism;Glyoxylate and dicarboxylate metabolism	3.5.1.9	Hydrolases;Acting on carbon-nitrogen bonds, other than peptide bonds;In linear amides;aryl-formylamine amidohydrolase	M00038;M00912	Tryptophan metabolism, tryptophan => kynurenine => 2-aminomuconate;NAD biosynthesis, tryptophan => quinolinate => NAD	70	1
K01091	gph	phosphoglycolate phosphatase [EC:3.1.3.18]	ko00630;ko01110;ko01100	Glyoxylate and dicarboxylate metabolism;Biosynthesis of secondary metabolites;Metabolic pathways	3.1.3.18	Hydrolases;Acting on ester bonds;Phosphoric-monoester hydrolases;2-phosphoglycolate phosphohydrolase	-	-	380	2
K10026	queE	7-carboxy-7-deazaguanine synthase [EC:4.3.99.3]	ko00790;ko01100	Folate biosynthesis;Metabolic pathways	4.3.99.3	Lyases;Carbon-nitrogen lyases;Other carbon-nitrogen lyases;6-carboxy-5,6,7,8-tetrahydropterin ammonia-lyase	-	-	174	3
K07506	K07506	AraC family transcriptional regulator	-	-	-	-	-	-	120	2
K01613	psd, PISD	phosphatidylserine decarboxylase [EC:4.1.1.65]	ko00564;ko01100;ko01110	Glycerophospholipid metabolism;Metabolic pathways;Biosynthesis of secondary metabolites	4.1.1.65	Lyases;Carbon-carbon lyases;Carboxy-lyases;phosphatidyl-L-serine carboxy-lyase (phosphatidylethanolamine-forming)	M00093	Phosphatidylethanolamine (PE) biosynthesis, PA => PS => PE	564	6
K00631	plsB	glycerol-3-phosphate O-acyltransferase [EC:2.3.1.15]	ko00561;ko00564;ko01110;ko01100	Glycerolipid metabolism;Glycerophospholipid metabolism;Biosynthesis of secondary metabolites;Metabolic pathways	2.3.1.15	Transferases;Acyltransferases;Transferring groups other than aminoacyl groups;acyl-CoA:sn-glycerol-3-phosphate 1-O-acyltransferase	-	-	648	12
K00029	E1.1.1.40, maeB	malate dehydrogenase (oxaloacetate-decarboxylating)(NADP+) [EC:1.1.1.40]	ko00620;ko01200;ko01120;ko01100;ko03320;ko00710	Pyruvate metabolism;Carbon metabolism;Microbial metabolism in diverse environments;Metabolic pathways;PPAR signaling pathway;Carbon fixation in photosynthetic organisms	1.1.1.40	Oxidoreductases;Acting on the CH-OH group of donors;With NAD+ or NADP+ as acceptor;(S)-malate:NADP+ oxidoreductase (oxaloacetate-decarboxylating)	M00172;M00169	C4-dicarboxylic acid cycle, NADP - malic enzyme type;CAM (Crassulacean acid metabolism), light	454	4
K00648	fabH	3-oxoacyl-[acyl-carrier-protein] synthase III [EC:2.3.1.180]	ko01100;ko01212;ko00061	Metabolic pathways;Fatty acid metabolism;Fatty acid biosynthesis	2.3.1.180	Transferases;Acyltransferases;Transferring groups other than aminoacyl groups;acetyl-CoA:malonyl-[acyl-carrier protein] C-acyltransferase	M00082	Fatty acid biosynthesis, initiation	306	6
K10005	gluB	glutamate transport system substrate-binding protein	ko02010	ABC transporters	-	-	-	-	134	2
K02982	RP-S3, rpsC	small subunit ribosomal protein S3	ko03010	Ribosome	-	-	-	-	476	5
K19776	dgoR	GntR family transcriptional regulator, galactonate operon transcriptional repressor	-	-	-	-	-	-	148	1
K00878	thiM	hydroxyethylthiazole kinase [EC:2.7.1.50]	ko00740;ko01100;ko01240;ko00730	Riboflavin metabolism;Metabolic pathways;Biosynthesis of cofactors;Thiamine metabolism	2.7.1.50	Transferases;Transferring phosphorus-containing groups;Phosphotransferases with an alcohol group as acceptor;ATP:4-methyl-5-(2-hydroxyethyl)thiazole 2-phosphotransferase	M00899	Thiamine salvage pathway, HMP/HET => TMP	108	2
K07662	cpxR	two-component system, OmpR family, response regulator CpxR	ko01503;ko02020	Cationic antimicrobial peptide (CAMP) resistance;Two-component system	-	-	-	-	102	1
K03613	rnfE	H+/Na+-translocating ferredoxin:NAD+ oxidoreductase subunit E	-	-	-	-	-	-	128	1
K07018	K07018	uncharacterized protein	-	-	-	-	-	-	356	3
K03707	tenA	thiaminase (transcriptional activator TenA) [EC:3.5.99.2]	ko01240;ko00730;ko01100	Biosynthesis of cofactors;Thiamine metabolism;Metabolic pathways	3.5.99.2	Hydrolases;Acting on carbon-nitrogen bonds, other than peptide bonds;In other compounds;4-amino-5-aminomethyl-2-methylpyrimidine aminohydrolase	-	-	698	4
K03203	virB8, lvhB8	type IV secretion system protein VirB8	ko03070	Bacterial secretion system	-	-	-	-	662	5
K03201	virB6, lvhB6	type IV secretion system protein VirB6	ko03070	Bacterial secretion system	-	-	-	-	2648	24
K01299	E3.4.17.19	carboxypeptidase Taq [EC:3.4.17.19]	-	-	3.4.17.19	Hydrolases;Acting on peptide bonds (peptidases);Metallocarboxypeptidases;carboxypeptidase Taq	-	-	462	2
K11752	ribD	diaminohydroxyphosphoribosylaminopyrimidine deaminase / 5-amino-6-(5-phosphoribosylamino)uracil reductase [EC:3.5.4.26 1.1.1.193]	ko00740;ko02024;ko01100;ko01240;ko01110	Riboflavin metabolism;Quorum sensing;Metabolic pathways;Biosynthesis of cofactors;Biosynthesis of secondary metabolites	1.1.1.193;3.5.4.26	Oxidoreductases;Acting on the CH-OH group of donors;With NAD+ or NADP+ as acceptor;5-amino-6-(5-phospho-D-ribitylamino)uracil:NADP+ 1'-oxidoreductase;Hydrolases;Acting on carbon-nitrogen bonds, other than peptide bonds;In cyclic amidines;2,5-diamino-6-hydroxy-4-(5-phospho-D-ribosylamino)pyrimidine 2-aminohydrolase	M00125	Riboflavin biosynthesis, plants and bacteria, GTP => riboflavin/FMN/FAD	720	7
K02062	thiQ	thiamine transport system ATP-binding protein [EC:7.6.2.15]	ko02010	ABC transporters	7.6.2.15	Translocases;Catalysing the translocation of other compounds;Linked to the hydrolysis of a nucleoside triphosphate;ATP phosphohydrolase (ABC-type, thiamine-importing)	-	-	116	4
K03721	tyrR	transcriptional regulator of aroF, aroG, tyrA and aromatic amino acid transport	-	-	-	-	-	-	350	9
K03701	uvrA	excinuclease ABC subunit A	ko03420	Nucleotide excision repair	-	-	-	-	1138	6
K20881	yrfG	GMP/IMP 5'-nucleotidase [EC:3.1.3.-]	ko01232;ko01100;ko00230	Nucleotide metabolism;Metabolic pathways;Purine metabolism	-	-	M00959	Guanine ribonucleotide degradation, GMP => Urate	104	1
K02003	ABC.CD.A	putative ABC transport system ATP-binding protein	-	-	-	-	-	-	280	5
K15346	sseD	secreted effector protein SseD	-	-	-	-	-	-	134	1
K03573	mutH	DNA mismatch repair protein MutH	ko03430	Mismatch repair	-	-	-	-	102	1
K06920	queC	7-cyano-7-deazaguanine synthase [EC:6.3.4.20]	ko00790;ko01100	Folate biosynthesis;Metabolic pathways	6.3.4.20	Ligases;Forming carbon-nitrogen bonds;Other carbon-nitrogen ligases;7-carboxy-7-carbaguanine:ammonia ligase (ADP-forming)	-	-	136	3
K05982	E3.1.21.7, nfi	deoxyribonuclease V [EC:3.1.21.7]	-	-	3.1.21.7	Hydrolases;Acting on ester bonds;Endodeoxyribonucleases producing 5'-phosphomonoesters;deoxyribonuclease V	-	-	116	1
K02198	ccmF	cytochrome c-type biogenesis protein CcmF	-	-	-	-	-	-	710	8
K06997	yggS, PROSC	PLP dependent protein	-	-	-	-	-	-	120	1
K00806	uppS	undecaprenyl diphosphate synthase [EC:2.5.1.31]	ko01110;ko00550;ko00900	Biosynthesis of secondary metabolites;Peptidoglycan biosynthesis;Terpenoid backbone biosynthesis	2.5.1.31	Transferases;Transferring alkyl or aryl groups, other than methyl groups;Transferring alkyl or aryl groups, other than methyl groups (only sub-subclass identified to date);(2E,6E)-farnesyl-diphosphate:isopentenyl-diphosphate cistransferase (adding 8 isopentenyl units)	-	-	578	6
K03597	rseA	sigma-E factor negative regulatory protein RseA	-	-	-	-	-	-	116	1
K00793	ribE, RIB5	riboflavin synthase [EC:2.5.1.9]	ko01240;ko01110;ko01100;ko00740	Biosynthesis of cofactors;Biosynthesis of secondary metabolites;Metabolic pathways;Riboflavin metabolism	2.5.1.9	Transferases;Transferring alkyl or aryl groups, other than methyl groups;Transferring alkyl or aryl groups, other than methyl groups (only sub-subclass identified to date);6,7-dimethyl-8-(1-D-ribityl)lumazine:6,7-dimethyl-8-(1-D-ribityl)lumazine 2,3-butanediyltransferase	M00125;M00911	Riboflavin biosynthesis, plants and bacteria, GTP => riboflavin/FMN/FAD;Riboflavin biosynthesis, fungi, GTP => riboflavin/FMN/FAD	434	3
K03077	araD, ulaF, sgaE, sgbE	L-ribulose-5-phosphate 4-epimerase [EC:5.1.3.4]	ko01120;ko01100;ko00053;ko00040	Microbial metabolism in diverse environments;Metabolic pathways;Ascorbate and aldarate metabolism;Pentose and glucuronate interconversions	5.1.3.4	Isomerases;Racemases and epimerases;Acting on carbohydrates and derivatives;L-ribulose-5-phosphate 4-epimerase	M00550	Ascorbate degradation, ascorbate => D-xylulose-5P	116	1
K07313	pphA	serine/threonine protein phosphatase 1 [EC:3.1.3.16]	-	-	3.1.3.16	Hydrolases;Acting on ester bonds;Phosphoric-monoester hydrolases;protein-serine/threonine-phosphate phosphohydrolase	-	-	318	2
K09125	yhhQ	queuosine precursor transporter	-	-	-	-	-	-	334	5
K10015	hisM	histidine transport system permease protein	ko02010	ABC transporters	-	-	-	-	98	2
K02505	hofC	protein transport protein HofC	-	-	-	-	-	-	130	3
K09015	sufD	Fe-S cluster assembly protein SufD	-	-	-	-	-	-	252	4
K01809	manA, MPI	mannose-6-phosphate isomerase [EC:5.3.1.8]	ko00520;ko00541;ko00051;ko01100;ko01240;ko01110;ko01250	Amino sugar and nucleotide sugar metabolism;O-Antigen nucleotide sugar biosynthesis;Fructose and mannose metabolism;Metabolic pathways;Biosynthesis of cofactors;Biosynthesis of secondary metabolites;Biosynthesis of nucleotide sugars	5.3.1.8	Isomerases;Intramolecular oxidoreductases;Interconverting aldoses and ketoses, and related compounds;D-mannose-6-phosphate aldose-ketose-isomerase	M00114	Ascorbate biosynthesis, plants, fructose-6P => ascorbate	222	3
K00652	bioF	8-amino-7-oxononanoate synthase [EC:2.3.1.47]	ko00780;ko01100;ko01240	Biotin metabolism;Metabolic pathways;Biosynthesis of cofactors	2.3.1.47	Transferases;Acyltransferases;Transferring groups other than aminoacyl groups;6-carboxyhexanoyl-[acyl-carrier protein]:L-alanine C-carboxyhexanoyltransferase (decarboxylating)	M00577;M00573;M00123;M00950	Biotin biosynthesis, BioW pathway, pimelate => pimeloyl-CoA => biotin;Biotin biosynthesis, BioI pathway, long-chain-acyl-ACP => pimeloyl-ACP => biotin;Biotin biosynthesis, pimeloyl-ACP/CoA => biotin;Biotin biosynthesis, BioU pathway, pimeloyl-ACP/CoA => biotin	94	3
K00925	ackA	acetate kinase [EC:2.7.2.1]	ko00430;ko00620;ko01200;ko01120;ko00640;ko01100;ko00680;ko00720	Taurine and hypotaurine metabolism;Pyruvate metabolism;Carbon metabolism;Microbial metabolism in diverse environments;Propanoate metabolism;Metabolic pathways;Methane metabolism;Carbon fixation pathways in prokaryotes	2.7.2.1	Transferases;Transferring phosphorus-containing groups;Phosphotransferases with a carboxy group as acceptor;ATP:acetate phosphotransferase	M00579;M00357	Phosphate acetyltransferase-acetate kinase pathway, acetyl-CoA => acetate;Methanogenesis, acetate => methane	336	7
K02680	ppdB	prepilin peptidase dependent protein B	-	-	-	-	-	-	74	1
K07741	antB	anti-repressor protein	-	-	-	-	-	-	246	3
K01935	bioD	dethiobiotin synthetase [EC:6.3.3.3]	ko01100;ko01240;ko00780	Metabolic pathways;Biosynthesis of cofactors;Biotin metabolism	6.3.3.3	Ligases;Forming carbon-nitrogen bonds;Cyclo-ligases;7,8-diaminononanoate:carbon-dioxide cyclo-ligase (ADP-forming)	M00573;M00577;M00123;M00950	Biotin biosynthesis, BioI pathway, long-chain-acyl-ACP => pimeloyl-ACP => biotin;Biotin biosynthesis, BioW pathway, pimelate => pimeloyl-CoA => biotin;Biotin biosynthesis, pimeloyl-ACP/CoA => biotin;Biotin biosynthesis, BioU pathway, pimeloyl-ACP/CoA => biotin	242	2
K00949	thiN, TPK1, THI80	thiamine pyrophosphokinase [EC:2.7.6.2]	ko00730;ko01240;ko01100	Thiamine metabolism;Biosynthesis of cofactors;Metabolic pathways	2.7.6.2	Transferases;Transferring phosphorus-containing groups;Diphosphotransferases;ATP:thiamine diphosphotransferase	M00898;M00897	Thiamine biosynthesis, pyridoxal-5P => TMP/thiamine/TPP;Thiamine biosynthesis, plants, AIR (+ NAD+) => TMP/thiamine/TPP	310	1
K25316	racX, ygeA	amino-acid racemase [EC:5.1.1.10]	ko00310;ko00270;ko01120;ko01100;ko00260;ko00470	Lysine degradation;Cysteine and methionine metabolism;Microbial metabolism in diverse environments;Metabolic pathways;Glycine, serine and threonine metabolism;D-Amino acid metabolism	5.1.1.10	Isomerases;Racemases and epimerases;Acting on amino acids and derivatives;amino-acid racemase	M00960	Lysine degradation, bacteria, L-lysine => D-lysine => succinate	104	1
K05995	pepE	dipeptidase E [EC:3.4.13.21]	-	-	3.4.13.21	Hydrolases;Acting on peptide bonds (peptidases);Dipeptidases;dipeptidase E	-	-	252	2
K01194	TREH, treA, treF	alpha,alpha-trehalase [EC:3.2.1.28]	ko00500;ko01110;ko01100	Starch and sucrose metabolism;Biosynthesis of secondary metabolites;Metabolic pathways	3.2.1.28	Hydrolases;Glycosylases;Glycosidases, i.e. enzymes that hydrolyse O- and S-glycosyl compounds;alpha,alpha-trehalose glucohydrolase	-	-	764	7
K01258	pepT	tripeptide aminopeptidase [EC:3.4.11.4]	-	-	3.4.11.4	Hydrolases;Acting on peptide bonds (peptidases);Aminopeptidases;tripeptide aminopeptidase	-	-	464	5
K03531	ftsZ	cell division protein FtsZ	ko04112	Cell cycle - Caulobacter	-	-	-	-	684	8
K00342	nuoM	NADH-quinone oxidoreductase subunit M [EC:7.1.1.2]	ko00190;ko01100	Oxidative phosphorylation;Metabolic pathways	7.1.1.2	Translocases;Catalysing the translocation of hydrons;Linked to oxidoreductase reactions;NADH:ubiquinone oxidoreductase	M00144	NADH:quinone oxidoreductase, prokaryotes	770	10
K00823	puuE	4-aminobutyrate aminotransferase [EC:2.6.1.19]	ko00250;ko00650;ko00640;ko01120;ko00410;ko01100	Alanine, aspartate and glutamate metabolism;Butanoate metabolism;Propanoate metabolism;Microbial metabolism in diverse environments;beta-Alanine metabolism;Metabolic pathways	2.6.1.19	Transferases;Transferring nitrogenous groups;Transaminases;4-aminobutanoate:2-oxoglutarate aminotransferase	M00027	GABA (gamma-Aminobutyrate) shunt	140	2
K05939	aas	acyl-[acyl-carrier-protein]-phospholipid O-acyltransferase / long-chain-fatty-acid--[acyl-carrier-protein] ligase [EC:2.3.1.40 6.2.1.20]	ko00071;ko00564	Fatty acid degradation;Glycerophospholipid metabolism	2.3.1.40;6.2.1.20	Transferases;Acyltransferases;Transferring groups other than aminoacyl groups;acyl-[acyl-carrier protein]:O-(2-acyl-sn-glycero-3-phospho)ethanolamine O-acyltransferase;Ligases;Forming carbon-sulfur bonds;Acid-thiol ligases;long-chain-fatty-acid:[acyl-carrier protein] ligase (AMP-forming)	-	-	238	8
K01081	E3.1.3.5	5'-nucleotidase [EC:3.1.3.5]	ko00760;ko01110;ko01232;ko01100;ko00230;ko00240	Nicotinate and nicotinamide metabolism;Biosynthesis of secondary metabolites;Nucleotide metabolism;Metabolic pathways;Purine metabolism;Pyrimidine metabolism	3.1.3.5	Hydrolases;Acting on ester bonds;Phosphoric-monoester hydrolases;5'-ribonucleotide phosphohydrolase	M00959;M00958	Guanine ribonucleotide degradation, GMP => Urate;Adenine ribonucleotide degradation, AMP => Urate	110	3
K00373	narJ, narW	nitrate reductase molybdenum cofactor assembly chaperone NarJ/NarW	ko02020	Two-component system	-	-	-	-	80	2
K16371	gatZ-kbaZ	D-tagatose-1,6-bisphosphate aldolase subunit GatZ/KbaZ	ko00052;ko01100	Galactose metabolism;Metabolic pathways	-	-	-	-	292	7
K00899	mtnK	5-methylthioribose kinase [EC:2.7.1.100]	ko00270;ko01100	Cysteine and methionine metabolism;Metabolic pathways	2.7.1.100	Transferases;Transferring phosphorus-containing groups;Phosphotransferases with an alcohol group as acceptor;ATP:S-methyl-5-thio-D-ribose 1-phosphotransferase	M00034	Methionine salvage pathway	174	2
K00643	E2.3.1.37, ALAS	5-aminolevulinate synthase [EC:2.3.1.37]	ko00860;ko00260;ko01100;ko01240;ko01110	Porphyrin metabolism;Glycine, serine and threonine metabolism;Metabolic pathways;Biosynthesis of cofactors;Biosynthesis of secondary metabolites	2.3.1.37	Transferases;Acyltransferases;Transferring groups other than aminoacyl groups;succinyl-CoA:glycine C-succinyltransferase (decarboxylating)	M00868	Heme biosynthesis, animals and fungi, glycine => heme	510	3
K02194	ccmB	heme exporter protein B	ko02010	ABC transporters	-	-	-	-	386	3
K01669	phr, PHR1	deoxyribodipyrimidine photo-lyase [EC:4.1.99.3]	-	-	4.1.99.3	Lyases;Carbon-carbon lyases;Other carbon-carbon lyases;deoxyribocyclobutadipyrimidine pyrimidine-lyase	-	-	164	5
K18199	inhA	cyclohexyl-isocyanide hydratase [EC:4.2.1.103]	ko01120;ko00930	Microbial metabolism in diverse environments;Caprolactam degradation	4.2.1.103	Lyases;Carbon-oxygen lyases;Hydro-lyases;N-cyclohexylformamide hydro-lyase (cyclohexyl-isocyanide-forming)	-	-	92	1
K00681	ggt	gamma-glutamyltranspeptidase / glutathione hydrolase [EC:2.3.2.2 3.4.19.13]	ko00460;ko00480;ko00430;ko01100	Cyanoamino acid metabolism;Glutathione metabolism;Taurine and hypotaurine metabolism;Metabolic pathways	2.3.2.2;3.4.19.13	Transferases;Acyltransferases;Aminoacyltransferases;(5-L-glutamyl)-peptide:amino-acid 5-glutamyltransferase;Hydrolases;Acting on peptide bonds (peptidases);Omega peptidases;glutathione gamma-glutamate hydrolase	-	-	286	3
K07667	kdpE	two-component system, OmpR family, KDP operon response regulator KdpE	ko02024;ko02020	Quorum sensing;Two-component system	-	-	-	-	104	1
K04087	hflC	modulator of FtsH protease HflC	-	-	-	-	-	-	670	6
K00384	trxB, TRR	thioredoxin reductase (NADPH) [EC:1.8.1.9]	ko00450	Selenocompound metabolism	1.8.1.9	Oxidoreductases;Acting on a sulfur group of donors;With NAD+ or NADP+ as acceptor;thioredoxin:NADP+ oxidoreductase	-	-	1108	8
K01147	rnb	exoribonuclease II [EC:3.1.13.1]	-	-	3.1.13.1	Hydrolases;Acting on ester bonds;Exoribonucleases producing 5'-phosphomonoesters;exoribonuclease II	-	-	308	8
K04096	smf	DNA processing protein	-	-	-	-	-	-	246	5
K01921	ddl	D-alanine-D-alanine ligase [EC:6.3.2.4]	ko01502;ko00470;ko01100;ko00550	Vancomycin resistance;D-Amino acid metabolism;Metabolic pathways;Peptidoglycan biosynthesis	6.3.2.4	Ligases;Forming carbon-nitrogen bonds;Acid-D-amino-acid ligases (peptide synthases);D-alanine:D-alanine ligase (ADP-forming)	-	-	764	12
K03046	rpoC	DNA-directed RNA polymerase subunit beta' [EC:2.7.7.6]	ko03020	RNA polymerase	2.7.7.6	Transferases;Transferring phosphorus-containing groups;Nucleotidyltransferases;nucleoside-triphosphate:RNA nucleotidyltransferase (DNA-directed)	-	-	614	18
K02026	ABC.MS.P1	multiple sugar transport system permease protein	-	-	-	-	-	-	228	4
K03386	PRDX2_4, ahpC	peroxiredoxin 2/4 [EC:1.11.1.24]	ko04214	Apoptosis - fly	1.11.1.24	Oxidoreductases;Acting on a peroxide as acceptor;Peroxidases;thioredoxin:hydroperoxide oxidoreductase	-	-	470	7
K09880	mtnC, ENOPH1	enolase-phosphatase E1 [EC:3.1.3.77]	ko01100;ko00270	Metabolic pathways;Cysteine and methionine metabolism	3.1.3.77	Hydrolases;Acting on ester bonds;Phosphoric-monoester hydrolases;5-(methylsulfanyl)-2,3-dioxopentyl-phosphate phosphohydrolase (isomerizing)	M00034	Methionine salvage pathway	106	1
K10016	hisQ	histidine transport system permease protein	ko02010	ABC transporters	-	-	-	-	106	1
K18015	elaD, sseL	deubiquitinase [EC:3.4.22.-]	ko05132	Salmonella infection	-	-	-	-	626	3
K03177	truB, PUS4, TRUB1	tRNA pseudouridine55 synthase [EC:5.4.99.25]	-	-	5.4.99.25	Isomerases;Intramolecular transferases;Transferring other groups;tRNA-uridine55 uracil mutase	-	-	592	7
K22293	rspR	GntR family transcriptional regulator, rspAB operon transcriptional repressor	-	-	-	-	-	-	68	1
K03610	minC	septum site-determining protein MinC	-	-	-	-	-	-	130	4
K03648	UNG, UDG	uracil-DNA glycosylase [EC:3.2.2.27]	ko05340;ko03410	Primary immunodeficiency;Base excision repair	3.2.2.27	Hydrolases;Glycosylases;Hydrolysing N-glycosyl compounds;uracil-DNA deoxyribohydrolase (uracil-releasing)	-	-	172	3
K00945	cmk	CMP/dCMP kinase [EC:2.7.4.25]	ko00240;ko01100;ko01232	Pyrimidine metabolism;Metabolic pathways;Nucleotide metabolism	2.7.4.25	Transferases;Transferring phosphorus-containing groups;Phosphotransferases with a phosphate group as acceptor;ATP:(d)CMP phosphotransferase	-	-	150	4
K03040	rpoA	DNA-directed RNA polymerase subunit alpha [EC:2.7.7.6]	ko03020	RNA polymerase	2.7.7.6	Transferases;Transferring phosphorus-containing groups;Nucleotidyltransferases;nucleoside-triphosphate:RNA nucleotidyltransferase (DNA-directed)	-	-	802	6
K01916	nadE	NAD+ synthase [EC:6.3.1.5]	ko01100;ko01240;ko00760	Metabolic pathways;Biosynthesis of cofactors;Nicotinate and nicotinamide metabolism	6.3.1.5	Ligases;Forming carbon-nitrogen bonds;Acid-D-ammonia (or amine) ligases (amide synthases);deamido-NAD+:ammonia ligase (AMP-forming)	M00912;M00115	NAD biosynthesis, tryptophan => quinolinate => NAD;NAD biosynthesis, aspartate => quinolinate => NAD	186	5
K13378	nuoCD	NADH-quinone oxidoreductase subunit C/D [EC:7.1.1.2]	ko00190;ko01100	Oxidative phosphorylation;Metabolic pathways	7.1.1.2	Translocases;Catalysing the translocation of hydrons;Linked to oxidoreductase reactions;NADH:ubiquinone oxidoreductase	M00144	NADH:quinone oxidoreductase, prokaryotes	288	4
K00800	aroA	3-phosphoshikimate 1-carboxyvinyltransferase [EC:2.5.1.19]	ko01230;ko00400;ko01110;ko01100	Biosynthesis of amino acids;Phenylalanine, tyrosine and tryptophan biosynthesis;Biosynthesis of secondary metabolites;Metabolic pathways	2.5.1.19	Transferases;Transferring alkyl or aryl groups, other than methyl groups;Transferring alkyl or aryl groups, other than methyl groups (only sub-subclass identified to date);phosphoenolpyruvate:3-phosphoshikimate 5-O-(1-carboxyvinyl)-transferase	M00022	Shikimate pathway, phosphoenolpyruvate + erythrose-4P => chorismate	242	4
K06999	K06999	phospholipase/carboxylesterase	-	-	-	-	-	-	378	3
K07665	cusR, copR, silR	two-component system, OmpR family, copper resistance phosphate regulon response regulator CusR	ko02020	Two-component system	-	-	M00745	Imipenem resistance, repression of porin OprD	242	3
K14591	aroM	protein AroM	-	-	-	-	-	-	142	1
K01784	galE, GALE	UDP-glucose 4-epimerase [EC:5.1.3.2]	ko01250;ko01100;ko00541;ko00052;ko00520	Biosynthesis of nucleotide sugars;Metabolic pathways;O-Antigen nucleotide sugar biosynthesis;Galactose metabolism;Amino sugar and nucleotide sugar metabolism	5.1.3.2	Isomerases;Racemases and epimerases;Acting on carbohydrates and derivatives;UDP-alpha-D-glucose 4-epimerase	M00632	Galactose degradation, Leloir pathway, galactose => alpha-D-glucose-1P	302	3
K09807	K09807	uncharacterized protein	-	-	-	-	-	-	148	1
K00333	nuoD	NADH-quinone oxidoreductase subunit D [EC:7.1.1.2]	ko00190;ko01100	Oxidative phosphorylation;Metabolic pathways	7.1.1.2	Translocases;Catalysing the translocation of hydrons;Linked to oxidoreductase reactions;NADH:ubiquinone oxidoreductase	M00144	NADH:quinone oxidoreductase, prokaryotes	380	2
K18979	queG	epoxyqueuosine reductase [EC:1.17.99.6]	-	-	1.17.99.6	Oxidoreductases;Acting on CH or CH2 groups;With unknown physiological acceptors;queuosine34 in tRNA:acceptor oxidoreductase	-	-	196	2
K02025	ABC.MS.P	multiple sugar transport system permease protein	-	-	-	-	-	-	262	4
K00099	dxr	1-deoxy-D-xylulose-5-phosphate reductoisomerase [EC:1.1.1.267]	ko01110;ko01100;ko00900	Biosynthesis of secondary metabolites;Metabolic pathways;Terpenoid backbone biosynthesis	1.1.1.267	Oxidoreductases;Acting on the CH-OH group of donors;With NAD+ or NADP+ as acceptor;2-C-methyl-D-erythritol-4-phosphate:NADP+ oxidoreductase (isomerizing)	M00096	C5 isoprenoid biosynthesis, non-mevalonate pathway	292	5
K05568	mnhD, mrpD	multicomponent Na+:H+ antiporter subunit D	-	-	-	-	-	-	1506	11
K02055	ABC.SP.S	putative spermidine/putrescine transport system substrate-binding protein	ko02024	Quorum sensing	-	-	-	-	532	6
K01920	gshB	glutathione synthase [EC:6.3.2.3]	ko01240;ko01100;ko00270;ko00480	Biosynthesis of cofactors;Metabolic pathways;Cysteine and methionine metabolism;Glutathione metabolism	6.3.2.3	Ligases;Forming carbon-nitrogen bonds;Acid-D-amino-acid ligases (peptide synthases);gamma-L-glutamyl-L-cysteine:glycine ligase (ADP-forming)	M00118	Glutathione biosynthesis, glutamate => glutathione	686	5
K02337	dnaE	DNA polymerase III subunit alpha [EC:2.7.7.7]	ko03430;ko03030;ko03440	Mismatch repair;DNA replication;Homologous recombination	2.7.7.7	Transferases;Transferring phosphorus-containing groups;Nucleotidyltransferases;2'-deoxyribonucleoside-5'-triphosphate:DNA deoxynucleotidyltransferase (DNA-directed)	-	-	1010	11
K08300	rne	ribonuclease E [EC:3.1.26.12]	ko03018	RNA degradation	3.1.26.12	Hydrolases;Acting on ester bonds;Endoribonucleases producing 5'-phosphomonoesters;ribonuclease E	-	-	712	10
K23123	pxpB	5-oxoprolinase (ATP-hydrolysing) subunit B [EC:3.5.2.9]	ko00480;ko01100	Glutathione metabolism;Metabolic pathways	3.5.2.9	Hydrolases;Acting on carbon-nitrogen bonds, other than peptide bonds;In cyclic amides;5-oxo-L-proline amidohydrolase (ATP-hydrolysing)	-	-	158	2
K23536	nupC	general nucleoside transport system permease protein	ko02010	ABC transporters	-	-	-	-	98	2
K08313	fsaA, mipB	fructose-6-phosphate aldolase 1 [EC:4.1.2.-]	-	-	-	-	-	-	116	1
K03814	mtgA	monofunctional glycosyltransferase [EC:2.4.1.129]	ko01100;ko00550	Metabolic pathways;Peptidoglycan biosynthesis	2.4.1.129	Transferases;Glycosyltransferases;Hexosyltransferases;[poly-N-acetyl-D-glucosaminyl-(1->4)-(N-acetyl-D-muramoylpentapeptide)]-diphosphoundecaprenol:[N-acetyl-D-glucosaminyl-(1->4)-N-acetyl-D-muramoylpentapeptide]-diphosphoundecaprenol disaccharidetransferase	-	-	82	2
K03919	alkB	DNA oxidative demethylase [EC:1.14.11.33]	-	-	1.14.11.33	Oxidoreductases;Acting on paired donors, with incorporation or reduction of molecular oxygen;With 2-oxoglutarate as one donor, and incorporation of one atom of oxygen into each donor;methyl DNA-base, 2-oxoglutarate:oxygen oxidoreductase (formaldehyde-forming)	-	-	86	1
K19333	kdgR	IclR family transcriptional regulator, KDG regulon repressor	-	-	-	-	-	-	432	3
K00374	narI, narV	nitrate reductase gamma subunit [EC:1.7.5.1 1.7.99.-]	ko01120;ko01100;ko02020;ko00910	Microbial metabolism in diverse environments;Metabolic pathways;Two-component system;Nitrogen metabolism	1.7.5.1	Oxidoreductases;Acting on other nitrogenous compounds as donors;With a quinone or similar compound as acceptor;nitrite:quinone oxidoreductase	M00530;M00529	Dissimilatory nitrate reduction, nitrate => ammonia;Denitrification, nitrate => nitrogen	102	1
K00864	glpK, GK	glycerol kinase [EC:2.7.1.30]	ko03320;ko01100;ko00561;ko04626	PPAR signaling pathway;Metabolic pathways;Glycerolipid metabolism;Plant-pathogen interaction	2.7.1.30	Transferases;Transferring phosphorus-containing groups;Phosphotransferases with an alcohol group as acceptor;ATP:glycerol 3-phosphotransferase	-	-	168	4
K23424	TMTC	protein O-mannosyl-transferase [EC:2.4.1.-]	-	-	-	-	-	-	532	5
K01338	lon	ATP-dependent Lon protease [EC:3.4.21.53]	ko04112	Cell cycle - Caulobacter	3.4.21.53	Hydrolases;Acting on peptide bonds (peptidases);Serine endopeptidases;endopeptidase La	-	-	856	9
K12941	abgB	aminobenzoyl-glutamate utilization protein B	-	-	-	-	-	-	704	7
K11841	USP10, UBP3	ubiquitin carboxyl-terminal hydrolase 10 [EC:3.4.19.12]	ko04139	Mitophagy - yeast	3.4.19.12	Hydrolases;Acting on peptide bonds (peptidases);Omega peptidases;ubiquitinyl hydrolase 1	-	-	930	23
K02336	polB	DNA polymerase II [EC:2.7.7.7]	-	-	2.7.7.7	Transferases;Transferring phosphorus-containing groups;Nucleotidyltransferases;2'-deoxyribonucleoside-5'-triphosphate:DNA deoxynucleotidyltransferase (DNA-directed)	-	-	174	3
K01185	E3.2.1.17	lysozyme [EC:3.2.1.17]	-	-	3.2.1.17	Hydrolases;Glycosylases;Glycosidases, i.e. enzymes that hydrolyse O- and S-glycosyl compounds;peptidoglycan N-acetylmuramoylhydrolase	-	-	1588	12
K00851	idnK, gntK	gluconokinase [EC:2.7.1.12]	ko01120;ko01100;ko01110;ko00030;ko01200	Microbial metabolism in diverse environments;Metabolic pathways;Biosynthesis of secondary metabolites;Pentose phosphate pathway;Carbon metabolism	2.7.1.12	Transferases;Transferring phosphorus-containing groups;Phosphotransferases with an alcohol group as acceptor;ATP:D-gluconate 6-phosphotransferase	-	-	116	2
K15580	oppA, mppA	oligopeptide transport system substrate-binding protein	ko02010;ko01501;ko02024	ABC transporters;beta-Lactam resistance;Quorum sensing	-	-	-	-	594	4
K09161	K09161	uncharacterized protein	-	-	-	-	-	-	72	1
K03611	dsbB	protein dithiol:quinone oxidoreductase [EC:1.8.5.9]	-	-	1.8.5.9	Oxidoreductases;Acting on a sulfur group of donors;With a quinone or similar compound as acceptor;protein dithiol:quinone oxidoreductase (disulfide-forming)	-	-	94	2
K01507	ppa	inorganic pyrophosphatase [EC:3.6.1.1]	ko00190	Oxidative phosphorylation	3.6.1.1	Hydrolases;Acting on acid anhydrides;In phosphorus-containing anhydrides;diphosphate phosphohydrolase	-	-	356	7
K12289	hofN	pilus assembly protein HofN	-	-	-	-	-	-	52	1
K00372	nasA	assimilatory nitrate reductase catalytic subunit [EC:1.7.99.-]	ko00910;ko01100;ko01120	Nitrogen metabolism;Metabolic pathways;Microbial metabolism in diverse environments	-	-	M00531	Assimilatory nitrate reduction, nitrate => ammonia	218	4
K09988	lyxA	D-lyxose ketol-isomerase [EC:5.3.1.15]	ko00040	Pentose and glucuronate interconversions	5.3.1.15	Isomerases;Intramolecular oxidoreductases;Interconverting aldoses and ketoses, and related compounds;D-lyxose aldose-ketose-isomerase	-	-	52	1
K01530	E7.6.2.1	phospholipid-translocating ATPase [EC:7.6.2.1]	-	-	7.6.2.1	Translocases;Catalysing the translocation of other compounds;Linked to the hydrolysis of a nucleoside triphosphate;ATP phosphohydrolase (P-type, phospholipid-flipping)	-	-	2854	28
K01713	pheC	cyclohexadienyl dehydratase [EC:4.2.1.51 4.2.1.91]	ko01110;ko01100;ko00400;ko01230	Biosynthesis of secondary metabolites;Metabolic pathways;Phenylalanine, tyrosine and tryptophan biosynthesis;Biosynthesis of amino acids	4.2.1.91;4.2.1.51	Lyases;Carbon-oxygen lyases;Hydro-lyases;L-arogenate hydro-lyase (decarboxylating L-phenylalanine-forming);Lyases;Carbon-oxygen lyases;Hydro-lyases;prephenate hydro-lyase (decarboxylating phenylpyruvate-forming)	M00024	Phenylalanine biosynthesis, chorismate => phenylpyruvate => phenylalanine	154	3
K00820	glmS, GFPT	glutamine---fructose-6-phosphate transaminase (isomerizing) [EC:2.6.1.16]	ko00520;ko05415;ko00250;ko01100;ko04931;ko01250	Amino sugar and nucleotide sugar metabolism;Diabetic cardiomyopathy;Alanine, aspartate and glutamate metabolism;Metabolic pathways;Insulin resistance;Biosynthesis of nucleotide sugars	2.6.1.16	Transferases;Transferring nitrogenous groups;Transaminases;L-glutamine:D-fructose-6-phosphate isomerase (deaminating)	M00892;M00909	UDP-N-acetyl-D-glucosamine biosynthesis, eukaryotes, glucose => UDP-GlcNAc;UDP-N-acetyl-D-glucosamine biosynthesis, prokaryotes, glucose => UDP-GlcNAc	832	8
K13752	SLC24A4, NCKX4	solute carrier family 24 (sodium/potassium/calcium exchanger), member 4	ko04740	Olfactory transduction	-	-	-	-	498	16
K00763	pncB, NAPRT1	nicotinate phosphoribosyltransferase [EC:6.3.4.21]	ko00760;ko01240;ko01100	Nicotinate and nicotinamide metabolism;Biosynthesis of cofactors;Metabolic pathways	6.3.4.21	Ligases;Forming carbon-nitrogen bonds;Other carbon-nitrogen ligases;5-phospho-alpha-D-ribose 1-diphosphate:nicotinate ligase (ADP, diphosphate-forming)	-	-	202	5
K17716	capD	UDP-glucose 4-epimerase [EC:5.1.3.2]	ko00052;ko00520;ko01250;ko01100;ko00541	Galactose metabolism;Amino sugar and nucleotide sugar metabolism;Biosynthesis of nucleotide sugars;Metabolic pathways;O-Antigen nucleotide sugar biosynthesis	5.1.3.2	Isomerases;Racemases and epimerases;Acting on carbohydrates and derivatives;UDP-alpha-D-glucose 4-epimerase	-	-	12	2
K01624	FBA, fbaA	fructose-bisphosphate aldolase, class II [EC:4.1.2.13]	ko00010;ko01200;ko01110;ko00051;ko00030;ko01230;ko00680;ko00710;ko01100;ko01120	Glycolysis / Gluconeogenesis;Carbon metabolism;Biosynthesis of secondary metabolites;Fructose and mannose metabolism;Pentose phosphate pathway;Biosynthesis of amino acids;Methane metabolism;Carbon fixation in photosynthetic organisms;Metabolic pathways;Microbial metabolism in diverse environments	4.1.2.13	Lyases;Carbon-carbon lyases;Aldehyde-lyases;D-fructose-1,6-bisphosphate D-glyceraldehyde-3-phosphate-lyase (glycerone-phosphate-forming)	M00344;M00165;M00003;M00345;M00001;M00167	Formaldehyde assimilation, xylulose monophosphate pathway;Reductive pentose phosphate cycle (Calvin cycle);Gluconeogenesis, oxaloacetate => fructose-6P;Formaldehyde assimilation, ribulose monophosphate pathway;Glycolysis (Embden-Meyerhof pathway), glucose => pyruvate;Reductive pentose phosphate cycle, glyceraldehyde-3P => ribulose-5P	624	13
K00343	nuoN	NADH-quinone oxidoreductase subunit N [EC:7.1.1.2]	ko00190;ko01100	Oxidative phosphorylation;Metabolic pathways	7.1.1.2	Translocases;Catalysing the translocation of hydrons;Linked to oxidoreductase reactions;NADH:ubiquinone oxidoreductase	M00144	NADH:quinone oxidoreductase, prokaryotes	752	8
K01627	kdsA	2-dehydro-3-deoxyphosphooctonate aldolase (KDO 8-P synthase) [EC:2.5.1.55]	ko01100;ko00540;ko01250	Metabolic pathways;Lipopolysaccharide biosynthesis;Biosynthesis of nucleotide sugars	2.5.1.55	Transferases;Transferring alkyl or aryl groups, other than methyl groups;Transferring alkyl or aryl groups, other than methyl groups (only sub-subclass identified to date);phosphoenolpyruvate:D-arabinose-5-phosphate C-(1-carboxyvinyl)transferase (phosphate-hydrolysing, 2-carboxy-2-oxoethyl-forming)	M00063	CMP-KDO biosynthesis	176	4
K04564	SOD2	superoxide dismutase, Fe-Mn family [EC:1.15.1.1]	ko04211;ko04146;ko05417;ko04213;ko05016;ko05208;ko04212;ko04013;ko04068	Longevity regulating pathway;Peroxisome;Lipid and atherosclerosis;Longevity regulating pathway - multiple species;Huntington disease;Chemical carcinogenesis - reactive oxygen species;Longevity regulating pathway - worm;MAPK signaling pathway - fly;FoxO signaling pathway	1.15.1.1	Oxidoreductases;Acting on superoxide as acceptor;Acting on superoxide as acceptor (only sub-subclass identified to date);superoxide:superoxide oxidoreductase	-	-	434	6
K00075	murB	UDP-N-acetylmuramate dehydrogenase [EC:1.3.1.98]	ko00520;ko00550;ko01250;ko01100	Amino sugar and nucleotide sugar metabolism;Peptidoglycan biosynthesis;Biosynthesis of nucleotide sugars;Metabolic pathways	1.3.1.98	Oxidoreductases;Acting on the CH-CH group of donors;With NAD+ or NADP+ as acceptor;UDP-N-acetyl-alpha-D-muramate:NADP+ oxidoreductase	-	-	660	8
K05365	mrcB	penicillin-binding protein 1B [EC:2.4.1.129 3.4.16.4]	ko00550;ko01100	Peptidoglycan biosynthesis;Metabolic pathways	3.4.16.4;2.4.1.129	Hydrolases;Acting on peptide bonds (peptidases);Serine-type carboxypeptidases;serine-type D-Ala-D-Ala carboxypeptidase;Transferases;Glycosyltransferases;Hexosyltransferases;[poly-N-acetyl-D-glucosaminyl-(1->4)-(N-acetyl-D-muramoylpentapeptide)]-diphosphoundecaprenol:[N-acetyl-D-glucosaminyl-(1->4)-N-acetyl-D-muramoylpentapeptide]-diphosphoundecaprenol disaccharidetransferase	-	-	492	11
K01428	ureC	urease subunit alpha [EC:3.5.1.5]	ko05120;ko00791;ko01100;ko01120;ko00230;ko00220	Epithelial cell signaling in Helicobacter pylori infection;Atrazine degradation;Metabolic pathways;Microbial metabolism in diverse environments;Purine metabolism;Arginine biosynthesis	3.5.1.5	Hydrolases;Acting on carbon-nitrogen bonds, other than peptide bonds;In linear amides;urea amidohydrolase	-	-	220	3
K01892	HARS, hisS	histidyl-tRNA synthetase [EC:6.1.1.21]	ko00970	Aminoacyl-tRNA biosynthesis	6.1.1.21	Ligases;Forming carbon-oxygen bonds;Ligases forming aminoacyl-tRNA and related compounds;L-histidine:tRNAHis ligase (AMP-forming)	-	-	296	9
K07996	MMP16	matrix metalloproteinase-16 (membrane-inserted) [EC:3.4.24.-]	ko04928;ko05206	Parathyroid hormone synthesis, secretion and action;MicroRNAs in cancer	-	-	-	-	4	1
K07230	p19, ftrA	periplasmic iron binding protein	-	-	-	-	-	-	106	1
K08311	nudH	putative (di)nucleoside polyphosphate hydrolase [EC:3.6.1.-]	ko03018	RNA degradation	-	-	-	-	130	3
K03523	bioY	biotin transport system substrate-specific component	ko02010	ABC transporters	-	-	-	-	264	3
K08738	CYC	cytochrome c	ko05163;ko05131;ko05017;ko05161;ko05170;ko05020;ko05016;ko05164;ko04214;ko04115;ko05200;ko05132;ko05160;ko05169;ko05012;ko05416;ko02020;ko00190;ko04215;ko05010;ko05134;ko05168;ko05222;ko05014;ko01100;ko05162;ko05130;ko05417;ko05145;ko05167;ko04932;ko01524;ko05022;ko05152;ko04210;ko05210	Human cytomegalovirus infection;Shigellosis;Spinocerebellar ataxia;Hepatitis B;Human immunodeficiency virus 1 infection;Prion disease;Huntington disease;Influenza A;Apoptosis - fly;p53 signaling pathway;Pathways in cancer;Salmonella infection;Hepatitis C;Epstein-Barr virus infection;Parkinson disease;Viral myocarditis;Two-component system;Oxidative phosphorylation;Apoptosis - multiple species;Alz…	-	-	-	-	266	2
K11175	purN	phosphoribosylglycinamide formyltransferase 1 [EC:2.1.2.2]	ko00670;ko00230;ko01110;ko01100	One carbon pool by folate;Purine metabolism;Biosynthesis of secondary metabolites;Metabolic pathways	2.1.2.2	Transferases;Transferring one-carbon groups;Hydroxymethyl-, formyl- and related transferases;10-formyltetrahydrofolate:5'-phosphoribosylglycinamide N-formyltransferase	M00048	De novo purine biosynthesis, PRPP + glutamine => IMP	326	2
K24843	ubiT	O2-independent ubiquinone biosynthesis accessory factor UbiT	-	-	-	-	-	-	94	1
K03775	slyD	FKBP-type peptidyl-prolyl cis-trans isomerase SlyD [EC:5.2.1.8]	-	-	5.2.1.8	Isomerases;cis-trans-Isomerases;cis-trans Isomerases (only sub-subclass identified to date);peptidylproline cis-trans-isomerase	-	-	88	1
K05566	mnhB, mrpB	multicomponent Na+:H+ antiporter subunit B	-	-	-	-	-	-	390	2
K03181	ubiC	chorismate lyase [EC:4.1.3.40]	ko01240;ko01100;ko01110;ko00130	Biosynthesis of cofactors;Metabolic pathways;Biosynthesis of secondary metabolites;Ubiquinone and other terpenoid-quinone biosynthesis	4.1.3.40	Lyases;Carbon-carbon lyases;Oxo-acid-lyases;chorismate pyruvate-lyase (4-hydroxybenzoate-forming)	M00117	Ubiquinone biosynthesis, prokaryotes, chorismate (+ polyprenyl-PP) => ubiquinol	84	1
K13993	HSP20	HSP20 family protein	ko04141	Protein processing in endoplasmic reticulum	-	-	-	-	174	2
K03588	ftsW, spoVE	cell division protein FtsW	ko04112	Cell cycle - Caulobacter	-	-	-	-	788	7
K00927	PGK, pgk	phosphoglycerate kinase [EC:2.7.2.3]	ko01230;ko01120;ko00710;ko01100;ko04066;ko01200;ko00010;ko01110	Biosynthesis of amino acids;Microbial metabolism in diverse environments;Carbon fixation in photosynthetic organisms;Metabolic pathways;HIF-1 signaling pathway;Carbon metabolism;Glycolysis / Gluconeogenesis;Biosynthesis of secondary metabolites	2.7.2.3	Transferases;Transferring phosphorus-containing groups;Phosphotransferases with a carboxy group as acceptor;ATP:3-phospho-D-glycerate 1-phosphotransferase	M00165;M00002;M00308;M00552;M00166;M00003;M00001	Reductive pentose phosphate cycle (Calvin cycle);Glycolysis, core module involving three-carbon compounds;Semi-phosphorylative Entner-Doudoroff pathway, gluconate => glycerate-3P;D-galactonate degradation, De Ley-Doudoroff pathway, D-galactonate => glycerate-3P;Reductive pentose phosphate cycle, ribulose-5P => glyceraldehyde-3P;Gluconeogenesis, oxaloacetate => fructose-6P;Glycolysis (Embden-Meyer…	234	5
K00425	cydA	cytochrome bd ubiquinol oxidase subunit I [EC:7.1.1.7]	ko00190;ko02020	Oxidative phosphorylation;Two-component system	7.1.1.7	Translocases;Catalysing the translocation of hydrons;Linked to oxidoreductase reactions;quinol:oxygen oxidoreductase (electrogenic, non H+-transporting)	M00153	Cytochrome bd ubiquinol oxidase	208	3
K01006	ppdK	pyruvate, orthophosphate dikinase [EC:2.7.9.1]	ko01110;ko01200;ko00010;ko00620;ko01120;ko01100;ko00710;ko00720	Biosynthesis of secondary metabolites;Carbon metabolism;Glycolysis / Gluconeogenesis;Pyruvate metabolism;Microbial metabolism in diverse environments;Metabolic pathways;Carbon fixation in photosynthetic organisms;Carbon fixation pathways in prokaryotes	2.7.9.1	Transferases;Transferring phosphorus-containing groups;Phosphotransferases with paired acceptors;ATP:pyruvate, phosphate phosphotransferase	M00171;M00172;M00169;M00173	C4-dicarboxylic acid cycle, NAD - malic enzyme type;C4-dicarboxylic acid cycle, NADP - malic enzyme type;CAM (Crassulacean acid metabolism), light;Reductive citrate cycle (Arnon-Buchanan cycle)	18	3
K01776	murI	glutamate racemase [EC:5.1.1.3]	ko00470;ko01100	D-Amino acid metabolism;Metabolic pathways	5.1.1.3	Isomerases;Racemases and epimerases;Acting on amino acids and derivatives;glutamate racemase	-	-	208	4
K03824	yhbS	putative acetyltransferase [EC:2.3.1.-]	-	-	-	-	-	-	76	1
K07275	ompW	outer membrane protein	-	-	-	-	-	-	114	2
K04772	degQ, hhoA	serine protease DegQ [EC:3.4.21.-]	-	-	-	-	-	-	264	7
K06905	K06905	uncharacterized protein	-	-	-	-	-	-	216	3
K03797	E3.4.21.102, prc, ctpA	carboxyl-terminal processing protease [EC:3.4.21.102]	-	-	3.4.21.102	Hydrolases;Acting on peptide bonds (peptidases);Serine endopeptidases;C-terminal processing peptidase	-	-	252	3
K07643	basS	two-component system, OmpR family, sensor histidine kinase BasS [EC:2.7.13.3]	ko02020;ko01503	Two-component system;Cationic antimicrobial peptide (CAMP) resistance	2.7.13.3	Transferases;Transferring phosphorus-containing groups;Protein-histidine kinases;ATP:protein-L-histidine N-phosphotransferase	-	-	226	3
K03595	era, ERAL1	GTPase	-	-	-	-	-	-	676	5
K02313	dnaA	chromosomal replication initiator protein	ko04112;ko02020	Cell cycle - Caulobacter;Two-component system	-	-	-	-	718	8
K07474	xtmA	phage terminase small subunit	-	-	-	-	-	-	20	1
K03640	pal	peptidoglycan-associated lipoprotein	-	-	-	-	-	-	290	4
K03169	topB	DNA topoisomerase III [EC:5.6.2.1]	-	-	5.6.2.1	Isomerases;Isomerases altering macromolecular conformation;Enzymes altering nucleic acid conformation;DNA topoisomerase	-	-	182	2
K00891	aroK, aroL	shikimate kinase [EC:2.7.1.71]	ko01100;ko01110;ko00400;ko01230	Metabolic pathways;Biosynthesis of secondary metabolites;Phenylalanine, tyrosine and tryptophan biosynthesis;Biosynthesis of amino acids	2.7.1.71	Transferases;Transferring phosphorus-containing groups;Phosphotransferases with an alcohol group as acceptor;ATP:shikimate 3-phosphotransferase	M00022	Shikimate pathway, phosphoenolpyruvate + erythrose-4P => chorismate	186	4
K02160	accB, bccP	acetyl-CoA carboxylase biotin carboxyl carrier protein	ko01200;ko00620;ko01110;ko01212;ko00061;ko00720;ko01100;ko00640;ko01120	Carbon metabolism;Pyruvate metabolism;Biosynthesis of secondary metabolites;Fatty acid metabolism;Fatty acid biosynthesis;Carbon fixation pathways in prokaryotes;Metabolic pathways;Propanoate metabolism;Microbial metabolism in diverse environments	-	-	M00082;M00376	Fatty acid biosynthesis, initiation;3-Hydroxypropionate bi-cycle	152	6
K03179	ubiA	4-hydroxybenzoate polyprenyltransferase [EC:2.5.1.39]	ko00130;ko01100;ko01240;ko01110	Ubiquinone and other terpenoid-quinone biosynthesis;Metabolic pathways;Biosynthesis of cofactors;Biosynthesis of secondary metabolites	2.5.1.39	Transferases;Transferring alkyl or aryl groups, other than methyl groups;Transferring alkyl or aryl groups, other than methyl groups (only sub-subclass identified to date);polyprenyl-diphosphate:4-hydroxybenzoate polyprenyltransferase	M00117	Ubiquinone biosynthesis, prokaryotes, chorismate (+ polyprenyl-PP) => ubiquinol	610	4
K00364	guaC, GMPR	GMP reductase [EC:1.7.1.7]	ko01100;ko01232;ko00230	Metabolic pathways;Nucleotide metabolism;Purine metabolism	1.7.1.7	Oxidoreductases;Acting on other nitrogenous compounds as donors;With NAD+ or NADP+ as acceptor;inosine-5'-phosphate:NADP+ oxidoreductase (aminating)	-	-	254	3
K01255	CARP, pepA	leucyl aminopeptidase [EC:3.4.11.1]	ko00480;ko01100	Glutathione metabolism;Metabolic pathways	3.4.11.1	Hydrolases;Acting on peptide bonds (peptidases);Aminopeptidases;leucyl aminopeptidase	-	-	760	7
K02939	RP-L9, MRPL9, rplI	large subunit ribosomal protein L9	ko03010	Ribosome	-	-	-	-	334	4
K12536	hasD, prtD, aprD, rsaD, prsD, eexD	ATP-binding cassette, subfamily C, type I secretion system permease/ATPase	ko02010	ABC transporters	-	-	-	-	580	4
K01159	ruvC	crossover junction endodeoxyribonuclease RuvC [EC:3.1.21.10]	ko03440	Homologous recombination	3.1.21.10	Hydrolases;Acting on ester bonds;Endodeoxyribonucleases producing 5'-phosphomonoesters;crossover junction endodeoxyribonuclease	-	-	380	6
K05569	mnhE, mrpE	multicomponent Na+:H+ antiporter subunit E	-	-	-	-	-	-	228	1
K07040	yceD, ylbN	DUF177 domain-containing protein	-	-	-	-	-	-	118	1
K00610	pyrI	aspartate carbamoyltransferase regulatory subunit	ko00240;ko00250;ko01240;ko01100	Pyrimidine metabolism;Alanine, aspartate and glutamate metabolism;Biosynthesis of cofactors;Metabolic pathways	-	-	M00051	De novo pyrimidine biosynthesis, glutamine (+ PRPP) => UMP	90	2
K05520	pfpI	protease I [EC:3.5.1.124]	-	-	3.5.1.124	Hydrolases;Acting on carbon-nitrogen bonds, other than peptide bonds;In linear amides;a [protein]-L-amino acid-1-hydroxypropan-2-one hydrolase [(R)-lactate-forming]	-	-	8	2
K07001	K07001	NTE family protein	-	-	-	-	-	-	40	5
K07804	pagC	putatice virulence related protein PagC	ko02020	Two-component system	-	-	-	-	296	3
K00748	lpxB	lipid-A-disaccharide synthase [EC:2.4.1.182]	ko01100;ko00540	Metabolic pathways;Lipopolysaccharide biosynthesis	2.4.1.182	Transferases;Glycosyltransferases;Hexosyltransferases;UDP-2-N,3-O-bis[(3R)-3-hydroxyacyl]-alpha-D-glucosamine:2-N,3-O-bis[(3R)-3-hydroxyacyl]-alpha-D-glucosamine 1-phosphate 2-N,3-O-bis[(3R)-3-hydroxyacyl]-alpha-D-glucosaminyltransferase	M00060;M00866	KDO2-lipid A biosynthesis, Raetz pathway, LpxL-LpxM type;KDO2-lipid A biosynthesis, Raetz pathway, non-LpxL-LpxM type	198	6
K01934	MTHFS	5-formyltetrahydrofolate cyclo-ligase [EC:6.3.3.2]	ko01100;ko00670	Metabolic pathways;One carbon pool by folate	6.3.3.2	Ligases;Forming carbon-nitrogen bonds;Cyclo-ligases;5-formyltetrahydrofolate cyclo-ligase (ADP-forming)	-	-	158	3
K00943	tmk, DTYMK	dTMP kinase [EC:2.7.4.9]	ko00240;ko01232;ko01100	Pyrimidine metabolism;Nucleotide metabolism;Metabolic pathways	2.7.4.9	Transferases;Transferring phosphorus-containing groups;Phosphotransferases with a phosphate group as acceptor;ATP:dTMP phosphotransferase	M00938	Pyrimidine deoxyribonucleotide biosynthesis, UDP => dTTP	488	6
K15371	GDH2	glutamate dehydrogenase [EC:1.4.1.2]	ko01120;ko00220;ko01100;ko00910;ko00430;ko00250	Microbial metabolism in diverse environments;Arginine biosynthesis;Metabolic pathways;Nitrogen metabolism;Taurine and hypotaurine metabolism;Alanine, aspartate and glutamate metabolism	1.4.1.2	Oxidoreductases;Acting on the CH-NH2 group of donors;With NAD+ or NADP+ as acceptor;L-glutamate:NAD+ oxidoreductase (deaminating)	-	-	730	7
K03652	MPG	DNA-3-methyladenine glycosylase [EC:3.2.2.21]	ko03410	Base excision repair	3.2.2.21	Hydrolases;Glycosylases;Hydrolysing N-glycosyl compounds;alkylated-DNA glycohydrolase (releasing methyladenine and methylguanine)	-	-	246	4
K00858	ppnK, NADK	NAD+ kinase [EC:2.7.1.23]	ko01100;ko01240;ko00760	Metabolic pathways;Biosynthesis of cofactors;Nicotinate and nicotinamide metabolism	2.7.1.23	Transferases;Transferring phosphorus-containing groups;Phosphotransferases with an alcohol group as acceptor;ATP:NAD+ 2'-phosphotransferase	-	-	718	7
K04568	epmA, poxA	elongation factor P--(R)-beta-lysine ligase [EC:6.3.1.-]	-	-	-	-	-	-	238	5
K01886	QARS, glnS	glutaminyl-tRNA synthetase [EC:6.1.1.18]	ko01100;ko00970	Metabolic pathways;Aminoacyl-tRNA biosynthesis	6.1.1.18	Ligases;Forming carbon-oxygen bonds;Ligases forming aminoacyl-tRNA and related compounds;L-glutamine:tRNAGln ligase (AMP-forming)	-	-	262	7
K00948	PRPS, prsA	ribose-phosphate pyrophosphokinase [EC:2.7.6.1]	ko00030;ko01200;ko01230;ko01110;ko01100;ko01120;ko00230	Pentose phosphate pathway;Carbon metabolism;Biosynthesis of amino acids;Biosynthesis of secondary metabolites;Metabolic pathways;Microbial metabolism in diverse environments;Purine metabolism	2.7.6.1	Transferases;Transferring phosphorus-containing groups;Diphosphotransferases;ATP:D-ribose-5-phosphate diphosphotransferase	M00005	PRPP biosynthesis, ribose 5P => PRPP	620	4
K25451	DRC7	dynein regulatory complex subunit 7	-	-	-	-	-	-	4	1
K01489	cdd, CDA	cytidine deaminase [EC:3.5.4.5]	ko01100;ko01232;ko00983;ko00240	Metabolic pathways;Nucleotide metabolism;Drug metabolism - other enzymes;Pyrimidine metabolism	3.5.4.5	Hydrolases;Acting on carbon-nitrogen bonds, other than peptide bonds;In cyclic amidines;cytidine/2'-deoxycytidine aminohydrolase	-	-	236	6
K02357	tsf, TSFM	elongation factor Ts	-	-	-	-	-	-	558	5
K00939	adk, AK	adenylate kinase [EC:2.7.4.3]	ko00230;ko01100;ko01240;ko01232;ko01110;ko00730	Purine metabolism;Metabolic pathways;Biosynthesis of cofactors;Nucleotide metabolism;Biosynthesis of secondary metabolites;Thiamine metabolism	2.7.4.3	Transferases;Transferring phosphorus-containing groups;Phosphotransferases with a phosphate group as acceptor;ATP:AMP phosphotransferase	M00049	Adenine ribonucleotide biosynthesis, IMP => ADP,ATP	484	6
K06980	ygfZ	tRNA-modifying protein YgfZ	-	-	-	-	-	-	230	5
K04744	lptD, imp, ostA	LPS-assembly protein	-	-	-	-	-	-	416	13
K02034	ABC.PE.P1	peptide/nickel transport system permease protein	ko02024	Quorum sensing	-	-	-	-	738	9
K03826	yiaC	putative acetyltransferase [EC:2.3.1.-]	-	-	-	-	-	-	60	1
K18555	qnr, mcbG	fluoroquinolone resistance protein	-	-	-	-	-	-	36	2
K05835	rhtC	threonine efflux protein	-	-	-	-	-	-	100	3
K02864	RP-L10, MRPL10, rplJ	large subunit ribosomal protein L10	ko03010	Ribosome	-	-	-	-	404	7
K00040	uxuB	fructuronate reductase [EC:1.1.1.57]	ko00040;ko01100	Pentose and glucuronate interconversions;Metabolic pathways	1.1.1.57	Oxidoreductases;Acting on the CH-OH group of donors;With NAD+ or NADP+ as acceptor;D-mannonate:NAD+ 5-oxidoreductase	M00061	D-Glucuronate degradation, D-glucuronate => pyruvate + D-glyceraldehyde 3P	542	4
K07095	K07095	uncharacterized protein	-	-	-	-	-	-	38	2
K02520	infC, MTIF3	translation initiation factor IF-3	-	-	-	-	-	-	424	4
K01716	fabA	3-hydroxyacyl-[acyl-carrier protein] dehydratase / trans-2-decenoyl-[acyl-carrier protein] isomerase [EC:4.2.1.59 5.3.3.14]	ko00061;ko01212;ko01100	Fatty acid biosynthesis;Fatty acid metabolism;Metabolic pathways	5.3.3.14;4.2.1.59	Isomerases;Intramolecular oxidoreductases;Transposing C=C bonds;decenoyl-[acyl-carrier protein] Delta2-trans-Delta3-cis-isomerase;Lyases;Carbon-oxygen lyases;Hydro-lyases;(3R)-3-hydroxyacyl-[acyl-carrier protein] hydro-lyase (trans-2-enoyl-[acyl-carrier protein]-forming)	M00083	Fatty acid biosynthesis, elongation	154	2
K00759	APRT, apt	adenine phosphoribosyltransferase [EC:2.4.2.7]	ko01232;ko01100;ko00230	Nucleotide metabolism;Metabolic pathways;Purine metabolism	2.4.2.7	Transferases;Glycosyltransferases;Pentosyltransferases;AMP:diphosphate phospho-D-ribosyltransferase	-	-	86	2
K03840	fldB	flavodoxin II	-	-	-	-	-	-	100	1
K14571	RIX7, NVL	ribosome biogenesis ATPase	ko03008	Ribosome biogenesis in eukaryotes	-	-	-	-	10	1
K06177	rluA	tRNA pseudouridine32 synthase / 23S rRNA pseudouridine746 synthase [EC:5.4.99.28 5.4.99.29]	-	-	5.4.99.28;5.4.99.29	Isomerases;Intramolecular transferases;Transferring other groups;tRNA-uridine32 uracil mutase;Isomerases;Intramolecular transferases;Transferring other groups;23S rRNA-uridine746 uracil mutase	-	-	50	2
K25628	TCP11	T-complex protein 11	-	-	-	-	-	-	2	1
K06442	tlyA	23S rRNA (cytidine1920-2'-O)/16S rRNA (cytidine1409-2'-O)-methyltransferase [EC:2.1.1.226 2.1.1.227]	-	-	2.1.1.226;2.1.1.227	Transferases;Transferring one-carbon groups;Methyltransferases;S-adenosyl-L-methionine:23S rRNA (cytidine1920-2'-O)-methyltransferase;Transferases;Transferring one-carbon groups;Methyltransferases;S-adenosyl-L-methionine:16S rRNA (cytidine1409-2'-O)-methyltransferase	-	-	2	1
K05788	ihfB, himD	integration host factor subunit beta	-	-	-	-	-	-	184	5
K11753	ribF	riboflavin kinase / FMN adenylyltransferase [EC:2.7.1.26 2.7.7.2]	ko00740;ko01100;ko01240;ko01110	Riboflavin metabolism;Metabolic pathways;Biosynthesis of cofactors;Biosynthesis of secondary metabolites	2.7.1.26;2.7.7.2	Transferases;Transferring phosphorus-containing groups;Phosphotransferases with an alcohol group as acceptor;ATP:riboflavin 5'-phosphotransferase;Transferases;Transferring phosphorus-containing groups;Nucleotidyltransferases;ATP:FMN adenylyltransferase	M00125	Riboflavin biosynthesis, plants and bacteria, GTP => riboflavin/FMN/FAD	624	8
K01363	CTSB	cathepsin B [EC:3.4.22.1]	ko04140;ko04621;ko04612;ko04924;ko04210;ko04142	Autophagy - animal;NOD-like receptor signaling pathway;Antigen processing and presentation;Renin secretion;Apoptosis;Lysosome	3.4.22.1	Hydrolases;Acting on peptide bonds (peptidases);Cysteine endopeptidases;cathepsin B	-	-	4	1
K00954	E2.7.7.3A, coaD, kdtB	pantetheine-phosphate adenylyltransferase [EC:2.7.7.3]	ko00770;ko01240;ko01100	Pantothenate and CoA biosynthesis;Biosynthesis of cofactors;Metabolic pathways	2.7.7.3	Transferases;Transferring phosphorus-containing groups;Nucleotidyltransferases;ATP:pantetheine-4'-phosphate adenylyltransferase	M00120	Coenzyme A biosynthesis, pantothenate => CoA	314	3
K02527	kdtA, waaA	3-deoxy-D-manno-octulosonic-acid transferase [EC:2.4.99.12 2.4.99.13 2.4.99.14 2.4.99.15]	ko01100;ko00540	Metabolic pathways;Lipopolysaccharide biosynthesis	2.4.99.12;2.4.99.13;2.4.99.15;2.4.99.14	Transferases;Glycosyltransferases;Transferring other glycosyl groups;CMP-3-deoxy-beta-D-manno-oct-2-ulosonate:[lipid IVA] 3-deoxy-D-manno-oct-2-ulosonate transferase (configuration-inverting);Transferases;Glycosyltransferases;Transferring other glycosyl groups;CMP-3-deoxy-beta-D-manno-oct-2-ulosonate:alpha-Kdo-(2->6)-[lipid IVA] 3-deoxy-D-manno-oct-2-ulosonate transferase (configuration-inverting…	M00866;M00060	KDO2-lipid A biosynthesis, Raetz pathway, non-LpxL-LpxM type;KDO2-lipid A biosynthesis, Raetz pathway, LpxL-LpxM type	246	7
K00794	ribH, RIB4	6,7-dimethyl-8-ribityllumazine synthase [EC:2.5.1.78]	ko01110;ko01240;ko01100;ko00740	Biosynthesis of secondary metabolites;Biosynthesis of cofactors;Metabolic pathways;Riboflavin metabolism	2.5.1.78	Transferases;Transferring alkyl or aryl groups, other than methyl groups;Transferring alkyl or aryl groups, other than methyl groups (only sub-subclass identified to date);5-amino-6-(D-ribitylamino)uracil butanedionetransferase	M00911;M00125	Riboflavin biosynthesis, fungi, GTP => riboflavin/FMN/FAD;Riboflavin biosynthesis, plants and bacteria, GTP => riboflavin/FMN/FAD	240	3
K02992	RP-S7, MRPS7, rpsG	small subunit ribosomal protein S7	ko03010	Ribosome	-	-	-	-	358	4
K03544	clpX, CLPX	ATP-dependent Clp protease ATP-binding subunit ClpX	ko04112	Cell cycle - Caulobacter	-	-	-	-	708	9
K02217	ftnA, ftn	ferritin [EC:1.16.3.2]	-	-	1.16.3.2	Oxidoreductases;Oxidizing metal ions;With oxygen as acceptor;Fe(II):oxygen oxidoreductase ([FeO(OH)]core-producing)	-	-	118	3
K07809	HS3ST3	[heparan sulfate]-glucosamine 3-sulfotransferase 3 [EC:2.8.2.30]	ko00534	Glycosaminoglycan biosynthesis - heparan sulfate / heparin	2.8.2.30	Transferases;Transferring sulfur-containing groups;Sulfotransferases;3'-phosphoadenylyl-sulfate:[heparan sulfate]-glucosamine 3-sulfonotransferase	-	-	28	1
K02197	ccmE	cytochrome c-type biogenesis protein CcmE	-	-	-	-	-	-	256	3
K10563	mutM, fpg	formamidopyrimidine-DNA glycosylase [EC:3.2.2.23 4.2.99.18]	ko03410	Base excision repair	4.2.99.18;3.2.2.23	Lyases;Carbon-oxygen lyases;Other carbon-oxygen lyases;DNA-(apurinic or apyrimidinic site) 5'-phosphomonoester-lyase;Hydrolases;Glycosylases;Hydrolysing N-glycosyl compounds;DNA glycohydrolase [2,6-diamino-4-hydroxy-5-(N-methyl)formamidopyrimide releasing]	-	-	530	5
K03583	recC	exodeoxyribonuclease V gamma subunit [EC:3.1.11.5]	ko03440	Homologous recombination	3.1.11.5	Hydrolases;Acting on ester bonds;Exodeoxyribonucleases producing 5'-phosphomonoesters;exodeoxyribonuclease V	-	-	402	10
K12974	lpxP	KDO2-lipid IV(A) palmitoleoyltransferase [EC:2.3.1.242]	ko00540	Lipopolysaccharide biosynthesis	2.3.1.242	Transferases;Acyltransferases;Transferring groups other than aminoacyl groups;(9Z)-hexadec-9-enoyl-[acyl-carrier protein]:Kdo2-lipid IVA O-palmitoleoyltransferase	-	-	214	4
K03927	CES2	carboxylesterase 2 [EC:3.1.1.1 3.1.1.84 3.1.1.56]	ko00983	Drug metabolism - other enzymes	3.1.1.56;3.1.1.1;3.1.1.84	Hydrolases;Acting on ester bonds;Carboxylic-ester hydrolases;4-methylumbelliferyl-acetate acylhydrolase;Hydrolases;Acting on ester bonds;Carboxylic-ester hydrolases;carboxylic-ester hydrolase;Hydrolases;Acting on ester bonds;Carboxylic-ester hydrolases;cocaine benzoylhydrolase	-	-	18	1
K03560	tolR	biopolymer transport protein TolR	-	-	-	-	-	-	118	4
K02970	RP-S21, MRPS21, rpsU	small subunit ribosomal protein S21	ko03010	Ribosome	-	-	-	-	78	3
K03978	engB	GTP-binding protein	-	-	-	-	-	-	440	5
K09641	TMPRSS11D	transmembrane protease serine 11D [EC:3.4.21.-]	ko05164	Influenza A	-	-	-	-	126	8
K03935	NDUFS2	NADH dehydrogenase (ubiquinone) Fe-S protein 2 [EC:7.1.1.2]	ko04723;ko05415;ko05012;ko05208;ko05020;ko05016;ko00190;ko04932;ko05010;ko05022;ko04714;ko05014;ko01100	Retrograde endocannabinoid signaling;Diabetic cardiomyopathy;Parkinson disease;Chemical carcinogenesis - reactive oxygen species;Prion disease;Huntington disease;Oxidative phosphorylation;Non-alcoholic fatty liver disease;Alzheimer disease;Pathways of neurodegeneration - multiple diseases;Thermogenesis;Amyotrophic lateral sclerosis;Metabolic pathways	7.1.1.2	Translocases;Catalysing the translocation of hydrons;Linked to oxidoreductase reactions;NADH:ubiquinone oxidoreductase	M00143	NADH dehydrogenase (ubiquinone) Fe-S protein/flavoprotein complex, mitochondria	454	18
K09339	HLX1	homeobox protein HLX1	-	-	-	-	-	-	16	1
K11251	H2A	histone H2A	ko04613;ko05034;ko04217;ko05322	Neutrophil extracellular trap formation;Alcoholism;Necroptosis;Systemic lupus erythematosus	-	-	-	-	622	3
K18919	hokC_D	protein HokC/D	-	-	-	-	-	-	8	1
K06400	spoIVCA	site-specific DNA recombinase	-	-	-	-	-	-	1094	4
K03704	cspA	cold shock protein	-	-	-	-	-	-	242	6
K02909	RP-L31, rpmE	large subunit ribosomal protein L31	ko03010	Ribosome	-	-	-	-	112	4
K14761	ybcJ	ribosome-associated protein	-	-	-	-	-	-	12	1
K02196	ccmD	heme exporter protein D	ko02010	ABC transporters	-	-	-	-	6	2
K17820	DHX33	ATP-dependent RNA helicase DHX33 [EC:3.6.4.13]	ko04621	NOD-like receptor signaling pathway	3.6.4.13	Hydrolases;Acting on acid anhydrides;Acting on acid anhydrides to facilitate cellular and subcellular movement;ATP phosphohydrolase (RNA helix unwinding)	-	-	92	9
K14530	RPP40	ribonucleases P/MRP protein subunit RPP40 [EC:3.1.26.5]	ko03008	Ribosome biogenesis in eukaryotes	3.1.26.5	Hydrolases;Acting on ester bonds;Endoribonucleases producing 5'-phosphomonoesters;ribonuclease P	-	-	940	34
K07427	CYP4V	docosahexaenoic acid omega-hydroxylase [EC:1.14.14.79]	-	-	1.14.14.79	Oxidoreductases;Acting on paired donors, with incorporation or reduction of molecular oxygen;With reduced flavin or flavoprotein as one donor, and incorporation of one atom of oxygen into the other donor;docosahexaenoate,[reduced NADPH---hemoprotein reductase]:oxygen oxidoreductase (22-hydroxydocosahexaenoate-forming)	-	-	266	19
K20543	bcsC	cellulose synthase operon protein C	-	-	-	-	-	-	316	5
K07483	K07483	transposase	-	-	-	-	-	-	62	2
K07726	K07726	putative transcriptional regulator	-	-	-	-	-	-	38	1
K17751	MYH6_7	myosin heavy chain 6/7	ko04022;ko05416;ko05414;ko05410;ko04260;ko04919;ko04261	cGMP-PKG signaling pathway;Viral myocarditis;Dilated cardiomyopathy;Hypertrophic cardiomyopathy;Cardiac muscle contraction;Thyroid hormone signaling pathway;Adrenergic signaling in cardiomyocytes	-	-	-	-	146	4
K12666	OST1, RPN1	oligosaccharyltransferase complex subunit alpha (ribophorin I)	ko04141;ko00510;ko00513;ko01100	Protein processing in endoplasmic reticulum;N-Glycan biosynthesis;Various types of N-glycan biosynthesis;Metabolic pathways	-	-	M00072	N-glycosylation by oligosaccharyltransferase	222	8
K11183	fruB, fpr	multiphosphoryl transfer protein [EC:2.7.1.202]	ko02060	Phosphotransferase system (PTS)	2.7.1.202	Transferases;Transferring phosphorus-containing groups;Phosphotransferases with an alcohol group as acceptor;protein-Npi-phospho-L-histidine:D-fructose Npi-phosphotransferase	-	-	222	3
K12063	traC	conjugal transfer ATP-binding protein TraC	-	-	-	-	-	-	184	7
K01354	ptrB	oligopeptidase B [EC:3.4.21.83]	ko05142;ko05143	Chagas disease;African trypanosomiasis	3.4.21.83	Hydrolases;Acting on peptide bonds (peptidases);Serine endopeptidases;oligopeptidase B	-	-	220	2
K09710	ybeB	ribosome-associated protein	-	-	-	-	-	-	90	2
K11140	ANPEP, CD13	aminopeptidase N [EC:3.4.11.2]	ko01100;ko04614;ko04640;ko00480	Metabolic pathways;Renin-angiotensin system;Hematopoietic cell lineage;Glutathione metabolism	3.4.11.2	Hydrolases;Acting on peptide bonds (peptidases);Aminopeptidases;membrane alanyl aminopeptidase	-	-	226	12
K24160	NHA1, SOD2	sodium/hydrogen antiporter	-	-	-	-	-	-	112	2
K01952	PFAS, purL	phosphoribosylformylglycinamidine synthase [EC:6.3.5.3]	ko00230;ko01110;ko01100	Purine metabolism;Biosynthesis of secondary metabolites;Metabolic pathways	6.3.5.3	Ligases;Forming carbon-nitrogen bonds;Carbon-nitrogen ligases with glutamine as amido-N-donor;N2-formyl-N1-(5-phospho-D-ribosyl)glycinamide:L-glutamine amido-ligase (ADP-forming)	M00048	De novo purine biosynthesis, PRPP + glutamine => IMP	256	2
K02935	RP-L7, MRPL12, rplL	large subunit ribosomal protein L7/L12	ko03010	Ribosome	-	-	-	-	282	4
K03111	ssb	single-strand DNA-binding protein	ko03440;ko03030;ko03430	Homologous recombination;DNA replication;Mismatch repair	-	-	-	-	980	8
K01807	rpiA	ribose 5-phosphate isomerase A [EC:5.3.1.6]	ko01110;ko00710;ko01100;ko01120;ko00030;ko01200;ko01230	Biosynthesis of secondary metabolites;Carbon fixation in photosynthetic organisms;Metabolic pathways;Microbial metabolism in diverse environments;Pentose phosphate pathway;Carbon metabolism;Biosynthesis of amino acids	5.3.1.6	Isomerases;Intramolecular oxidoreductases;Interconverting aldoses and ketoses, and related compounds;D-ribose-5-phosphate aldose-ketose-isomerase	M00004;M00165;M00167;M00580;M00007	Pentose phosphate pathway (Pentose phosphate cycle);Reductive pentose phosphate cycle (Calvin cycle);Reductive pentose phosphate cycle, glyceraldehyde-3P => ribulose-5P;Pentose phosphate pathway, archaea, fructose 6P => ribose 5P;Pentose phosphate pathway, non-oxidative phase, fructose 6P => ribose 5P	148	4
K01685	uxaA	altronate hydrolase [EC:4.2.1.7]	ko01100;ko00040	Metabolic pathways;Pentose and glucuronate interconversions	4.2.1.7	Lyases;Carbon-oxygen lyases;Hydro-lyases;D-altronate hydro-lyase (2-dehydro-3-deoxy-D-gluconate-forming)	M00631	D-Galacturonate degradation (bacteria), D-galacturonate => pyruvate + D-glyceraldehyde 3P	230	4
K03655	recG	ATP-dependent DNA helicase RecG [EC:5.6.2.4]	ko03440	Homologous recombination	5.6.2.4	Isomerases;Isomerases altering macromolecular conformation;Enzymes altering nucleic acid conformation;DNA 3'-5' helicase (ATP-hydrolysing)	-	-	722	10
K01791	wecB	UDP-N-acetylglucosamine 2-epimerase (non-hydrolysing) [EC:5.1.3.14]	ko00541;ko01100;ko01250;ko00520;ko02020;ko05111	O-Antigen nucleotide sugar biosynthesis;Metabolic pathways;Biosynthesis of nucleotide sugars;Amino sugar and nucleotide sugar metabolism;Two-component system;Biofilm formation - Vibrio cholerae	5.1.3.14	Isomerases;Racemases and epimerases;Acting on carbohydrates and derivatives;UDP-N-acetyl-alpha-D-glucosamine 2-epimerase	-	-	102	3
K03733	xerC	integrase/recombinase XerC	-	-	-	-	-	-	160	3
K23209	THAP9	DNA transposase THAP9 [EC:2.7.7.-]	-	-	-	-	-	-	11514	27
K04044	hscA	molecular chaperone HscA	-	-	-	-	-	-	10	3
K05125	DDR2, TKT, CD167b	discoidin domain receptor family member 2 [EC:2.7.10.1]	-	-	2.7.10.1	Transferases;Transferring phosphorus-containing groups;Protein-tyrosine kinases;ATP:[protein]-L-tyrosine O-phosphotransferase (receptor-type)	-	-	278	11
K00888	PI4KA	phosphatidylinositol 4-kinase A [EC:2.7.1.67]	ko01100;ko04070;ko00562;ko04011	Metabolic pathways;Phosphatidylinositol signaling system;Inositol phosphate metabolism;MAPK signaling pathway - yeast	2.7.1.67	Transferases;Transferring phosphorus-containing groups;Phosphotransferases with an alcohol group as acceptor;ATP:1-phosphatidyl-1D-myo-inositol 4-phosphotransferase	M00130	Inositol phosphate metabolism, PI=> PIP2 => Ins(1,4,5)P3 => Ins(1,3,4,5)P4	70	4
K07052	K07052	CAAX protease family protein	-	-	-	-	-	-	144	6
K00148	fdhA	glutathione-independent formaldehyde dehydrogenase [EC:1.2.1.46]	ko01100;ko00625;ko01120;ko01200;ko00680	Metabolic pathways;Chloroalkane and chloroalkene degradation;Microbial metabolism in diverse environments;Carbon metabolism;Methane metabolism	1.2.1.46	Oxidoreductases;Acting on the aldehyde or oxo group of donors;With NAD+ or NADP+ as acceptor;formaldehyde:NAD+ oxidoreductase	-	-	20	2
K00111	glpA, glpD	glycerol-3-phosphate dehydrogenase [EC:1.1.5.3]	ko01110;ko00564	Biosynthesis of secondary metabolites;Glycerophospholipid metabolism	1.1.5.3	Oxidoreductases;Acting on the CH-OH group of donors;With a quinone or similar compound as acceptor;sn-glycerol 3-phosphate:quinone oxidoreductase	-	-	232	6
K09747	ebfC	nucleoid-associated protein EbfC	-	-	-	-	-	-	210	5
K03071	secB	preprotein translocase subunit SecB	ko03070;ko02024;ko03060	Bacterial secretion system;Quorum sensing;Protein export	-	-	-	-	362	5
K00461	ALOX5	arachidonate 5-lipoxygenase [EC:1.13.11.34]	ko04913;ko05145;ko01100;ko04726;ko04664;ko00590	Ovarian steroidogenesis;Toxoplasmosis;Metabolic pathways;Serotonergic synapse;Fc epsilon RI signaling pathway;Arachidonic acid metabolism	1.13.11.34	Oxidoreductases;Acting on single donors with incorporation of molecular oxygen (oxygenases);With incorporation of two atoms of oxygen;arachidonate:oxygen 5-oxidoreductase	-	-	76	5
K07566	tsaC, rimN, SUA5, YRDC	L-threonylcarbamoyladenylate synthase [EC:2.7.7.87]	-	-	2.7.7.87	Transferases;Transferring phosphorus-containing groups;Nucleotidyltransferases;ATP:L-threonyl,HCO3- adenylyltransferase	-	-	438	8
K04075	tilS, mesJ	tRNA(Ile)-lysidine synthase [EC:6.3.4.19]	-	-	6.3.4.19	Ligases;Forming carbon-nitrogen bonds;Other carbon-nitrogen ligases;L-lysine:[tRNAIle2]-cytidine34 ligase (AMP-forming)	-	-	630	8
K05837	rodA, mrdB	rod shape determining protein RodA	-	-	-	-	-	-	766	10
K02335	polA	DNA polymerase I [EC:2.7.7.7]	ko03440;ko03030;ko03420;ko03410	Homologous recombination;DNA replication;Nucleotide excision repair;Base excision repair	2.7.7.7	Transferases;Transferring phosphorus-containing groups;Nucleotidyltransferases;2'-deoxyribonucleoside-5'-triphosphate:DNA deoxynucleotidyltransferase (DNA-directed)	-	-	216	3
K12288	hofM	pilus assembly protein HofM	-	-	-	-	-	-	38	3
K03839	fldA, nifF, isiB	flavodoxin I	-	-	-	-	-	-	140	4
K03070	secA	preprotein translocase subunit SecA [EC:7.4.2.8]	ko03070;ko02024;ko03060	Bacterial secretion system;Quorum sensing;Protein export	7.4.2.8	Translocases;Catalysing the translocation of amino acids and peptides;Linked to the hydrolysis of a nucleoside triphosphate;ATP phosphohydrolase (protein-secreting)	-	-	978	13
K06908	K06908	uncharacterized protein	-	-	-	-	-	-	14	1
K03586	ftsL	cell division protein FtsL	-	-	-	-	-	-	66	3
K03217	yidC, spoIIIJ, OXA1, ccfA	YidC/Oxa1 family membrane protein insertase	ko03070;ko03060;ko02024	Bacterial secretion system;Protein export;Quorum sensing	-	-	-	-	776	8
K05592	deaD, cshA	ATP-dependent RNA helicase DeaD [EC:3.6.4.13]	ko03018	RNA degradation	3.6.4.13	Hydrolases;Acting on acid anhydrides;Acting on acid anhydrides to facilitate cellular and subcellular movement;ATP phosphohydrolase (RNA helix unwinding)	-	-	332	7
K19092	parE1_3_4	toxin ParE1/3/4	-	-	-	-	-	-	12	1
K00325	pntB	H+-translocating NAD(P) transhydrogenase subunit beta [EC:1.6.1.2 7.1.1.1]	ko01100;ko00760	Metabolic pathways;Nicotinate and nicotinamide metabolism	7.1.1.1;1.6.1.2	Translocases;Catalysing the translocation of hydrons;Linked to oxidoreductase reactions;NADPH:NAD+ oxidoreductase (H+-transporting);Oxidoreductases;Acting on NADH or NADPH;With NAD+ or NADP+ as acceptor;NADPH:NAD+ oxidoreductase (Re/Si-specific)	-	-	244	5
K02349	POLQ	DNA polymerase theta [EC:2.7.7.7]	-	-	2.7.7.7	Transferases;Transferring phosphorus-containing groups;Nucleotidyltransferases;2'-deoxyribonucleoside-5'-triphosphate:DNA deoxynucleotidyltransferase (DNA-directed)	-	-	110	4
K23222	HARBI1	nuclease HARBI1 [EC:3.1.-.-]	-	-	-	-	-	-	568	15
K04851	CACNA1D, CAV1.3	voltage-dependent calcium channel L type alpha-1D	ko04270;ko04921;ko05410;ko05022;ko04927;ko04725;ko04530;ko04925;ko05010;ko04728;ko04726;ko04020;ko04361;ko04723;ko04934;ko04261;ko04924;ko04724;ko05031;ko04911;ko04912;ko04022;ko04218;ko04260;ko04713;ko04727;ko04929;ko04973;ko05414;ko05412;ko05207;ko04024;ko04930;ko05020;ko04935;ko04010	Vascular smooth muscle contraction;Oxytocin signaling pathway;Hypertrophic cardiomyopathy;Pathways of neurodegeneration - multiple diseases;Cortisol synthesis and secretion;Cholinergic synapse;Tight junction;Aldosterone synthesis and secretion;Alzheimer disease;Dopaminergic synapse;Serotonergic synapse;Calcium signaling pathway;Axon regeneration;Retrograde endocannabinoid signaling;Cushing syndro…	-	-	-	-	156	11
K04256	OPN3	c-opsin	-	-	-	-	-	-	742	29
K19362	TMEM231	transmembrane protein 231	-	-	-	-	-	-	296	18
K09551	CLGN	calmegin	-	-	-	-	-	-	2	1
K05804	rob	AraC family transcriptional regulator, mar-sox-rob regulon activator	-	-	-	-	-	-	410	5
K03764	metJ	MetJ family transcriptional regulator, methionine regulon repressor	-	-	-	-	-	-	76	1
K05589	ftsB	cell division protein FtsB	-	-	-	-	-	-	74	2
K02855	rhaS	AraC family transcriptional regulator, L-rhamnose operon regulatory protein RhaS	-	-	-	-	-	-	88	3
K07493	K07493	putative transposase	-	-	-	-	-	-	6790	9
K00525	E1.17.4.1A, nrdA, nrdE	ribonucleoside-diphosphate reductase alpha chain [EC:1.17.4.1]	ko01232;ko01100;ko00230;ko00240	Nucleotide metabolism;Metabolic pathways;Purine metabolism;Pyrimidine metabolism	1.17.4.1	Oxidoreductases;Acting on CH or CH2 groups;With a disulfide as acceptor;2'-deoxyribonucleoside-5'-diphosphate:thioredoxin-disulfide 2'-oxidoreductase	M00053;M00938	Deoxyribonucleotide biosynthesis, ADP/GDP/CDP/UDP => dATP/dGTP/dCTP/dUTP;Pyrimidine deoxyribonucleotide biosynthesis, UDP => dTTP	1144	10
K02895	RP-L24, MRPL24, rplX	large subunit ribosomal protein L24	ko03010	Ribosome	-	-	-	-	210	5
K08992	lapA	lipopolysaccharide assembly protein A	-	-	-	-	-	-	84	2
K11940	hspQ	heat shock protein HspQ	-	-	-	-	-	-	36	1
K04508	TBL1	transducin (beta)-like 1	ko04310;ko04013	Wnt signaling pathway;MAPK signaling pathway - fly	-	-	-	-	6	1
K02946	RP-S10, MRPS10, rpsJ	small subunit ribosomal protein S10	ko03010	Ribosome	-	-	-	-	216	3
K06258	SV2	MFS transporter, VNT family, synaptic vesicle glycoprotein 2	ko04512	ECM-receptor interaction	-	-	-	-	200	8
K00698	CHS1	chitin synthase [EC:2.4.1.16]	ko01100;ko00520	Metabolic pathways;Amino sugar and nucleotide sugar metabolism	2.4.1.16	Transferases;Glycosyltransferases;Hexosyltransferases;UDP-N-acetyl-alpha-D-glucosamine:chitin 4-beta-N-acetylglucosaminyltransferase (configuration-inverting)	-	-	4	1
K18442	ARFGEF, BIG	brefeldin A-inhibited guanine nucleotide-exchange protein	ko04144	Endocytosis	-	-	-	-	48	4
K01626	E2.5.1.54, aroF, aroG, aroH	3-deoxy-7-phosphoheptulonate synthase [EC:2.5.1.54]	ko01100;ko01110;ko02024;ko01230;ko00400	Metabolic pathways;Biosynthesis of secondary metabolites;Quorum sensing;Biosynthesis of amino acids;Phenylalanine, tyrosine and tryptophan biosynthesis	2.5.1.54	Transferases;Transferring alkyl or aryl groups, other than methyl groups;Transferring alkyl or aryl groups, other than methyl groups (only sub-subclass identified to date);phosphoenolpyruvate:D-erythrose-4-phosphate C-(1-carboxyvinyl)transferase (phosphate-hydrolysing, 2-carboxy-2-oxoethyl-forming)	M00022	Shikimate pathway, phosphoenolpyruvate + erythrose-4P => chorismate	484	6
K01429	ureB	urease subunit beta [EC:3.5.1.5]	ko00791;ko01100;ko00220;ko00230;ko01120	Atrazine degradation;Metabolic pathways;Arginine biosynthesis;Purine metabolism;Microbial metabolism in diverse environments	3.5.1.5	Hydrolases;Acting on carbon-nitrogen bonds, other than peptide bonds;In linear amides;urea amidohydrolase	-	-	30	1
K01963	accD	acetyl-CoA carboxylase carboxyl transferase subunit beta [EC:6.4.1.2 2.1.3.15]	ko00620;ko01200;ko01212;ko01110;ko00720;ko00061;ko00640;ko01120;ko01100	Pyruvate metabolism;Carbon metabolism;Fatty acid metabolism;Biosynthesis of secondary metabolites;Carbon fixation pathways in prokaryotes;Fatty acid biosynthesis;Propanoate metabolism;Microbial metabolism in diverse environments;Metabolic pathways	6.4.1.2;2.1.3.15	Ligases;Forming carbon-carbon bonds;Ligases that form carbon-carbon bonds (only sub-subclass identified to date);acetyl-CoA:hydrogencarbonate ligase (ADP-forming);Transferases;Transferring one-carbon groups;Carboxy- and carbamoyltransferases;[biotin carboxyl-carrier protein]-N6-carboxybiotinyl-L-lysine:acetyl-CoA:carboxytransferase	M00376;M00082	3-Hydroxypropionate bi-cycle;Fatty acid biosynthesis, initiation	190	3
K11605	sitC	manganese/iron transport system permease protein	ko02010	ABC transporters	-	-	-	-	480	6
K24936	TTC28	tetratricopeptide repeat protein 28	-	-	-	-	-	-	76	2
K02600	nusA	transcription termination/antitermination protein NusA	-	-	-	-	-	-	752	10
K02926	RP-L4, MRPL4, rplD	large subunit ribosomal protein L4	ko03010	Ribosome	-	-	-	-	480	7
K03699	tlyC	magnesium and cobalt exporter, CNNM family	-	-	-	-	-	-	910	6
K04078	groES, HSPE1	chaperonin GroES	-	-	-	-	-	-	12	1
K07733	alpA	prophage regulatory protein	-	-	-	-	-	-	100	5
K08289	purT	phosphoribosylglycinamide formyltransferase 2 [EC:6.3.1.21]	ko00230;ko01110;ko01100	Purine metabolism;Biosynthesis of secondary metabolites;Metabolic pathways	6.3.1.21	Ligases;Forming carbon-nitrogen bonds;Acid-D-ammonia (or amine) ligases (amide synthases);formate:N1-(5-phospho-beta-D-ribosyl)glycinamide ligase (ADP-forming)	M00048	De novo purine biosynthesis, PRPP + glutamine => IMP	134	2
K00133	asd	aspartate-semialdehyde dehydrogenase [EC:1.2.1.11]	ko00300;ko01110;ko01210;ko01230;ko00261;ko00260;ko01100;ko01120;ko00270	Lysine biosynthesis;Biosynthesis of secondary metabolites;2-Oxocarboxylic acid metabolism;Biosynthesis of amino acids;Monobactam biosynthesis;Glycine, serine and threonine metabolism;Metabolic pathways;Microbial metabolism in diverse environments;Cysteine and methionine metabolism	1.2.1.11	Oxidoreductases;Acting on the aldehyde or oxo group of donors;With NAD+ or NADP+ as acceptor;L-aspartate-4-semialdehyde:NADP+ oxidoreductase (phosphorylating)	M00016;M00018;M00525;M00017;M00527;M00033;M00526	Lysine biosynthesis, succinyl-DAP pathway, aspartate => lysine;Threonine biosynthesis, aspartate => homoserine => threonine;Lysine biosynthesis, acetyl-DAP pathway, aspartate => lysine;Methionine biosynthesis, aspartate => homoserine => methionine;Lysine biosynthesis, DAP aminotransferase pathway, aspartate => lysine;Ectoine biosynthesis, aspartate => ectoine;Lysine biosynthesis, DAP dehydrogenas…	210	7
K01883	CARS, cysS	cysteinyl-tRNA synthetase [EC:6.1.1.16]	ko00970	Aminoacyl-tRNA biosynthesis	6.1.1.16	Ligases;Forming carbon-oxygen bonds;Ligases forming aminoacyl-tRNA and related compounds;L-cysteine:tRNACys ligase (AMP-forming)	-	-	738	7
K01141	sbcB, exoI	exodeoxyribonuclease I [EC:3.1.11.1]	ko03430	Mismatch repair	3.1.11.1	Hydrolases;Acting on ester bonds;Exodeoxyribonucleases producing 5'-phosphomonoesters;exodeoxyribonuclease I	-	-	250	8
K05851	cyaA	adenylate cyclase, class 1 [EC:4.6.1.1]	ko01100;ko00230;ko02026;ko05111	Metabolic pathways;Purine metabolism;Biofilm formation - Escherichia coli;Biofilm formation - Vibrio cholerae	4.6.1.1	Lyases;Phosphorus-oxygen lyases;Phosphorus-oxygen lyases (only sub-subclass identified to date);ATP diphosphate-lyase (cyclizing 3',5'-cyclic-AMP-forming)	-	-	310	7
K06867	K06867	uncharacterized protein	-	-	-	-	-	-	694	8
K02988	RP-S5, MRPS5, rpsE	small subunit ribosomal protein S5	ko03010	Ribosome	-	-	-	-	402	6
K01928	murE	UDP-N-acetylmuramoyl-L-alanyl-D-glutamate--2,6-diaminopimelate ligase [EC:6.3.2.13]	ko01100;ko00550;ko00300	Metabolic pathways;Peptidoglycan biosynthesis;Lysine biosynthesis	6.3.2.13	Ligases;Forming carbon-nitrogen bonds;Acid-D-amino-acid ligases (peptide synthases);UDP-N-acetyl-alpha-D-muramoyl-L-alanyl-D-glutamate:meso-2,6-diaminoheptanedioate gamma-ligase (ADP-forming)	-	-	678	8
K09808	lolC_E	lipoprotein-releasing system permease protein	ko02010	ABC transporters	-	-	-	-	974	15
K01448	amiABC	N-acetylmuramoyl-L-alanine amidase [EC:3.5.1.28]	ko01503	Cationic antimicrobial peptide (CAMP) resistance	3.5.1.28	Hydrolases;Acting on carbon-nitrogen bonds, other than peptide bonds;In linear amides;peptidoglycan amidohydrolase	-	-	440	7
K03530	hupB	DNA-binding protein HU-beta	-	-	-	-	-	-	270	4
K09902	K09902	uncharacterized protein	-	-	-	-	-	-	34	1
K07237	tusB, dsrH	tRNA 2-thiouridine synthesizing protein B	ko04122	Sulfur relay system	-	-	-	-	44	3
K02892	RP-L23, MRPL23, rplW	large subunit ribosomal protein L23	ko03010	Ribosome	-	-	-	-	172	4
K05571	mnhG, mrpG	multicomponent Na+:H+ antiporter subunit G	-	-	-	-	-	-	90	1
K06218	relE, stbE	mRNA interferase RelE/StbE	-	-	-	-	-	-	92	1
K07160	pxpA	5-oxoprolinase (ATP-hydrolysing) subunit A [EC:3.5.2.9]	ko01100;ko00480	Metabolic pathways;Glutathione metabolism	3.5.2.9	Hydrolases;Acting on carbon-nitrogen bonds, other than peptide bonds;In cyclic amides;5-oxo-L-proline amidohydrolase (ATP-hydrolysing)	-	-	206	4
K01714	dapA	4-hydroxy-tetrahydrodipicolinate synthase [EC:4.3.3.7]	ko00300;ko01230;ko01120;ko00261;ko01110;ko01100	Lysine biosynthesis;Biosynthesis of amino acids;Microbial metabolism in diverse environments;Monobactam biosynthesis;Biosynthesis of secondary metabolites;Metabolic pathways	4.3.3.7	Lyases;Carbon-nitrogen lyases;Amine-lyases;L-aspartate-4-semialdehyde hydro-lyase [adding pyruvate and cyclizing (4S)-4-hydroxy-2,3,4,5-tetrahydro-(2S)-dipicolinate-forming]	M00526;M00527;M00525;M00016	Lysine biosynthesis, DAP dehydrogenase pathway, aspartate => lysine;Lysine biosynthesis, DAP aminotransferase pathway, aspartate => lysine;Lysine biosynthesis, acetyl-DAP pathway, aspartate => lysine;Lysine biosynthesis, succinyl-DAP pathway, aspartate => lysine	962	11
K02647	cdaR	carbohydrate diacid regulator	-	-	-	-	-	-	130	2
K03060	rpoZ	DNA-directed RNA polymerase subunit omega [EC:2.7.7.6]	ko03020	RNA polymerase	2.7.7.6	Transferases;Transferring phosphorus-containing groups;Nucleotidyltransferases;nucleoside-triphosphate:RNA nucleotidyltransferase (DNA-directed)	-	-	58	2
K03737	por, nifJ	pyruvate-ferredoxin/flavodoxin oxidoreductase [EC:1.2.7.1 1.2.7.-]	ko01120;ko01100;ko00720;ko01110;ko01200;ko00650;ko00620;ko00010;ko00020	Microbial metabolism in diverse environments;Metabolic pathways;Carbon fixation pathways in prokaryotes;Biosynthesis of secondary metabolites;Carbon metabolism;Butanoate metabolism;Pyruvate metabolism;Glycolysis / Gluconeogenesis;Citrate cycle (TCA cycle)	1.2.7.1	Oxidoreductases;Acting on the aldehyde or oxo group of donors;With an iron-sulfur protein as acceptor;pyruvate:ferredoxin 2-oxidoreductase (CoA-acetylating)	M00173;M00307	Reductive citrate cycle (Arnon-Buchanan cycle);Pyruvate oxidation, pyruvate => acetyl-CoA	484	6
K08485	ptsO, npr	phosphocarrier protein NPr	ko02060	Phosphotransferase system (PTS)	-	-	-	-	54	1
K11719	lptC	lipopolysaccharide export system protein LptC	-	-	-	-	-	-	160	4
K23460	CHM, CHML	Rab proteins geranylgeranyltransferase component A	-	-	-	-	-	-	18	1
K00162	PDHB, pdhB	pyruvate dehydrogenase E1 component beta subunit [EC:1.2.4.1]	ko04922;ko01100;ko01120;ko05230;ko01110;ko01200;ko00020;ko00010;ko00620;ko05415;ko04066	Glucagon signaling pathway;Metabolic pathways;Microbial metabolism in diverse environments;Central carbon metabolism in cancer;Biosynthesis of secondary metabolites;Carbon metabolism;Citrate cycle (TCA cycle);Glycolysis / Gluconeogenesis;Pyruvate metabolism;Diabetic cardiomyopathy;HIF-1 signaling pathway	1.2.4.1	Oxidoreductases;Acting on the aldehyde or oxo group of donors;With a disulfide as acceptor;pyruvate:[dihydrolipoyllysine-residue acetyltransferase]-lipoyllysine 2-oxidoreductase (decarboxylating, acceptor-acetylating)	M00307	Pyruvate oxidation, pyruvate => acetyl-CoA	418	2
K00122	FDH	formate dehydrogenase [EC:1.17.1.9]	ko00680;ko00630;ko01200;ko01120;ko01100	Methane metabolism;Glyoxylate and dicarboxylate metabolism;Carbon metabolism;Microbial metabolism in diverse environments;Metabolic pathways	1.17.1.9	Oxidoreductases;Acting on CH or CH2 groups;With NAD+ or NADP+ as acceptor;formate:NAD+ oxidoreductase	-	-	314	2
K01782	fadJ	3-hydroxyacyl-CoA dehydrogenase / enoyl-CoA hydratase / 3-hydroxybutyryl-CoA epimerase [EC:1.1.1.35 4.2.1.17 5.1.2.3]	ko00071;ko00410;ko01100;ko01120;ko00380;ko00650;ko01110;ko00930;ko01212;ko00281;ko00280;ko00310;ko00640;ko01200;ko00362;ko00903	Fatty acid degradation;beta-Alanine metabolism;Metabolic pathways;Microbial metabolism in diverse environments;Tryptophan metabolism;Butanoate metabolism;Biosynthesis of secondary metabolites;Caprolactam degradation;Fatty acid metabolism;Geraniol degradation;Valine, leucine and isoleucine degradation;Lysine degradation;Propanoate metabolism;Carbon metabolism;Benzoate degradation;Limonene and pine…	1.1.1.35;4.2.1.17;5.1.2.3	Oxidoreductases;Acting on the CH-OH group of donors;With NAD+ or NADP+ as acceptor;(S)-3-hydroxyacyl-CoA:NAD+ oxidoreductase;Lyases;Carbon-oxygen lyases;Hydro-lyases;(3S)-3-hydroxyacyl-CoA hydro-lyase;Isomerases;Racemases and epimerases;Acting on hydroxy acids and derivatives;3-hydroxybutanoyl-CoA 3-epimerase	M00087;M00957	beta-Oxidation;Lysine degradation, bacteria, L-lysine => glutarate => succinate/acetyl-CoA	10	3
K00567	ogt, MGMT	methylated-DNA-[protein]-cysteine S-methyltransferase [EC:2.1.1.63]	-	-	2.1.1.63	Transferases;Transferring one-carbon groups;Methyltransferases;DNA-6-O-methylguanine/DNA-4-O-methylthymine:[protein]-L-cysteine S-methyltransferase	-	-	2	1
K08052	NF1	neurofibromin 1	ko04014;ko04010;ko01521	Ras signaling pathway;MAPK signaling pathway;EGFR tyrosine kinase inhibitor resistance	-	-	-	-	1950	29
K03746	hns	DNA-binding protein H-NS	-	-	-	-	-	-	128	3
K02879	RP-L17, MRPL17, rplQ	large subunit ribosomal protein L17	ko03010	Ribosome	-	-	-	-	278	5
K19158	yoeB	toxin YoeB [EC:3.1.-.-]	-	-	-	-	-	-	6	1
K09796	pccA	periplasmic copper chaperone A	-	-	-	-	-	-	22	2
K00335	nuoF	NADH-quinone oxidoreductase subunit F [EC:7.1.1.2]	ko00190;ko01100	Oxidative phosphorylation;Metabolic pathways	7.1.1.2	Translocases;Catalysing the translocation of hydrons;Linked to oxidoreductase reactions;NADH:ubiquinone oxidoreductase	M00144	NADH:quinone oxidoreductase, prokaryotes	822	9
K02931	RP-L5, MRPL5, rplE	large subunit ribosomal protein L5	ko03010	Ribosome	-	-	-	-	430	4
K02794	manX	mannose PTS system EIIAB component [EC:2.7.1.191]	ko00520;ko00051;ko02060;ko01100	Amino sugar and nucleotide sugar metabolism;Fructose and mannose metabolism;Phosphotransferase system (PTS);Metabolic pathways	2.7.1.191	Transferases;Transferring phosphorus-containing groups;Phosphotransferases with an alcohol group as acceptor;protein-Npi-phospho-L-histidine:D-mannose Npi-phosphotransferase	-	-	148	5
K22958	lpdC	gallate decarboxylase subunit C [EC:4.1.1.59]	ko00627;ko01120	Aminobenzoate degradation;Microbial metabolism in diverse environments	4.1.1.59	Lyases;Carbon-carbon lyases;Carboxy-lyases;3,4,5-trihydroxybenzoate carboxy-lyase (1,2,3-trihydroxybenzene-forming)	-	-	136	2
K01187	malZ	alpha-glucosidase [EC:3.2.1.20]	ko01100;ko01110;ko00052;ko00500	Metabolic pathways;Biosynthesis of secondary metabolites;Galactose metabolism;Starch and sucrose metabolism	3.2.1.20	Hydrolases;Glycosylases;Glycosidases, i.e. enzymes that hydrolyse O- and S-glycosyl compounds;alpha-D-glucoside glucohydrolase	-	-	102	4
K02907	RP-L30, MRPL30, rpmD	large subunit ribosomal protein L30	ko03010	Ribosome	-	-	-	-	16	3
K06083	WASF3	WAS protein family, member 3	ko05132;ko04666;ko05231;ko05130;ko04520	Salmonella infection;Fc gamma R-mediated phagocytosis;Choline metabolism in cancer;Pathogenic Escherichia coli infection;Adherens junction	-	-	-	-	518	14
K03753	mobB	molybdopterin-guanine dinucleotide biosynthesis adapter protein	-	-	-	-	-	-	62	2
K09791	K09791	uncharacterized protein	-	-	-	-	-	-	22	2
K11085	msbA	ATP-binding cassette, subfamily B, bacterial MsbA [EC:7.5.2.6]	ko02010	ABC transporters	7.5.2.6	Translocases;Catalysing the translocation of carbohydrates and their derivatives;Linked to the hydrolysis of a nucleoside triphosphate;ATP phosphohydrolase (ABC-type, lipid A-core oligosaccharide-translocating)	-	-	344	10
K03503	umuD	DNA polymerase V [EC:3.4.21.-]	-	-	-	-	-	-	120	7
K14347	SLC10A7, P7	solute carrier family 10 (sodium/bile acid cotransporter), member 7	-	-	-	-	-	-	48	3
K01184	E3.2.1.15	polygalacturonase [EC:3.2.1.15]	ko01100;ko00040	Metabolic pathways;Pentose and glucuronate interconversions	3.2.1.15	Hydrolases;Glycosylases;Glycosidases, i.e. enzymes that hydrolyse O- and S-glycosyl compounds;(1->4)-alpha-D-galacturonan glycanohydrolase (endo-cleaving)	M00081	Pectin degradation	494	11
K02916	RP-L35, MRPL35, rpmI	large subunit ribosomal protein L35	ko03010	Ribosome	-	-	-	-	90	3
K02427	rlmE, rrmJ, ftsJ	23S rRNA (uridine2552-2'-O)-methyltransferase [EC:2.1.1.166]	-	-	2.1.1.166	Transferases;Transferring one-carbon groups;Methyltransferases;S-adenosyl-L-methionine:23S rRNA (uridine2552-2'-O-)-methyltransferase	-	-	372	5
K02904	RP-L29, rpmC	large subunit ribosomal protein L29	ko03010	Ribosome	-	-	-	-	64	4
K18587	COQ9	ubiquinone biosynthesis protein COQ9	-	-	-	-	-	-	276	3
K03553	recA	recombination protein RecA	ko03440	Homologous recombination	-	-	-	-	634	4
K15608	PAX2	paired box protein 2	-	-	-	-	-	-	2124	30
K03097	CSNK2A	casein kinase II subunit alpha [EC:2.7.11.1]	ko05022;ko04139;ko04310;ko05010;ko04137;ko04712;ko05020;ko04064;ko03008;ko05162;ko04520;ko05235	Pathways of neurodegeneration - multiple diseases;Mitophagy - yeast;Wnt signaling pathway;Alzheimer disease;Mitophagy - animal;Circadian rhythm - plant;Prion disease;NF-kappa B signaling pathway;Ribosome biogenesis in eukaryotes;Measles;Adherens junction;PD-L1 expression and PD-1 checkpoint pathway in cancer	2.7.11.1	Transferases;Transferring phosphorus-containing groups;Protein-serine/threonine kinases;ATP:protein phosphotransferase (non-specific)	-	-	106	2
K20478	GOLGB1	golgin subfamily B member 1	-	-	-	-	-	-	2016	15
K24136	pgdX	glutathione-dependent peroxiredoxin [EC:1.11.1.27]	ko01100;ko00480	Metabolic pathways;Glutathione metabolism	1.11.1.27	Oxidoreductases;Acting on a peroxide as acceptor;Peroxidases;glutathione:hydroperoxide oxidoreductase	-	-	126	2
K01939	purA, ADSS	adenylosuccinate synthase [EC:6.3.4.4]	ko00230;ko01100;ko01240;ko01232;ko00250	Purine metabolism;Metabolic pathways;Biosynthesis of cofactors;Nucleotide metabolism;Alanine, aspartate and glutamate metabolism	6.3.4.4	Ligases;Forming carbon-nitrogen bonds;Other carbon-nitrogen ligases;IMP:L-aspartate ligase (GDP-forming)	M00049	Adenine ribonucleotide biosynthesis, IMP => ADP,ATP	754	6
K03629	recF	DNA replication and repair protein RecF	ko03440	Homologous recombination	-	-	-	-	622	3
K24821	atm1, pexA	ATP-binding cassette, subfamily B, heavy metal transporter	ko02010	ABC transporters	-	-	-	-	54	3
K00795	ispA	farnesyl diphosphate synthase [EC:2.5.1.1 2.5.1.10]	ko00900;ko01110;ko01100	Terpenoid backbone biosynthesis;Biosynthesis of secondary metabolites;Metabolic pathways	2.5.1.1;2.5.1.10	Transferases;Transferring alkyl or aryl groups, other than methyl groups;Transferring alkyl or aryl groups, other than methyl groups (only sub-subclass identified to date);prenyl-diphosphate:3-methylbut-3-en-1-yl-diphosphate prenyltranstransferase;Transferases;Transferring alkyl or aryl groups, other than methyl groups;Transferring alkyl or aryl groups, other than methyl groups (only sub-subclass…	M00364	C10-C20 isoprenoid biosynthesis, bacteria	712	5
K01196	AGL	glycogen debranching enzyme [EC:2.4.1.25 3.2.1.33]	ko01110;ko01100;ko00500	Biosynthesis of secondary metabolites;Metabolic pathways;Starch and sucrose metabolism	3.2.1.33;2.4.1.25	Hydrolases;Glycosylases;Glycosidases, i.e. enzymes that hydrolyse O- and S-glycosyl compounds;glycogen phosphorylase-limit dextrin 6-alpha-glucohydrolase;Transferases;Glycosyltransferases;Hexosyltransferases;(1->4)-alpha-D-glucan:(1->4)-alpha-D-glucan 4-alpha-D-glycosyltransferase	M00855	Glycogen degradation, glycogen => glucose-6P	50	3
K11741	sugE	quaternary ammonium compound-resistance protein SugE	-	-	-	-	-	-	270	3
K06197	chaB	cation transport regulator	-	-	-	-	-	-	18	1
K18670	YAK1	dual specificity protein kinase YAK1 [EC:2.7.12.1]	-	-	2.7.12.1	Transferases;Transferring phosphorus-containing groups;Dual-specificity kinases (those acting on Ser/Thr and Tyr residues);ATP:protein phosphotransferase (Ser/Thr- and Tyr-phosphorylating)	-	-	6	1
K13144	INTS7	integrator complex subunit 7	-	-	-	-	-	-	82	7
K05863	SLC25A4S, ANT	solute carrier family 25 (mitochondrial adenine nucleotide translocator), member 4/5/6/31	ko05017;ko04020;ko05022;ko04022;ko05166;ko05010;ko05164;ko05016;ko04613;ko05020;ko05208;ko04218;ko05415;ko05012;ko04217	Spinocerebellar ataxia;Calcium signaling pathway;Pathways of neurodegeneration - multiple diseases;cGMP-PKG signaling pathway;Human T-cell leukemia virus 1 infection;Alzheimer disease;Influenza A;Huntington disease;Neutrophil extracellular trap formation;Prion disease;Chemical carcinogenesis - reactive oxygen species;Cellular senescence;Diabetic cardiomyopathy;Parkinson disease;Necroptosis	-	-	-	-	4	1
K18829	mvpT, vapB	antitoxin VapB	-	-	-	-	-	-	40	1
K13941	folKP	2-amino-4-hydroxy-6-hydroxymethyldihydropteridine diphosphokinase / dihydropteroate synthase [EC:2.7.6.3 2.5.1.15]	ko00790;ko01100;ko01240	Folate biosynthesis;Metabolic pathways;Biosynthesis of cofactors	2.5.1.15;2.7.6.3	Transferases;Transferring alkyl or aryl groups, other than methyl groups;Transferring alkyl or aryl groups, other than methyl groups (only sub-subclass identified to date);(7,8-dihydropterin-6-yl)methyl-diphosphate:4-aminobenzoate 2-amino-4-hydroxy-7,8-dihydropteridine-6-methenyltransferase;Transferases;Transferring phosphorus-containing groups;Diphosphotransferases;ATP:6-hydroxymethyl-7,8-dihydr…	M00840;M00126;M00841	Tetrahydrofolate biosynthesis, mediated by ribA and trpF, GTP => THF;Tetrahydrofolate biosynthesis, GTP => THF;Tetrahydrofolate biosynthesis, mediated by PTPS, GTP => THF	494	3
K11530	lsrG	(4S)-4-hydroxy-5-phosphonooxypentane-2,3-dione isomerase [EC:5.3.1.32]	ko02024	Quorum sensing	5.3.1.32	Isomerases;Intramolecular oxidoreductases;Interconverting aldoses and ketoses, and related compounds;(2S)-2-hydroxy-3,4-dioxopentyl phosphate aldose-ketose-isomerase	-	-	10	1
K18984	ssaE	secretion system chaperone SsaE	-	-	-	-	-	-	36	1
K13650	mcbA	MqsR-controlled colanic acid and biofilm protein A	-	-	-	-	-	-	30	1
K02078	acpP	acyl carrier protein	ko01100;ko01110;ko00998	Metabolic pathways;Biosynthesis of secondary metabolites;Biosynthesis of various antibiotics	-	-	M00848	Aurachin biosynthesis, anthranilate => aurachin A	152	4
K19000	rof	Rho-binding antiterminator	-	-	-	-	-	-	44	1
K12151	bhsA	multiple stress resistance protein BhsA	-	-	-	-	-	-	80	4
K22508	spaQ	type III secretion system export apparatus protein	-	-	-	-	-	-	86	2
K04082	hscB, HSCB, HSC20	molecular chaperone HscB	-	-	-	-	-	-	198	2
K07789	mdtC	multidrug efflux pump	ko02020	Two-component system	-	-	-	-	320	3
K07646	kdpD	two-component system, OmpR family, sensor histidine kinase KdpD [EC:2.7.13.3]	ko02020	Two-component system	2.7.13.3	Transferases;Transferring phosphorus-containing groups;Protein-histidine kinases;ATP:protein-L-histidine N-phosphotransferase	-	-	226	4
K24185	KIF21	kinesin family member 21	-	-	-	-	-	-	200	3
K12059	trbC	conjugal transfer pilus assembly protein TrbC	-	-	-	-	-	-	86	2
K19302	bcrC	undecaprenyl-diphosphatase [EC:3.6.1.27]	ko00550;ko00552	Peptidoglycan biosynthesis;Teichoic acid biosynthesis	3.6.1.27	Hydrolases;Acting on acid anhydrides;In phosphorus-containing anhydrides;ditrans,octacis-undecaprenyl-diphosphate phosphohydrolase	-	-	134	3
K03473	pdxB	erythronate-4-phosphate dehydrogenase [EC:1.1.1.290]	ko00750;ko01240;ko01100	Vitamin B6 metabolism;Biosynthesis of cofactors;Metabolic pathways	1.1.1.290	Oxidoreductases;Acting on the CH-OH group of donors;With NAD+ or NADP+ as acceptor;4-phospho-D-erythronate:NAD+ 2-oxidoreductase	M00124	Pyridoxal-P biosynthesis, erythrose-4P => pyridoxal-P	184	6
K01823	idi, IDI	isopentenyl-diphosphate Delta-isomerase [EC:5.3.3.2]	ko01110;ko01100;ko00900	Biosynthesis of secondary metabolites;Metabolic pathways;Terpenoid backbone biosynthesis	5.3.3.2	Isomerases;Intramolecular oxidoreductases;Transposing C=C bonds;3-methylbut-3-en-1-yl-diphosphate Delta3-Delta2-isomerase	M00849;M00096;M00365;M00366;M00095;M00364;M00367	C5 isoprenoid biosynthesis, mevalonate pathway, archaea;C5 isoprenoid biosynthesis, non-mevalonate pathway;C10-C20 isoprenoid biosynthesis, archaea;C10-C20 isoprenoid biosynthesis, plants;C5 isoprenoid biosynthesis, mevalonate pathway;C10-C20 isoprenoid biosynthesis, bacteria;C10-C20 isoprenoid biosynthesis, non-plant eukaryotes	86	4
K03569	mreB	rod shape-determining protein MreB and related proteins	-	-	-	-	-	-	630	3
K03641	tolB	TolB protein	-	-	-	-	-	-	800	8
K11991	tadA	tRNA(adenine34) deaminase [EC:3.5.4.33]	-	-	3.5.4.33	Hydrolases;Acting on carbon-nitrogen bonds, other than peptide bonds;In cyclic amidines;tRNA(adenine34) aminohydrolase	-	-	156	4
K15539	rodZ	cytoskeleton protein RodZ	-	-	-	-	-	-	186	4
K06075	slyA	MarR family transcriptional regulator, transcriptional regulator for hemolysin	-	-	-	-	-	-	360	6
K00873	PK, pyk	pyruvate kinase [EC:2.7.1.40]	ko01230;ko05203;ko04922;ko01100;ko05230;ko01120;ko05165;ko00010;ko00620;ko01200;ko01110;ko04930	Biosynthesis of amino acids;Viral carcinogenesis;Glucagon signaling pathway;Metabolic pathways;Central carbon metabolism in cancer;Microbial metabolism in diverse environments;Human papillomavirus infection;Glycolysis / Gluconeogenesis;Pyruvate metabolism;Carbon metabolism;Biosynthesis of secondary metabolites;Type II diabetes mellitus	2.7.1.40	Transferases;Transferring phosphorus-containing groups;Phosphotransferases with an alcohol group as acceptor;ATP:pyruvate 2-O-phosphotransferase	M00002;M00001	Glycolysis, core module involving three-carbon compounds;Glycolysis (Embden-Meyerhof pathway), glucose => pyruvate	416	6
K00940	ndk, NME	nucleoside-diphosphate kinase [EC:2.7.4.6]	ko00230;ko01110;ko01240;ko04016;ko01100;ko01232;ko00240;ko00983	Purine metabolism;Biosynthesis of secondary metabolites;Biosynthesis of cofactors;MAPK signaling pathway - plant;Metabolic pathways;Nucleotide metabolism;Pyrimidine metabolism;Drug metabolism - other enzymes	2.7.4.6	Transferases;Transferring phosphorus-containing groups;Phosphotransferases with a phosphate group as acceptor;ATP:nucleoside-diphosphate phosphotransferase	M00049;M00050;M00938;M00052;M00053	Adenine ribonucleotide biosynthesis, IMP => ADP,ATP;Guanine ribonucleotide biosynthesis, IMP => GDP,GTP;Pyrimidine deoxyribonucleotide biosynthesis, UDP => dTTP;Pyrimidine ribonucleotide biosynthesis, UMP => UDP/UTP,CDP/CTP;Deoxyribonucleotide biosynthesis, ADP/GDP/CDP/UDP => dATP/dGTP/dCTP/dUTP	80	2
K03501	gidB, rsmG	16S rRNA (guanine527-N7)-methyltransferase [EC:2.1.1.170]	-	-	2.1.1.170	Transferases;Transferring one-carbon groups;Methyltransferases;S-adenosyl-L-methionine:16S rRNA (guanine527-N7)-methyltransferase	-	-	138	2
K07552	bcr, tcaB	MFS transporter, DHA1 family, multidrug resistance protein	-	-	-	-	-	-	1304	12
K02821	ulaC, sgaA	ascorbate PTS system EIIA or EIIAB component [EC:2.7.1.194]	ko02060;ko01100;ko00053;ko01120	Phosphotransferase system (PTS);Metabolic pathways;Ascorbate and aldarate metabolism;Microbial metabolism in diverse environments	2.7.1.194	Transferases;Transferring phosphorus-containing groups;Phosphotransferases with an alcohol group as acceptor;protein-Npi-phospho-L-histidine:L-ascorbate Npi-phosphotransferase	M00550	Ascorbate degradation, ascorbate => D-xylulose-5P	124	2
K03628	rho	transcription termination factor Rho	ko03018	RNA degradation	-	-	-	-	174	4
K07636	phoR	two-component system, OmpR family, phosphate regulon sensor histidine kinase PhoR [EC:2.7.13.3]	ko02020	Two-component system	2.7.13.3	Transferases;Transferring phosphorus-containing groups;Protein-histidine kinases;ATP:protein-L-histidine N-phosphotransferase	-	-	142	3
K04066	priA	primosomal protein N' (replication factor Y) (superfamily II helicase) [EC:5.6.2.4]	ko03440	Homologous recombination	5.6.2.4	Isomerases;Isomerases altering macromolecular conformation;Enzymes altering nucleic acid conformation;DNA 3'-5' helicase (ATP-hydrolysing)	-	-	882	8
K08312	nudE	ADP-ribose diphosphatase [EC:3.6.1.-]	ko00230;ko01100	Purine metabolism;Metabolic pathways	-	-	-	-	110	5
K06186	bamE, smpA	outer membrane protein assembly factor BamE	-	-	-	-	-	-	104	3
K02622	parE	topoisomerase IV subunit B [EC:5.6.2.2]	-	-	5.6.2.2	Isomerases;Isomerases altering macromolecular conformation;Enzymes altering nucleic acid conformation;DNA topoisomerase (ATP-hydrolysing)	-	-	226	6
K03185	ubiH	2-octaprenyl-6-methoxyphenol hydroxylase [EC:1.14.13.-]	ko01240;ko01110;ko01100;ko00130	Biosynthesis of cofactors;Biosynthesis of secondary metabolites;Metabolic pathways;Ubiquinone and other terpenoid-quinone biosynthesis	-	-	M00117	Ubiquinone biosynthesis, prokaryotes, chorismate (+ polyprenyl-PP) => ubiquinol	648	7
K07347	fimD, fimC, mrkC, htrE, cssD	outer membrane usher protein	ko05133	Pertussis	-	-	-	-	434	7
K02109	ATPF0B, atpF	F-type H+-transporting ATPase subunit b	ko01100;ko00195;ko00190	Metabolic pathways;Photosynthesis;Oxidative phosphorylation	-	-	M00157	F-type ATPase, prokaryotes and chloroplasts	506	8
K01662	dxs	1-deoxy-D-xylulose-5-phosphate synthase [EC:2.2.1.7]	ko01100;ko01110;ko00730;ko00900	Metabolic pathways;Biosynthesis of secondary metabolites;Thiamine metabolism;Terpenoid backbone biosynthesis	2.2.1.7	Transferases;Transferring aldehyde or ketonic groups;Transketolases and transaldolases;pyruvate:D-glyceraldehyde-3-phosphate acetaldehydetransferase (decarboxylating)	M00096	C5 isoprenoid biosynthesis, non-mevalonate pathway	328	10
K00762	pyrE	orotate phosphoribosyltransferase [EC:2.4.2.10]	ko01100;ko01240;ko00240	Metabolic pathways;Biosynthesis of cofactors;Pyrimidine metabolism	2.4.2.10	Transferases;Glycosyltransferases;Pentosyltransferases;orotidine-5'-phosphate:diphosphate phospho-alpha-D-ribosyl-transferase	M00051	De novo pyrimidine biosynthesis, glutamine (+ PRPP) => UMP	382	3
K01937	pyrG, CTPS	CTP synthase [EC:6.3.4.2]	ko00240;ko01232;ko01240;ko01100	Pyrimidine metabolism;Nucleotide metabolism;Biosynthesis of cofactors;Metabolic pathways	6.3.4.2	Ligases;Forming carbon-nitrogen bonds;Other carbon-nitrogen ligases;UTP:L-glutamine amido-ligase (ADP-forming)	M00052	Pyrimidine ribonucleotide biosynthesis, UMP => UDP/UTP,CDP/CTP	852	10
K03106	SRP54, ffh	signal recognition particle subunit SRP54 [EC:3.6.5.4]	ko03060;ko02024;ko03070	Protein export;Quorum sensing;Bacterial secretion system	3.6.5.4	Hydrolases;Acting on acid anhydrides;Acting on GTP to facilitate cellular and subcellular movement;GTP phosphohydrolase (protein-synthesis-assisting)	-	-	744	9
K04063	osmC, ohr	lipoyl-dependent peroxiredoxin [EC:1.11.1.28]	-	-	1.11.1.28	Oxidoreductases;Acting on a peroxide as acceptor;Peroxidases;[lipoyl-carrier protein]-N6-[(R)-dihydrolipoyl]-L-lysine:hydroperoxide oxidoreductase	-	-	96	3
K00962	pnp, PNPT1	polyribonucleotide nucleotidyltransferase [EC:2.7.7.8]	ko03018	RNA degradation	2.7.7.8	Transferases;Transferring phosphorus-containing groups;Nucleotidyltransferases;polyribonucleotide:phosphate nucleotidyltransferase	-	-	820	11
K01439	dapE	succinyl-diaminopimelate desuccinylase [EC:3.5.1.18]	ko01230;ko00300;ko01100;ko01120	Biosynthesis of amino acids;Lysine biosynthesis;Metabolic pathways;Microbial metabolism in diverse environments	3.5.1.18	Hydrolases;Acting on carbon-nitrogen bonds, other than peptide bonds;In linear amides;N-succinyl-LL-2,6-diaminoheptanedioate amidohydrolase	M00016	Lysine biosynthesis, succinyl-DAP pathway, aspartate => lysine	872	9
K03427	hsdM	type I restriction enzyme M protein [EC:2.1.1.72]	-	-	2.1.1.72	Transferases;Transferring one-carbon groups;Methyltransferases;S-adenosyl-L-methionine:adenine in DNA N6-methyltransferase	-	-	258	7
K00375	K00375	GntR family transcriptional regulator / MocR family aminotransferase	-	-	-	-	-	-	384	3
K08973	hemJ	protoporphyrinogen IX oxidase [EC:1.3.99.-]	ko01240;ko01100;ko01110;ko00860	Biosynthesis of cofactors;Metabolic pathways;Biosynthesis of secondary metabolites;Porphyrin metabolism	-	-	M00121	Heme biosynthesis, plants and bacteria, glutamate => heme	292	2
K11750	frsA	esterase FrsA [EC:3.1.-.-]	-	-	-	-	-	-	136	2
K02867	RP-L11, MRPL11, rplK	large subunit ribosomal protein L11	ko03010	Ribosome	-	-	-	-	320	4
K02871	RP-L13, MRPL13, rplM	large subunit ribosomal protein L13	ko03010	Ribosome	-	-	-	-	294	3
K16196	EIF2AK4	eukaryotic translation initiation factor 2-alpha kinase 4 [EC:2.7.11.1]	ko05168;ko04140;ko05160;ko04138;ko05162;ko04141	Herpes simplex virus 1 infection;Autophagy - animal;Hepatitis C;Autophagy - yeast;Measles;Protein processing in endoplasmic reticulum	2.7.11.1	Transferases;Transferring phosphorus-containing groups;Protein-serine/threonine kinases;ATP:protein phosphotransferase (non-specific)	-	-	12	1
K00854	xylB, XYLB	xylulokinase [EC:2.7.1.17]	ko00040;ko01100	Pentose and glucuronate interconversions;Metabolic pathways	2.7.1.17	Transferases;Transferring phosphorus-containing groups;Phosphotransferases with an alcohol group as acceptor;ATP:D-xylulose 5-phosphotransferase	M00014	Glucuronate pathway (uronate pathway)	338	5
K07494	K07494	putative transposase	-	-	-	-	-	-	54	1
K02299	cyoC	cytochrome o ubiquinol oxidase subunit III	ko00190;ko01100	Oxidative phosphorylation;Metabolic pathways	-	-	M00417	Cytochrome o ubiquinol oxidase	196	4
K00973	rfbA, rmlA, rffH	glucose-1-phosphate thymidylyltransferase [EC:2.7.7.24]	ko00541;ko01100;ko01110;ko00525;ko01250;ko00521;ko00523	O-Antigen nucleotide sugar biosynthesis;Metabolic pathways;Biosynthesis of secondary metabolites;Acarbose and validamycin biosynthesis;Biosynthesis of nucleotide sugars;Streptomycin biosynthesis;Polyketide sugar unit biosynthesis	2.7.7.24	Transferases;Transferring phosphorus-containing groups;Nucleotidyltransferases;dTTP:alpha-D-glucose-1-phosphate thymidylyltransferase	M00793	dTDP-L-rhamnose biosynthesis	144	4
K10543	xylF	D-xylose transport system substrate-binding protein	ko02010	ABC transporters	-	-	-	-	124	2
K06138	pqqD	pyrroloquinoline quinone biosynthesis protein D	-	-	-	-	-	-	44	1
K09896	K09896	uncharacterized protein	-	-	-	-	-	-	12	2
K02345	holE	DNA polymerase III subunit theta [EC:2.7.7.7]	ko03430;ko03030;ko03440	Mismatch repair;DNA replication;Homologous recombination	2.7.7.7	Transferases;Transferring phosphorus-containing groups;Nucleotidyltransferases;2'-deoxyribonucleoside-5'-triphosphate:DNA deoxynucleotidyltransferase (DNA-directed)	-	-	30	2
K08789	MAST	microtubule-associated serine/threonine kinase [EC:2.7.11.1]	-	-	2.7.11.1	Transferases;Transferring phosphorus-containing groups;Protein-serine/threonine kinases;ATP:protein phosphotransferase (non-specific)	-	-	1298	10
K03695	clpB	ATP-dependent Clp protease ATP-binding subunit ClpB	ko04213	Longevity regulating pathway - multiple species	-	-	-	-	1124	14
K08912	LHCB1	light-harvesting complex II chlorophyll a/b binding protein 1	ko01100;ko00196	Metabolic pathways;Photosynthesis - antenna proteins	-	-	-	-	10	1
K06957	tmcA	tRNA(Met) cytidine acetyltransferase [EC:2.3.1.193]	-	-	2.3.1.193	Transferases;Acyltransferases;Transferring groups other than aminoacyl groups;acetyl-CoA:[elongator tRNAMet]-cytidine34 N4-acetyltransferase (ATP-hydrolysing)	-	-	186	3
K05834	rhtB	homoserine/homoserine lactone efflux protein	-	-	-	-	-	-	196	2
K18923	stbD	antitoxin StbD	-	-	-	-	-	-	84	3
K03062	PSMC1, RPT2	26S proteasome regulatory subunit T2	ko05017;ko05014;ko05022;ko05010;ko05203;ko03050;ko05016;ko05020;ko05165;ko05169;ko05012	Spinocerebellar ataxia;Amyotrophic lateral sclerosis;Pathways of neurodegeneration - multiple diseases;Alzheimer disease;Viral carcinogenesis;Proteasome;Huntington disease;Prion disease;Human papillomavirus infection;Epstein-Barr virus infection;Parkinson disease	-	-	-	-	58	2
K19192	SAP130	histone deacetylase complex subunit SAP130	-	-	-	-	-	-	46	3
K01262	pepP	Xaa-Pro aminopeptidase [EC:3.4.11.9]	-	-	3.4.11.9	Hydrolases;Acting on peptide bonds (peptidases);Aminopeptidases;Xaa-Pro aminopeptidase	-	-	694	7
K03747	smg	Smg protein	-	-	-	-	-	-	138	3
K04088	hflK	modulator of FtsH protease HflK	-	-	-	-	-	-	626	5
K06142	hlpA, ompH	outer membrane protein	-	-	-	-	-	-	122	3
K18831	higA	HTH-type transcriptional regulator / antitoxin HigA	-	-	-	-	-	-	36	2
K01520	dut, DUT	dUTP pyrophosphatase [EC:3.6.1.23]	ko01232;ko01100;ko00983;ko00240	Nucleotide metabolism;Metabolic pathways;Drug metabolism - other enzymes;Pyrimidine metabolism	3.6.1.23	Hydrolases;Acting on acid anhydrides;In phosphorus-containing anhydrides;dUTP nucleotidohydrolase	M00938	Pyrimidine deoxyribonucleotide biosynthesis, UDP => dTTP	370	7
K01525	apaH	bis(5'-nucleosyl)-tetraphosphatase (symmetrical) [EC:3.6.1.41]	ko00230;ko01100	Purine metabolism;Metabolic pathways	3.6.1.41	Hydrolases;Acting on acid anhydrides;In phosphorus-containing anhydrides;P1,P4-bis(5'-nucleosyl)-tetraphosphate nucleosidebisphosphohydrolase	-	-	198	4
K02341	holB	DNA polymerase III subunit delta' [EC:2.7.7.7]	ko03440;ko03430;ko03030	Homologous recombination;Mismatch repair;DNA replication	2.7.7.7	Transferases;Transferring phosphorus-containing groups;Nucleotidyltransferases;2'-deoxyribonucleoside-5'-triphosphate:DNA deoxynucleotidyltransferase (DNA-directed)	-	-	646	7
K03568	tldD	TldD protein	-	-	-	-	-	-	708	8
K03305	TC.POT	proton-dependent oligopeptide transporter, POT family	-	-	-	-	-	-	498	10
K01462	PDF, def	peptide deformylase [EC:3.5.1.88]	-	-	3.5.1.88	Hydrolases;Acting on carbon-nitrogen bonds, other than peptide bonds;In linear amides;formyl-L-methionyl peptide amidohydrolase	-	-	442	5
K01887	RARS, argS	arginyl-tRNA synthetase [EC:6.1.1.19]	ko00970	Aminoacyl-tRNA biosynthesis	6.1.1.19	Ligases;Forming carbon-oxygen bonds;Ligases forming aminoacyl-tRNA and related compounds;L-arginine:tRNAArg ligase (AMP-forming)	-	-	754	11
K07241	hoxN, nixA	nickel/cobalt transporter (NiCoT) family protein	-	-	-	-	-	-	160	3
K02553	rraA, menG	regulator of ribonuclease activity A	-	-	-	-	-	-	32	2
K00287	DHFR, folA	dihydrofolate reductase [EC:1.5.1.3]	ko00790;ko01100;ko01240;ko00670;ko01523	Folate biosynthesis;Metabolic pathways;Biosynthesis of cofactors;One carbon pool by folate;Antifolate resistance	1.5.1.3	Oxidoreductases;Acting on the CH-NH group of donors;With NAD+ or NADP+ as acceptor;5,6,7,8-tetrahydrofolate:NADP+ oxidoreductase	M00840;M00126	Tetrahydrofolate biosynthesis, mediated by ribA and trpF, GTP => THF;Tetrahydrofolate biosynthesis, GTP => THF	376	6
K12513	tadE	tight adherence protein E	-	-	-	-	-	-	124	1
K03565	recX	regulatory protein	-	-	-	-	-	-	80	1
K19789	radD	DNA repair protein RadD	-	-	-	-	-	-	170	2
K11939	rhtA	inner membrane transporter RhtA	-	-	-	-	-	-	130	2
K00036	G6PD, zwf	glucose-6-phosphate 1-dehydrogenase [EC:1.1.1.49 1.1.1.363]	ko01110;ko01200;ko05415;ko00480;ko01100;ko05230;ko01120;ko00030	Biosynthesis of secondary metabolites;Carbon metabolism;Diabetic cardiomyopathy;Glutathione metabolism;Metabolic pathways;Central carbon metabolism in cancer;Microbial metabolism in diverse environments;Pentose phosphate pathway	1.1.1.49;1.1.1.363	Oxidoreductases;Acting on the CH-OH group of donors;With NAD+ or NADP+ as acceptor;D-glucose-6-phosphate:NADP+ 1-oxidoreductase;Oxidoreductases;Acting on the CH-OH group of donors;With NAD+ or NADP+ as acceptor;D-glucose-6-phosphate:NAD(P)+ 1-oxidoreductase	M00004;M00008;M00006	Pentose phosphate pathway (Pentose phosphate cycle);Entner-Doudoroff pathway, glucose-6P => glyceraldehyde-3P + pyruvate;Pentose phosphate pathway, oxidative phase, glucose 6P => ribulose 5P	268	4
K09823	zur	Fur family transcriptional regulator, zinc uptake regulator	ko02024	Quorum sensing	-	-	-	-	120	2
K02990	RP-S6, MRPS6, rpsF	small subunit ribosomal protein S6	ko03010	Ribosome	-	-	-	-	532	3
K16077	scrY	sucrose porin	-	-	-	-	-	-	126	2
K23228	fhuB	ferric hydroxamate transport system permease protein	ko02010	ABC transporters	-	-	-	-	216	5
K03182	ubiD	4-hydroxy-3-polyprenylbenzoate decarboxylase [EC:4.1.1.98]	ko00130;ko01240;ko01100;ko01110	Ubiquinone and other terpenoid-quinone biosynthesis;Biosynthesis of cofactors;Metabolic pathways;Biosynthesis of secondary metabolites	4.1.1.98	Lyases;Carbon-carbon lyases;Carboxy-lyases;4-hydroxy-3-polyprenylbenzoate carboxy-lyase	M00117	Ubiquinone biosynthesis, prokaryotes, chorismate (+ polyprenyl-PP) => ubiquinol	828	11
K03637	moaC, CNX3	cyclic pyranopterin monophosphate synthase [EC:4.6.1.17]	ko00790;ko01100;ko01240;ko04122	Folate biosynthesis;Metabolic pathways;Biosynthesis of cofactors;Sulfur relay system	4.6.1.17	Lyases;Phosphorus-oxygen lyases;Phosphorus-oxygen lyases (only sub-subclass identified to date);(8S)-3',8-cyclo-7,8-dihydroguanosine 5'-triphosphate lyase (cyclic pyranopterin phosphate-forming)	M00880	Molybdenum cofactor biosynthesis, GTP => molybdenum cofactor	70	1
K03625	nusB	transcription antitermination protein NusB	-	-	-	-	-	-	360	6
K01095	pgpA	phosphatidylglycerophosphatase A [EC:3.1.3.27]	ko00564;ko01100	Glycerophospholipid metabolism;Metabolic pathways	3.1.3.27	Hydrolases;Acting on ester bonds;Phosphoric-monoester hydrolases;phosphatidylglycerophosphate phosphohydrolase	-	-	310	4
K19506	gfrA	fructoselysine/glucoselysine PTS system EIIA component [EC:2.7.1.-]	ko02060	Phosphotransferase system (PTS)	-	-	-	-	44	1
K03976	ybaK, ebsC	Cys-tRNA(Pro)/Cys-tRNA(Cys) deacylase [EC:3.1.1.-]	-	-	-	-	-	-	64	2
K07124	K07124	uncharacterized protein	-	-	-	-	-	-	106	2
K07320	prmB	ribosomal protein L3 glutamine methyltransferase [EC:2.1.1.298]	-	-	2.1.1.298	Transferases;Transferring one-carbon groups;Methyltransferases;S-adenosyl-L-methionine:[ribosomal protein L3]-L-glutamine (N5-glutamine)-methyltransferase	-	-	210	5
K03301	TC.AAA	ATP:ADP antiporter, AAA family	-	-	-	-	-	-	32	4
K03424	tatD	TatD DNase family protein [EC:3.1.21.-]	-	-	-	-	-	-	626	8
K08483	ptsI	phosphoenolpyruvate-protein phosphotransferase (PTS system enzyme I) [EC:2.7.3.9]	ko02060	Phosphotransferase system (PTS)	2.7.3.9	Transferases;Transferring phosphorus-containing groups;Phosphotransferases with a nitrogenous group as acceptor;phosphoenolpyruvate:protein-L-histidine Npi-phosphotransferase	-	-	326	6
K02745	agaV	N-acetylgalactosamine PTS system EIIB component [EC:2.7.1.-]	ko00052;ko01100;ko02060	Galactose metabolism;Metabolic pathways;Phosphotransferase system (PTS)	-	-	-	-	54	2
K00067	rfbD, rmlD	dTDP-4-dehydrorhamnose reductase [EC:1.1.1.133]	ko01250;ko01100;ko01110;ko00541;ko00523;ko00521	Biosynthesis of nucleotide sugars;Metabolic pathways;Biosynthesis of secondary metabolites;O-Antigen nucleotide sugar biosynthesis;Polyketide sugar unit biosynthesis;Streptomycin biosynthesis	1.1.1.133	Oxidoreductases;Acting on the CH-OH group of donors;With NAD+ or NADP+ as acceptor;dTDP-beta-L-rhamnose:NADP+ 4-oxidoreductase	M00793	dTDP-L-rhamnose biosynthesis	30	1
K01810	GPI, pgi	glucose-6-phosphate isomerase [EC:5.3.1.9]	ko01110;ko01250;ko00500;ko00010;ko01200;ko01100;ko01120;ko00520;ko00030	Biosynthesis of secondary metabolites;Biosynthesis of nucleotide sugars;Starch and sucrose metabolism;Glycolysis / Gluconeogenesis;Carbon metabolism;Metabolic pathways;Microbial metabolism in diverse environments;Amino sugar and nucleotide sugar metabolism;Pentose phosphate pathway	5.3.1.9	Isomerases;Intramolecular oxidoreductases;Interconverting aldoses and ketoses, and related compounds;alpha-D-glucose-6-phosphate aldose-ketose-isomerase (configuration-inverting)	M00909;M00004;M00892;M00001	UDP-N-acetyl-D-glucosamine biosynthesis, prokaryotes, glucose => UDP-GlcNAc;Pentose phosphate pathway (Pentose phosphate cycle);UDP-N-acetyl-D-glucosamine biosynthesis, eukaryotes, glucose => UDP-GlcNAc;Glycolysis (Embden-Meyerhof pathway), glucose => pyruvate	426	8
K03594	bfr	bacterioferritin [EC:1.16.3.1]	ko00860	Porphyrin metabolism	1.16.3.1	Oxidoreductases;Oxidizing metal ions;With oxygen as acceptor;Fe(II):oxygen oxidoreductase	-	-	282	2
K06925	tsaE	tRNA threonylcarbamoyladenosine biosynthesis protein TsaE	-	-	-	-	-	-	122	4
K02806	ptsN	nitrogen PTS system EIIA component [EC:2.7.1.-]	ko02060	Phosphotransferase system (PTS)	-	-	-	-	142	3
K02682	ppdD	prepilin peptidase dependent protein D	-	-	-	-	-	-	24	2
K02415	fliL	flagellar protein FliL	ko02040	Flagellar assembly	-	-	-	-	174	3
K07460	yraN	putative endonuclease	-	-	-	-	-	-	220	3
K23537	nupA	general nucleoside transport system ATP-binding protein	ko02010	ABC transporters	-	-	-	-	156	5
K01266	dmpA, dap	D-aminopeptidase [EC:3.4.11.19]	-	-	3.4.11.19	Hydrolases;Acting on peptide bonds (peptidases);Aminopeptidases;D-stereospecific aminopeptidase	-	-	74	2
K00971	manC, cpsB	mannose-1-phosphate guanylyltransferase [EC:2.7.7.13]	ko01100;ko01110;ko00541;ko00051;ko01250;ko00520	Metabolic pathways;Biosynthesis of secondary metabolites;O-Antigen nucleotide sugar biosynthesis;Fructose and mannose metabolism;Biosynthesis of nucleotide sugars;Amino sugar and nucleotide sugar metabolism	2.7.7.13	Transferases;Transferring phosphorus-containing groups;Nucleotidyltransferases;GTP:alpha-D-mannose-1-phosphate guanylyltransferase	-	-	270	3
K09958	K09958	uncharacterized protein	-	-	-	-	-	-	142	1
K00339	nuoJ	NADH-quinone oxidoreductase subunit J [EC:7.1.1.2]	ko01100;ko00190	Metabolic pathways;Oxidative phosphorylation	7.1.1.2	Translocases;Catalysing the translocation of hydrons;Linked to oxidoreductase reactions;NADH:ubiquinone oxidoreductase	M00144	NADH:quinone oxidoreductase, prokaryotes	386	7
K00647	fabB	3-oxoacyl-[acyl-carrier-protein] synthase I [EC:2.3.1.41]	ko00780;ko00061;ko01240;ko01100;ko01212	Biotin metabolism;Fatty acid biosynthesis;Biosynthesis of cofactors;Metabolic pathways;Fatty acid metabolism	2.3.1.41	Transferases;Acyltransferases;Transferring groups other than aminoacyl groups;acyl-[acyl-carrier protein]:malonyl-[acyl-carrier protein] C-acyltransferase (decarboxylating)	M00572;M00083	Pimeloyl-ACP biosynthesis, BioC-BioH pathway, malonyl-ACP => pimeloyl-ACP;Fatty acid biosynthesis, elongation	270	4
K02796	manZ	mannose PTS system EIID component	ko00051;ko01100;ko02060;ko00520	Fructose and mannose metabolism;Metabolic pathways;Phosphotransferase system (PTS);Amino sugar and nucleotide sugar metabolism	-	-	-	-	220	5
K01749	hemC, HMBS	hydroxymethylbilane synthase [EC:2.5.1.61]	ko00860;ko01120;ko01240;ko01110;ko01100	Porphyrin metabolism;Microbial metabolism in diverse environments;Biosynthesis of cofactors;Biosynthesis of secondary metabolites;Metabolic pathways	2.5.1.61	Transferases;Transferring alkyl or aryl groups, other than methyl groups;Transferring alkyl or aryl groups, other than methyl groups (only sub-subclass identified to date);porphobilinogen:(4-[2-carboxyethyl]-3-[carboxymethyl]pyrrol-2-yl)methyltransferase (hydrolysing)	M00868;M00121;M00926;M00846	Heme biosynthesis, animals and fungi, glycine => heme;Heme biosynthesis, plants and bacteria, glutamate => heme;Heme biosynthesis, bacteria, glutamyl-tRNA => coproporphyrin III => heme;Siroheme biosynthesis, glutamyl-tRNA => siroheme	624	4
K02529	lacI, galR	LacI family transcriptional regulator	-	-	-	-	-	-	770	9
K14744	rzpD	prophage endopeptidase [EC:3.4.-.-]	-	-	-	-	-	-	470	5
K22513	spaM, invI	type III secretion system protein	-	-	-	-	-	-	78	1
K03282	mscL	large conductance mechanosensitive channel	-	-	-	-	-	-	98	1
K18588	COQ10	coenzyme Q-binding protein COQ10	-	-	-	-	-	-	202	2
K06149	uspA	universal stress protein A	-	-	-	-	-	-	68	1
K03718	asnC	Lrp/AsnC family transcriptional regulator, regulator for asnA, asnC and gidA	-	-	-	-	-	-	96	2
K07090	K07090	uncharacterized protein	-	-	-	-	-	-	168	4
K07716	pleC	two-component system, cell cycle sensor histidine kinase PleC [EC:2.7.13.3]	ko04112;ko02020	Cell cycle - Caulobacter;Two-component system	2.7.13.3	Transferases;Transferring phosphorus-containing groups;Protein-histidine kinases;ATP:protein-L-histidine N-phosphotransferase	-	-	476	3
K25706	tsaD	tRNA N6-adenosine threonylcarbamoyltransferase [EC:2.3.1.234]	-	-	2.3.1.234	Transferases;Acyltransferases;Transferring groups other than aminoacyl groups;L-threonylcarbamoyladenylate:adenine37 in tRNA N6-L-threonylcarbamoyltransferase	-	-	684	8
K00334	nuoE	NADH-quinone oxidoreductase subunit E [EC:7.1.1.2]	ko01100;ko00190	Metabolic pathways;Oxidative phosphorylation	7.1.1.2	Translocases;Catalysing the translocation of hydrons;Linked to oxidoreductase reactions;NADH:ubiquinone oxidoreductase	M00144	NADH:quinone oxidoreductase, prokaryotes	442	6
K02339	holC	DNA polymerase III subunit chi [EC:2.7.7.7]	ko03430;ko03030;ko03440	Mismatch repair;DNA replication;Homologous recombination	2.7.7.7	Transferases;Transferring phosphorus-containing groups;Nucleotidyltransferases;2'-deoxyribonucleoside-5'-triphosphate:DNA deoxynucleotidyltransferase (DNA-directed)	-	-	110	3
K23518	MACROD, ymdB	O-acetyl-ADP-ribose deacetylase [EC:3.1.1.106]	-	-	3.1.1.106	Hydrolases;Acting on ester bonds;Carboxylic-ester hydrolases;O-acetyl-ADP-D-ribose carboxylesterase	-	-	58	1
K20151	fucT	alpha(1,3/1,4) fucosyltransferase [EC:2.4.1.65 2.4.1.152]	-	-	2.4.1.65;2.4.1.152	Transferases;Glycosyltransferases;Hexosyltransferases;GDP-beta-L-fucose:beta-D-galactosyl-(1->3)-N-acetyl-beta-D-glucosaminyl-R 4I-alpha-L-fucosyltransferase (configuration-inverting);Transferases;Glycosyltransferases;Hexosyltransferases;GDP-beta-L-fucose:beta-D-galactosyl-(1->4)-N-acetyl-D-glucosaminyl-R 3-alpha-L-fucosyltransferase (configuration-inverting)	-	-	20	1
K23775	ohrR	MarR family transcriptional regulator, organic hydroperoxide resistance regulator	-	-	-	-	-	-	164	2
K00769	gpt	xanthine phosphoribosyltransferase [EC:2.4.2.22]	ko01232;ko01110;ko01100;ko00230	Nucleotide metabolism;Biosynthesis of secondary metabolites;Metabolic pathways;Purine metabolism	2.4.2.22	Transferases;Glycosyltransferases;Pentosyltransferases;XMP:diphosphate 5-phospho-alpha-D-ribosyltransferase	-	-	116	2
K01840	manB	phosphomannomutase [EC:5.4.2.8]	ko00520;ko00541;ko00051;ko01110;ko01100;ko01250	Amino sugar and nucleotide sugar metabolism;O-Antigen nucleotide sugar biosynthesis;Fructose and mannose metabolism;Biosynthesis of secondary metabolites;Metabolic pathways;Biosynthesis of nucleotide sugars	5.4.2.8	Isomerases;Intramolecular transferases;Phosphotransferases (phosphomutases);alpha-D-mannose 1,6-phosphomutase	-	-	654	4
K03803	rseC	sigma-E factor negative regulatory protein RseC	-	-	-	-	-	-	94	1
K03925	mraZ	transcriptional regulator MraZ	-	-	-	-	-	-	82	2
K09911	K09911	uncharacterized protein	-	-	-	-	-	-	92	1
K07340	ybbJ	inner membrane protein	-	-	-	-	-	-	88	1
K00143	LYS2	L-2-aminoadipate reductase [EC:1.2.1.95]	ko00300;ko01230;ko01110;ko01100	Lysine biosynthesis;Biosynthesis of amino acids;Biosynthesis of secondary metabolites;Metabolic pathways	1.2.1.95	Oxidoreductases;Acting on the aldehyde or oxo group of donors;With NAD+ or NADP+ as acceptor;(S)-2-amino-6-oxohexanoate:NADP+ oxidoreductase (ATP-forming)	M00030	Lysine biosynthesis, AAA pathway, 2-oxoglutarate => 2-aminoadipate => lysine	12	1
K00853	araB	L-ribulokinase [EC:2.7.1.16]	ko00040;ko01100	Pentose and glucuronate interconversions;Metabolic pathways	2.7.1.16	Transferases;Transferring phosphorus-containing groups;Phosphotransferases with an alcohol group as acceptor;ATP:L(or D)-ribulose 5-phosphotransferase	-	-	250	4
K02800	mtlA, cmtA	mannitol PTS system EIICBA or EIICB component [EC:2.7.1.197]	ko00051;ko01100;ko02060	Fructose and mannose metabolism;Metabolic pathways;Phosphotransferase system (PTS)	2.7.1.197	Transferases;Transferring phosphorus-containing groups;Phosphotransferases with an alcohol group as acceptor;protein-Npi-phospho-L-histidine:D-mannitol Npi-phosphotransferase	-	-	196	3
K07038	K07038	inner membrane protein	-	-	-	-	-	-	198	5
K03539	RPP1, RPP30	ribonuclease P/MRP protein subunit RPP1 [EC:3.1.26.5]	ko03008	Ribosome biogenesis in eukaryotes	3.1.26.5	Hydrolases;Acting on ester bonds;Endoribonucleases producing 5'-phosphomonoesters;ribonuclease P	-	-	56	1
K05051	TAAR	trace amine associated receptor	ko04080	Neuroactive ligand-receptor interaction	-	-	-	-	8	1
K03075	secG	preprotein translocase subunit SecG	ko02024;ko03060;ko03070	Quorum sensing;Protein export;Bacterial secretion system	-	-	-	-	190	4
K07490	feoC	ferrous iron transport protein C	-	-	-	-	-	-	4	1
K06919	K06919	putative DNA primase/helicase	-	-	-	-	-	-	3722	15
K03089	rpoH	RNA polymerase sigma-32 factor	-	-	-	-	-	-	584	7
K07278	tamA	translocation and assembly module TamA	-	-	-	-	-	-	264	7
K24338	CNTNAP5	contactin associated protein-like 5	-	-	-	-	-	-	18	2
K02956	RP-S15, MRPS15, rpsO	small subunit ribosomal protein S15	ko03010	Ribosome	-	-	-	-	160	3
K02950	RP-S12, MRPS12, rpsL	small subunit ribosomal protein S12	ko03010	Ribosome	-	-	-	-	276	3
K10693	MYCBP2, PAM	RCR-type E3 ubiquitin transferase [EC:2.3.2.33]	ko04361	Axon regeneration	2.3.2.33	Transferases;Acyltransferases;Aminoacyltransferases;[E2 ubiquitin-conjugating enzyme]-S-ubiquitinyl-L-cysteine:acceptor protein ubiquitin transferase (isopeptide bond-forming RCR-type)	-	-	76	3
K09892	zapB	cell division protein ZapB	-	-	-	-	-	-	28	1
K06191	nrdH	glutaredoxin-like protein NrdH	-	-	-	-	-	-	36	1
K02110	ATPF0C, atpE	F-type H+-transporting ATPase subunit c	ko00195;ko01100;ko00190	Photosynthesis;Metabolic pathways;Oxidative phosphorylation	-	-	M00157	F-type ATPase, prokaryotes and chloroplasts	102	2
K00850	pfkA, PFK	6-phosphofructokinase 1 [EC:2.7.1.11]	ko00052;ko01120;ko01100;ko04922;ko04066;ko00010;ko04919;ko01110;ko03018;ko01230;ko00680;ko00030;ko05230;ko01200;ko04152;ko00051	Galactose metabolism;Microbial metabolism in diverse environments;Metabolic pathways;Glucagon signaling pathway;HIF-1 signaling pathway;Glycolysis / Gluconeogenesis;Thyroid hormone signaling pathway;Biosynthesis of secondary metabolites;RNA degradation;Biosynthesis of amino acids;Methane metabolism;Pentose phosphate pathway;Central carbon metabolism in cancer;Carbon metabolism;AMPK signaling path…	2.7.1.11	Transferases;Transferring phosphorus-containing groups;Phosphotransferases with an alcohol group as acceptor;ATP:beta-D-fructose-6-phosphate 1-phosphotransferase	M00001;M00345	Glycolysis (Embden-Meyerhof pathway), glucose => pyruvate;Formaldehyde assimilation, ribulose monophosphate pathway	400	8
K04080	ibpA	molecular chaperone IbpA	-	-	-	-	-	-	338	3
K03624	greA	transcription elongation factor GreA	-	-	-	-	-	-	340	4
K03768	PPIB, ppiB	peptidyl-prolyl cis-trans isomerase B (cyclophilin B) [EC:5.2.1.8]	-	-	5.2.1.8	Isomerases;cis-trans-Isomerases;cis-trans Isomerases (only sub-subclass identified to date);peptidylproline cis-trans-isomerase	-	-	114	1
K20042	FCHO	F-BAR domain only protein	-	-	-	-	-	-	598	8
K01414	prlC	oligopeptidase A [EC:3.4.24.70]	-	-	3.4.24.70	Hydrolases;Acting on peptide bonds (peptidases);Metalloendopeptidases;oligopeptidase A	-	-	418	7
K16353	SDK	protein sidekick	-	-	-	-	-	-	196	6
K03667	hslU	ATP-dependent HslUV protease ATP-binding subunit HslU	-	-	-	-	-	-	840	7
K19810	epmB	L-lysine 2,3-aminomutase [EC:5.4.3.-]	-	-	-	-	-	-	260	6
K02469	gyrA	DNA gyrase subunit A [EC:5.6.2.2]	-	-	5.6.2.2	Isomerases;Isomerases altering macromolecular conformation;Enzymes altering nucleic acid conformation;DNA topoisomerase (ATP-hydrolysing)	-	-	338	5
K12573	rnr, vacB	ribonuclease R [EC:3.1.13.1]	ko03018	RNA degradation	3.1.13.1	Hydrolases;Acting on ester bonds;Exoribonucleases producing 5'-phosphomonoesters;exoribonuclease II	-	-	264	10
K02112	ATPF1B, atpD	F-type H+/Na+-transporting ATPase subunit beta [EC:7.1.2.2 7.2.2.1]	ko00195;ko01100;ko00190	Photosynthesis;Metabolic pathways;Oxidative phosphorylation	7.2.2.1;7.1.2.2	Translocases;Catalysing the translocation of inorganic cations;Linked to the hydrolysis of a nucleoside triphosphate;ATP phosphohydrolase (two-sector, Na+-transporting);Translocases;Catalysing the translocation of hydrons;Linked to the hydrolysis of a nucleoside triphosphate;ATP phosphohydrolase (two-sector, H+-transporting)	M00157	F-type ATPase, prokaryotes and chloroplasts	262	5
K06193	phnA	protein PhnA	-	-	-	-	-	-	90	1
K03743	pncC	nicotinamide-nucleotide amidase [EC:3.5.1.42]	ko01100;ko00760	Metabolic pathways;Nicotinate and nicotinamide metabolism	3.5.1.42	Hydrolases;Acting on carbon-nitrogen bonds, other than peptide bonds;In linear amides;nicotinamide-D-ribonucleotide amidohydrolase	-	-	58	1
K09767	yajQ	cyclic-di-GMP-binding protein	-	-	-	-	-	-	62	1
K01588	purE	5-(carboxyamino)imidazole ribonucleotide mutase [EC:5.4.99.18]	ko01100;ko01110;ko00230	Metabolic pathways;Biosynthesis of secondary metabolites;Purine metabolism	5.4.99.18	Isomerases;Intramolecular transferases;Transferring other groups;5-carboxyamino-1-(5-phospho-D-ribosyl)imidazole carboxymutase	M00048	De novo purine biosynthesis, PRPP + glutamine => IMP	362	2
K03469	rnhA, RNASEH1	ribonuclease HI [EC:3.1.26.4]	ko03030	DNA replication	3.1.26.4	Hydrolases;Acting on ester bonds;Endoribonucleases producing 5'-phosphomonoesters;ribonuclease H	-	-	288	5
K05785	rfaH	transcriptional antiterminator RfaH	-	-	-	-	-	-	150	2
K08968	msrC	L-methionine (R)-S-oxide reductase [EC:1.8.4.14]	ko01100;ko00270	Metabolic pathways;Cysteine and methionine metabolism	1.8.4.14	Oxidoreductases;Acting on a sulfur group of donors;With a disulfide as acceptor;L-methionine:thioredoxin-disulfide S-oxidoreductase [L-methionine (R)-S-oxide-forming]	-	-	94	1
K03587	ftsI	cell division protein FtsI (penicillin-binding protein 3) [EC:3.4.16.4]	ko01100;ko01501;ko00550	Metabolic pathways;beta-Lactam resistance;Peptidoglycan biosynthesis	3.4.16.4	Hydrolases;Acting on peptide bonds (peptidases);Serine-type carboxypeptidases;serine-type D-Ala-D-Ala carboxypeptidase	-	-	860	13
K03550	ruvA	holliday junction DNA helicase RuvA [EC:5.6.2.4]	ko03440	Homologous recombination	5.6.2.4	Isomerases;Isomerases altering macromolecular conformation;Enzymes altering nucleic acid conformation;DNA 3'-5' helicase (ATP-hydrolysing)	-	-	398	5
K19304	mepM	murein DD-endopeptidase [EC:3.4.24.-]	-	-	-	-	-	-	232	4
K00344	qor, CRYZ	NADPH:quinone reductase [EC:1.6.5.5]	-	-	1.6.5.5	Oxidoreductases;Acting on NADH or NADPH;With a quinone or similar compound as acceptor;NADPH:quinone oxidoreductase	-	-	824	8
K00950	folK	2-amino-4-hydroxy-6-hydroxymethyldihydropteridine diphosphokinase [EC:2.7.6.3]	ko01100;ko01240;ko00790	Metabolic pathways;Biosynthesis of cofactors;Folate biosynthesis	2.7.6.3	Transferases;Transferring phosphorus-containing groups;Diphosphotransferases;ATP:6-hydroxymethyl-7,8-dihydropterin 6'-diphosphotransferase	M00126	Tetrahydrofolate biosynthesis, GTP => THF	140	4
K01972	E6.5.1.2, ligA, ligB	DNA ligase (NAD+) [EC:6.5.1.2]	ko03430;ko03030;ko03410;ko03420	Mismatch repair;DNA replication;Base excision repair;Nucleotide excision repair	6.5.1.2	Ligases;Forming phosphoric-ester bonds;Ligases that form phosphoric-ester bonds (only sub-subclass identified to date);poly(deoxyribonucleotide)-3'-hydroxyl:5'-phospho-poly(deoxyribonucleotide) ligase (NAD+)	-	-	330	10
K08351	bisC	biotin/methionine sulfoxide reductase [EC:1.-.-.-]	ko01100;ko00780	Metabolic pathways;Biotin metabolism	-	-	-	-	130	3
K02276	coxC, ctaE	cytochrome c oxidase subunit III [EC:7.1.1.9]	ko01100;ko00190	Metabolic pathways;Oxidative phosphorylation	7.1.1.9	Translocases;Catalysing the translocation of hydrons;Linked to oxidoreductase reactions;ferrocytochrome-c:oxygen oxidoreductase	M00155	Cytochrome c oxidase, prokaryotes	346	2
K03101	lspA	signal peptidase II [EC:3.4.23.36]	ko03060	Protein export	3.4.23.36	Hydrolases;Acting on peptide bonds (peptidases);Aspartic endopeptidases;signal peptidase II	-	-	380	5
K02348	elaA	ElaA protein	-	-	-	-	-	-	80	1
K03558	cvpA	membrane protein required for colicin V production	-	-	-	-	-	-	386	3
K03571	mreD	rod shape-determining protein MreD	-	-	-	-	-	-	140	2
K18983	gci	D-galactarolactone cycloisomerase [EC:5.5.1.27]	ko00053;ko01100	Ascorbate and aldarate metabolism;Metabolic pathways	5.5.1.27	Isomerases;Intramolecular lyases;Intramolecular lyases (only sub-subclass identified to date);D-galactaro-1,4-lactone lyase (ring-opening)	-	-	208	4
K00998	pssA	CDP-diacylglycerol---serine O-phosphatidyltransferase [EC:2.7.8.8]	ko00260;ko00564;ko01110;ko01100	Glycine, serine and threonine metabolism;Glycerophospholipid metabolism;Biosynthesis of secondary metabolites;Metabolic pathways	2.7.8.8	Transferases;Transferring phosphorus-containing groups;Transferases for other substituted phosphate groups;CDP-diacylglycerol:L-serine 3-sn-phosphatidyltransferase	M00093	Phosphatidylethanolamine (PE) biosynthesis, PA => PS => PE	324	6
K01419	hslV, clpQ	ATP-dependent HslUV protease, peptidase subunit HslV [EC:3.4.25.2]	-	-	3.4.25.2	Hydrolases;Acting on peptide bonds (peptidases);Threonine endopeptidases;HslU---HslV peptidase	-	-	154	3
K03664	smpB	SsrA-binding protein	-	-	-	-	-	-	340	5
K07738	nrdR	transcriptional repressor NrdR	-	-	-	-	-	-	92	1
K02413	fliJ	flagellar protein FliJ	ko02040	Flagellar assembly	-	-	-	-	136	2
K08310	nudB, ntpA	dihydroneopterin triphosphate diphosphatase [EC:3.6.1.67]	ko00790;ko01240;ko01100	Folate biosynthesis;Biosynthesis of cofactors;Metabolic pathways	3.6.1.67	Hydrolases;Acting on acid anhydrides;In phosphorus-containing anhydrides;7,8-dihydroneopterin 3'-triphosphate diphosphohydrolase	M00126	Tetrahydrofolate biosynthesis, GTP => THF	66	1
K01647	CS, gltA	citrate synthase [EC:2.3.3.1]	ko01230;ko00630;ko01210;ko01120;ko01100;ko00020;ko01200;ko01110	Biosynthesis of amino acids;Glyoxylate and dicarboxylate metabolism;2-Oxocarboxylic acid metabolism;Microbial metabolism in diverse environments;Metabolic pathways;Citrate cycle (TCA cycle);Carbon metabolism;Biosynthesis of secondary metabolites	2.3.3.1	Transferases;Acyltransferases;Acyl groups converted into alkyl groups on transfer;acetyl-CoA:oxaloacetate C-acetyltransferase [thioester-hydrolysing, (pro-S)-carboxymethyl-forming]	M00009;M00012;M00010;M00740	Citrate cycle (TCA cycle, Krebs cycle);Glyoxylate cycle;Citrate cycle, first carbon oxidation, oxaloacetate => 2-oxoglutarate;Methylaspartate cycle	390	5
K03799	htpX	heat shock protein HtpX [EC:3.4.24.-]	-	-	-	-	-	-	196	4
K12340	tolC, bepC, cyaE, raxC, sapF, rsaF, hasF	outer membrane protein	ko04626;ko02020;ko05133;ko01503;ko03070;ko01501	Plant-pathogen interaction;Two-component system;Pertussis;Cationic antimicrobial peptide (CAMP) resistance;Bacterial secretion system;beta-Lactam resistance	-	-	M00696;M00697;M00575	Multidrug resistance, efflux pump AcrEF-TolC;Multidrug resistance, efflux pump MdtEF-TolC;Pertussis pathogenicity signature, T1SS	670	5
K07638	envZ	two-component system, OmpR family, osmolarity sensor histidine kinase EnvZ [EC:2.7.13.3]	ko02026;ko02020	Biofilm formation - Escherichia coli;Two-component system	2.7.13.3	Transferases;Transferring phosphorus-containing groups;Protein-histidine kinases;ATP:protein-L-histidine N-phosphotransferase	-	-	168	3
K02744	agaF	N-acetylgalactosamine PTS system EIIA component [EC:2.7.1.-]	ko02060;ko01100;ko00052	Phosphotransferase system (PTS);Metabolic pathways;Galactose metabolism	-	-	-	-	56	2
K13889	gsiB	glutathione transport system substrate-binding protein	ko02010	ABC transporters	-	-	-	-	196	3
K02082	agaS	D-galactosamine 6-phosphate deaminase/isomerase [EC:3.5.99.-]	ko00052;ko01100	Galactose metabolism;Metabolic pathways	-	-	-	-	204	6
K01000	mraY	phospho-N-acetylmuramoyl-pentapeptide-transferase [EC:2.7.8.13]	ko01100;ko01502;ko00550	Metabolic pathways;Vancomycin resistance;Peptidoglycan biosynthesis	2.7.8.13	Transferases;Transferring phosphorus-containing groups;Transferases for other substituted phosphate groups;UDP-MurAc(oyl-L-Ala-gamma-D-Glu-L-Lys-D-Ala-D-Ala):undecaprenyl-phosphate phospho-N-acetylmuramoyl-pentapeptide-transferase	-	-	616	6
K02356	efp	elongation factor P	-	-	-	-	-	-	228	6
K03574	mutT, NUDT15, MTH2	8-oxo-dGTP diphosphatase [EC:3.6.1.55]	-	-	3.6.1.55	Hydrolases;Acting on acid anhydrides;In phosphorus-containing anhydrides;8-oxo-dGTP diphosphohydrolase	-	-	100	4
K03495	gidA, mnmG, MTO1	tRNA uridine 5-carboxymethylaminomethyl modification enzyme	-	-	-	-	-	-	832	8
K03712	marR	MarR family transcriptional regulator, multiple antibiotic resistance protein MarR	-	-	-	-	-	-	78	1
K01897	ACSL, fadD	long-chain acyl-CoA synthetase [EC:6.2.1.3]	ko02024;ko03320;ko04920;ko01212;ko04146;ko00061;ko00071;ko04714;ko04216;ko01100	Quorum sensing;PPAR signaling pathway;Adipocytokine signaling pathway;Fatty acid metabolism;Peroxisome;Fatty acid biosynthesis;Fatty acid degradation;Thermogenesis;Ferroptosis;Metabolic pathways	6.2.1.3	Ligases;Forming carbon-sulfur bonds;Acid-thiol ligases;long-chain fatty acid:CoA ligase (AMP-forming)	M00086	beta-Oxidation, acyl-CoA synthesis	146	2
K02115	ATPF1G, atpG	F-type H+-transporting ATPase subunit gamma	ko00195;ko01100;ko00190	Photosynthesis;Metabolic pathways;Oxidative phosphorylation	-	-	M00157	F-type ATPase, prokaryotes and chloroplasts	578	4
K03210	yajC	preprotein translocase subunit YajC	ko03070;ko03060;ko02024	Bacterial secretion system;Protein export;Quorum sensing	-	-	-	-	278	3
K03789	rimI	[ribosomal protein S18]-alanine N-acetyltransferase [EC:2.3.1.266]	-	-	2.3.1.266	Transferases;Acyltransferases;Transferring groups other than aminoacyl groups;acetyl-CoA:N-terminal L-alanyl-[S18 protein of 30S ribosome] N-acetyltransferase	-	-	82	1
K01808	rpiB	ribose 5-phosphate isomerase B [EC:5.3.1.6]	ko01120;ko01100;ko00710;ko01230;ko00030;ko01110;ko00051;ko01200	Microbial metabolism in diverse environments;Metabolic pathways;Carbon fixation in photosynthetic organisms;Biosynthesis of amino acids;Pentose phosphate pathway;Biosynthesis of secondary metabolites;Fructose and mannose metabolism;Carbon metabolism	5.3.1.6	Isomerases;Intramolecular oxidoreductases;Interconverting aldoses and ketoses, and related compounds;D-ribose-5-phosphate aldose-ketose-isomerase	M00165;M00004;M00167;M00007	Reductive pentose phosphate cycle (Calvin cycle);Pentose phosphate pathway (Pentose phosphate cycle);Reductive pentose phosphate cycle, glyceraldehyde-3P => ribulose-5P;Pentose phosphate pathway, non-oxidative phase, fructose 6P => ribose 5P	96	2
K03455	TC.KEF	monovalent cation:H+ antiporter-2, CPA2 family	-	-	-	-	-	-	680	5
K12152	nudJ	phosphatase NudJ [EC:3.6.1.-]	ko00740	Riboflavin metabolism	-	-	-	-	86	2
K00677	lpxA	UDP-N-acetylglucosamine acyltransferase [EC:2.3.1.129]	ko01100;ko01503;ko00540	Metabolic pathways;Cationic antimicrobial peptide (CAMP) resistance;Lipopolysaccharide biosynthesis	2.3.1.129	Transferases;Acyltransferases;Transferring groups other than aminoacyl groups;(3R)-3-hydroxyacyl-[acyl-carrier protein]:UDP-N-acetyl-alpha-D-glucosamine 3-O-(3-hydroxyacyl)transferase	M00060;M00866	KDO2-lipid A biosynthesis, Raetz pathway, LpxL-LpxM type;KDO2-lipid A biosynthesis, Raetz pathway, non-LpxL-LpxM type	160	5
K22510	spaS	type III secretion system export apparatus switch protein	-	-	-	-	-	-	376	3
K13525	VCP, CDC48	transitional endoplasmic reticulum ATPase	ko05134;ko04141;ko05014;ko05022	Legionellosis;Protein processing in endoplasmic reticulum;Amyotrophic lateral sclerosis;Pathways of neurodegeneration - multiple diseases	-	-	-	-	12	1
K03977	engA, der	GTPase	-	-	-	-	-	-	306	12
K00616	E2.2.1.2, talA, talB	transaldolase [EC:2.2.1.2]	ko01230;ko00030;ko01200;ko01120;ko01100;ko01110	Biosynthesis of amino acids;Pentose phosphate pathway;Carbon metabolism;Microbial metabolism in diverse environments;Metabolic pathways;Biosynthesis of secondary metabolites	2.2.1.2	Transferases;Transferring aldehyde or ketonic groups;Transketolases and transaldolases;sedoheptulose-7-phosphate:D-glyceraldehyde-3-phosphate glyceronetransferase	M00007;M00004	Pentose phosphate pathway, non-oxidative phase, fructose 6P => ribose 5P;Pentose phosphate pathway (Pentose phosphate cycle)	704	6
K19265	gpr	L-glyceraldehyde 3-phosphate reductase [EC:1.1.1.-]	-	-	-	-	-	-	154	3
K04085	tusA, sirA	tRNA 2-thiouridine synthesizing protein A [EC:2.8.1.-]	ko04122	Sulfur relay system	-	-	-	-	38	3
K01813	rhaA	L-rhamnose isomerase [EC:5.3.1.14]	ko01100;ko00051;ko01120	Metabolic pathways;Fructose and mannose metabolism;Microbial metabolism in diverse environments	5.3.1.14	Isomerases;Intramolecular oxidoreductases;Interconverting aldoses and ketoses, and related compounds;L-rhamnose aldose-ketose-isomerase	-	-	232	3
K02431	fucU, FUOM	L-fucose mutarotase [EC:5.1.3.29]	-	-	5.1.3.29	Isomerases;Racemases and epimerases;Acting on carbohydrates and derivatives;L-fucose 1-epimerase	-	-	126	3
K09975	K09975	uncharacterized protein	-	-	-	-	-	-	40	2
K09894	K09894	uncharacterized protein	-	-	-	-	-	-	74	3
K02338	dnaN	DNA polymerase III subunit beta [EC:2.7.7.7]	ko03030;ko03430;ko03440	DNA replication;Mismatch repair;Homologous recombination	2.7.7.7	Transferases;Transferring phosphorus-containing groups;Nucleotidyltransferases;2'-deoxyribonucleoside-5'-triphosphate:DNA deoxynucleotidyltransferase (DNA-directed)	-	-	710	9
K05760	PXN	paxillin	ko04670;ko04062;ko05135;ko04370;ko05203;ko05163;ko05131;ko04810;ko05100;ko04510;ko05205;ko05165;ko05170	Leukocyte transendothelial migration;Chemokine signaling pathway;Yersinia infection;VEGF signaling pathway;Viral carcinogenesis;Human cytomegalovirus infection;Shigellosis;Regulation of actin cytoskeleton;Bacterial invasion of epithelial cells;Focal adhesion;Proteoglycans in cancer;Human papillomavirus infection;Human immunodeficiency virus 1 infection	-	-	-	-	88	3
K03284	corA	magnesium transporter	-	-	-	-	-	-	246	4
K06141	tsgA	MFS transporter, TsgA protein	-	-	-	-	-	-	258	5
K02399	flgN	flagellar biosynthesis protein FlgN	ko02040	Flagellar assembly	-	-	-	-	138	2
K09768	K09768	uncharacterized protein	-	-	-	-	-	-	36	2
K16061	BIRC7_8	baculoviral IAP repeat-containing protein 7/8	ko05145;ko04120;ko05200;ko04215;ko05222	Toxoplasmosis;Ubiquitin mediated proteolysis;Pathways in cancer;Apoptosis - multiple species;Small cell lung cancer	-	-	-	-	112	1
K21993	fdhC	formate transporter	-	-	-	-	-	-	40	2
K02778	ptsGb	glucose PTS system EIIB component [EC:2.7.1.199]	-	-	2.7.1.199	Transferases;Transferring phosphorus-containing groups;Phosphotransferases with an alcohol group as acceptor;protein-Npi-phospho-L-histidine:D-glucose Npi-phosphotransferase	-	-	46	2
K09816	znuB	zinc transport system permease protein	ko02010	ABC transporters	-	-	-	-	632	7
K07080	K07080	uncharacterized protein	-	-	-	-	-	-	18	1
K00034	gdh	glucose 1-dehydrogenase [EC:1.1.1.47]	ko01100;ko01120;ko00030;ko01200	Metabolic pathways;Microbial metabolism in diverse environments;Pentose phosphate pathway;Carbon metabolism	1.1.1.47	Oxidoreductases;Acting on the CH-OH group of donors;With NAD+ or NADP+ as acceptor;D-glucose:NAD(P)+ 1-oxidoreductase	-	-	228	2
K03321	TC.SULP	sulfate permease, SulP family	-	-	-	-	-	-	326	6
K06180	rluD	23S rRNA pseudouridine1911/1915/1917 synthase [EC:5.4.99.23]	-	-	5.4.99.23	Isomerases;Intramolecular transferases;Transferring other groups;23S rRNA-uridine1911/1915/1917 uracil mutase	-	-	622	8
K01876	DARS2, aspS	aspartyl-tRNA synthetase [EC:6.1.1.12]	ko00970	Aminoacyl-tRNA biosynthesis	6.1.1.12	Ligases;Forming carbon-oxygen bonds;Ligases forming aminoacyl-tRNA and related compounds;L-aspartate:tRNAAsp ligase (AMP-forming)	-	-	788	17
K11606	sitD	manganese/iron transport system permease protein	ko02010	ABC transporters	-	-	-	-	480	4
K09475	ompC	outer membrane pore protein C	ko01501;ko02020	beta-Lactam resistance;Two-component system	-	-	-	-	262	5
K01524	ppx-gppA	exopolyphosphatase / guanosine-5'-triphosphate,3'-diphosphate pyrophosphatase [EC:3.6.1.11 3.6.1.40]	ko00230;ko01100	Purine metabolism;Metabolic pathways	3.6.1.40;3.6.1.11	Hydrolases;Acting on acid anhydrides;In phosphorus-containing anhydrides;guanosine-5'-triphosphate-3'-diphosphate 5'-phosphohydrolase;Hydrolases;Acting on acid anhydrides;In phosphorus-containing anhydrides;polyphosphate phosphohydrolase	-	-	338	4
K00033	PGD, gnd, gntZ	6-phosphogluconate dehydrogenase [EC:1.1.1.44 1.1.1.343]	ko00480;ko00030;ko01200;ko01120;ko01100;ko01110	Glutathione metabolism;Pentose phosphate pathway;Carbon metabolism;Microbial metabolism in diverse environments;Metabolic pathways;Biosynthesis of secondary metabolites	1.1.1.44;1.1.1.343	Oxidoreductases;Acting on the CH-OH group of donors;With NAD+ or NADP+ as acceptor;6-phospho-D-gluconate:NADP+ 2-oxidoreductase (decarboxylating);Oxidoreductases;Acting on the CH-OH group of donors;With NAD+ or NADP+ as acceptor;6-phospho-D-gluconate:NAD+ 2-oxidoreductase (decarboxylating)	M00006;M00004	Pentose phosphate pathway, oxidative phase, glucose 6P => ribulose 5P;Pentose phosphate pathway (Pentose phosphate cycle)	256	7
K01867	WARS, trpS	tryptophanyl-tRNA synthetase [EC:6.1.1.2]	ko00970	Aminoacyl-tRNA biosynthesis	6.1.1.2	Ligases;Forming carbon-oxygen bonds;Ligases forming aminoacyl-tRNA and related compounds;L-tryptophan:tRNATrp ligase (AMP-forming)	-	-	658	9
K02860	rimM	16S rRNA processing protein RimM	-	-	-	-	-	-	428	7
K02536	lpxD	UDP-3-O-[3-hydroxymyristoyl] glucosamine N-acyltransferase [EC:2.3.1.191]	ko00540;ko01100	Lipopolysaccharide biosynthesis;Metabolic pathways	2.3.1.191	Transferases;Acyltransferases;Transferring groups other than aminoacyl groups;(3R)-3-hydroxyacyl-[acyl-carrier protein]:UDP-3-O-[(3R)-3-hydroxyacyl]-alpha-D-glucosamine N-acyltransferase	M00866;M00060	KDO2-lipid A biosynthesis, Raetz pathway, non-LpxL-LpxM type;KDO2-lipid A biosynthesis, Raetz pathway, LpxL-LpxM type	238	5
K03657	uvrD, pcrA	ATP-dependent DNA helicase UvrD/PcrA [EC:5.6.2.4]	ko03420;ko03430	Nucleotide excision repair;Mismatch repair	5.6.2.4	Isomerases;Isomerases altering macromolecular conformation;Enzymes altering nucleic acid conformation;DNA 3'-5' helicase (ATP-hydrolysing)	-	-	928	13
K16568	exoZ	exopolysaccharide production protein ExoZ	ko00543	Exopolysaccharide biosynthesis	-	-	-	-	1000	6
K02372	fabZ	3-hydroxyacyl-[acyl-carrier-protein] dehydratase [EC:4.2.1.59]	ko01240;ko01100;ko01212;ko00780;ko00061	Biosynthesis of cofactors;Metabolic pathways;Fatty acid metabolism;Biotin metabolism;Fatty acid biosynthesis	4.2.1.59	Lyases;Carbon-oxygen lyases;Hydro-lyases;(3R)-3-hydroxyacyl-[acyl-carrier protein] hydro-lyase (trans-2-enoyl-[acyl-carrier protein]-forming)	M00083;M00572	Fatty acid biosynthesis, elongation;Pimeloyl-ACP biosynthesis, BioC-BioH pathway, malonyl-ACP => pimeloyl-ACP	272	3
K00791	miaA, TRIT1	tRNA dimethylallyltransferase [EC:2.5.1.75]	ko00908;ko01100;ko01110	Zeatin biosynthesis;Metabolic pathways;Biosynthesis of secondary metabolites	2.5.1.75	Transferases;Transferring alkyl or aryl groups, other than methyl groups;Transferring alkyl or aryl groups, other than methyl groups (only sub-subclass identified to date);prenyl-diphosphate:adenine37 in tRNA prenyltransferase	-	-	670	8
K09893	rraB	regulator of ribonuclease activity B	-	-	-	-	-	-	64	1
K03672	trxC	thioredoxin 2 [EC:1.8.1.8]	-	-	1.8.1.8	Oxidoreductases;Acting on a sulfur group of donors;With NAD+ or NADP+ as acceptor;protein-dithiol:NAD(P)+ oxidoreductase	-	-	68	1
K07491	rayT	REP-associated tyrosine transposase	-	-	-	-	-	-	144	2
K05794	terC	tellurite resistance protein TerC	-	-	-	-	-	-	8	1
K02316	dnaG	DNA primase [EC:2.7.7.101]	ko03030	DNA replication	2.7.7.101	Transferases;Transferring phosphorus-containing groups;Nucleotidyltransferases;nucleotide 5'-triphosphate:single-stranded DNA nucleotidyltransferase (DNA-RNA hybrid synthesizing)	-	-	786	9
K01633	folB	7,8-dihydroneopterin aldolase/epimerase/oxygenase [EC:4.1.2.25 5.1.99.8 1.13.11.81]	ko01240;ko01100;ko00790	Biosynthesis of cofactors;Metabolic pathways;Folate biosynthesis	1.13.11.81;4.1.2.25;5.1.99.8	Oxidoreductases;Acting on single donors with incorporation of molecular oxygen (oxygenases);With incorporation of two atoms of oxygen;7,8-dihydroneopterin:oxygen oxidoreductase;Lyases;Carbon-carbon lyases;Aldehyde-lyases;7,8-dihydroneopterin glycolaldehyde-lyase [6-(hydroxymethyl)-7,8-dihydropterin-forming];Isomerases;Racemases and epimerases;Acting on other compounds;7,8-dihydroneopterin 2'-epim…	M00126;M00840	Tetrahydrofolate biosynthesis, GTP => THF;Tetrahydrofolate biosynthesis, mediated by ribA and trpF, GTP => THF	280	5
K02038	pstA	phosphate transport system permease protein	ko02010	ABC transporters	-	-	-	-	680	5
K23243	rcnB	nickel/cobalt homeostasis protein	-	-	-	-	-	-	62	1
K08172	shiA	MFS transporter, MHS family, shikimate and dehydroshikimate transport protein	-	-	-	-	-	-	672	7
K02996	RP-S9, MRPS9, rpsI	small subunit ribosomal protein S9	ko03010	Ribosome	-	-	-	-	266	3
K22299	rghR	HTH-type transcriptional regulator, competence development regulator	-	-	-	-	-	-	102	1
K02773	gatA, sgcA	galactitol PTS system EIIA component [EC:2.7.1.200]	ko00052;ko01100;ko02060	Galactose metabolism;Metabolic pathways;Phosphotransferase system (PTS)	2.7.1.200	Transferases;Transferring phosphorus-containing groups;Phosphotransferases with an alcohol group as acceptor;protein-Npi-phospho-L-histidine:galactitol Npi-phosphotransferase	-	-	102	1
K06204	dksA	DnaK suppressor protein	ko02026	Biofilm formation - Escherichia coli	-	-	-	-	332	5
K09899	K09899	uncharacterized protein	-	-	-	-	-	-	76	1
K02067	mlaD, linM	phospholipid/cholesterol/gamma-HCH transport system substrate-binding protein	ko02010	ABC transporters	-	-	-	-	378	3
K02278	cpaA, tadV	prepilin peptidase CpaA [EC:3.4.23.43]	-	-	3.4.23.43	Hydrolases;Acting on peptide bonds (peptidases);Aspartic endopeptidases;prepilin peptidase	-	-	152	1
K05805	creA	CreA protein	-	-	-	-	-	-	94	1
K06189	corC, tlyC	hemolysin (HlyC) family protein	-	-	-	-	-	-	222	2
K03834	tyrP	tyrosine-specific transport protein	-	-	-	-	-	-	24	2
K04081	ibpB	molecular chaperone IbpB	-	-	-	-	-	-	28	1
K07462	recJ	single-stranded-DNA-specific exonuclease [EC:3.1.-.-]	ko03410;ko03440;ko03430	Base excision repair;Homologous recombination;Mismatch repair	-	-	-	-	998	10
K08369	ydjE	MFS transporter, putative metabolite:H+ symporter	-	-	-	-	-	-	212	3
K01497	ribA, RIB1	GTP cyclohydrolase II [EC:3.5.4.25]	ko02024;ko00740;ko00790;ko01240;ko01100;ko01110	Quorum sensing;Riboflavin metabolism;Folate biosynthesis;Biosynthesis of cofactors;Metabolic pathways;Biosynthesis of secondary metabolites	3.5.4.25	Hydrolases;Acting on carbon-nitrogen bonds, other than peptide bonds;In cyclic amidines;GTP 7,8-8,9-dihydrolase (formate-releasing, phosphate-releasing)	M00911;M00125	Riboflavin biosynthesis, fungi, GTP => riboflavin/FMN/FAD;Riboflavin biosynthesis, plants and bacteria, GTP => riboflavin/FMN/FAD	568	4
K00789	metK, MAT	S-adenosylmethionine synthetase [EC:2.5.1.6]	ko00270;ko01110;ko01240;ko01100;ko01230;ko00999	Cysteine and methionine metabolism;Biosynthesis of secondary metabolites;Biosynthesis of cofactors;Metabolic pathways;Biosynthesis of amino acids;Biosynthesis of various plant secondary metabolites	2.5.1.6	Transferases;Transferring alkyl or aryl groups, other than methyl groups;Transferring alkyl or aryl groups, other than methyl groups (only sub-subclass identified to date);ATP:L-methionine S-adenosyltransferase	M00035;M00953;M00034;M00609;M00368	Methionine degradation;Mugineic acid biosynthesis, methionine => 3-epihydroxymugineic acid;Methionine salvage pathway;Cysteine biosynthesis, methionine => cysteine;Ethylene biosynthesis, methionine => ethylene	712	5
K00969	nadD	nicotinate-nucleotide adenylyltransferase [EC:2.7.7.18]	ko01100;ko01240;ko00760	Metabolic pathways;Biosynthesis of cofactors;Nicotinate and nicotinamide metabolism	2.7.7.18	Transferases;Transferring phosphorus-containing groups;Nucleotidyltransferases;ATP:beta-nicotinate-D-ribonucleotide adenylyltransferase	M00912;M00115	NAD biosynthesis, tryptophan => quinolinate => NAD;NAD biosynthesis, aspartate => quinolinate => NAD	148	4
K02400	flhA	flagellar biosynthesis protein FlhA	ko02040	Flagellar assembly	-	-	-	-	430	6
K03596	lepA	GTP-binding protein LepA	ko05134	Legionellosis	-	-	-	-	868	8
K02834	rbfA	ribosome-binding factor A	-	-	-	-	-	-	236	4
K07637	phoQ	two-component system, OmpR family, sensor histidine kinase PhoQ [EC:2.7.13.3]	ko02020;ko01503	Two-component system;Cationic antimicrobial peptide (CAMP) resistance	2.7.13.3	Transferases;Transferring phosphorus-containing groups;Protein-histidine kinases;ATP:protein-L-histidine N-phosphotransferase	M00744	Cationic antimicrobial peptide (CAMP) resistance, protease PgtE	302	7
K02601	nusG	transcription termination/antitermination protein NusG	-	-	-	-	-	-	568	5
K07113	fxsA	UPF0716 protein FxsA	-	-	-	-	-	-	84	1
K02426	sufE	cysteine desulfuration protein SufE	-	-	-	-	-	-	162	6
K09748	rimP	ribosome maturation factor RimP	-	-	-	-	-	-	54	1
K03786	aroQ, qutE	3-dehydroquinate dehydratase II [EC:4.2.1.10]	ko01230;ko00400;ko01100;ko01110	Biosynthesis of amino acids;Phenylalanine, tyrosine and tryptophan biosynthesis;Metabolic pathways;Biosynthesis of secondary metabolites	4.2.1.10	Lyases;Carbon-oxygen lyases;Hydro-lyases;3-dehydroquinate hydro-lyase (3-dehydroshikimate-forming)	M00022	Shikimate pathway, phosphoenolpyruvate + erythrose-4P => chorismate	102	3
K07042	ybeY, yqfG	probable rRNA maturation factor	-	-	-	-	-	-	304	2
K17207	xltA	putative xylitol transport system ATP-binding protein	ko02010	ABC transporters	-	-	-	-	148	2
K20168	TBC1D15	TBC1 domain family member 15	ko04137	Mitophagy - animal	-	-	-	-	464	3
K03074	secF	preprotein translocase subunit SecF	ko03060;ko03070	Protein export;Bacterial secretion system	-	-	-	-	636	5
K07289	asmA	AsmA protein	-	-	-	-	-	-	208	4
K03601	xseA	exodeoxyribonuclease VII large subunit [EC:3.1.11.6]	ko03430	Mismatch repair	3.1.11.6	Hydrolases;Acting on ester bonds;Exodeoxyribonucleases producing 5'-phosphomonoesters;exodeoxyribonuclease VII	-	-	188	3
K00627	DLAT, aceF, pdhC	pyruvate dehydrogenase E2 component (dihydrolipoamide acetyltransferase) [EC:2.3.1.12]	ko00020;ko00620;ko00010;ko01200;ko01100;ko01110;ko01120	Citrate cycle (TCA cycle);Pyruvate metabolism;Glycolysis / Gluconeogenesis;Carbon metabolism;Metabolic pathways;Biosynthesis of secondary metabolites;Microbial metabolism in diverse environments	2.3.1.12	Transferases;Acyltransferases;Transferring groups other than aminoacyl groups;acetyl-CoA:enzyme N6-(dihydrolipoyl)lysine S-acetyltransferase	M00307	Pyruvate oxidation, pyruvate => acetyl-CoA	620	6
K03551	ruvB	holliday junction DNA helicase RuvB [EC:5.6.2.4]	ko03440	Homologous recombination	5.6.2.4	Isomerases;Isomerases altering macromolecular conformation;Enzymes altering nucleic acid conformation;DNA 3'-5' helicase (ATP-hydrolysing)	-	-	554	8
K01358	clpP, CLPP	ATP-dependent Clp protease, protease subunit [EC:3.4.21.92]	ko04212;ko04112	Longevity regulating pathway - worm;Cell cycle - Caulobacter	3.4.21.92	Hydrolases;Acting on peptide bonds (peptidases);Serine endopeptidases;endopeptidase Clp	-	-	526	5
K01494	dcd	dCTP deaminase [EC:3.5.4.13]	ko01232;ko01100;ko00240	Nucleotide metabolism;Metabolic pathways;Pyrimidine metabolism	3.5.4.13	Hydrolases;Acting on carbon-nitrogen bonds, other than peptide bonds;In cyclic amidines;dCTP aminohydrolase	-	-	140	4
K03294	TC.APA	basic amino acid/polyamine antiporter, APA family	-	-	-	-	-	-	418	5
K00247	frdD	succinate dehydrogenase subunit D	ko00190;ko02020;ko00720;ko01120;ko01100;ko00620;ko00020;ko00650;ko01200;ko01110	Oxidative phosphorylation;Two-component system;Carbon fixation pathways in prokaryotes;Microbial metabolism in diverse environments;Metabolic pathways;Pyruvate metabolism;Citrate cycle (TCA cycle);Butanoate metabolism;Carbon metabolism;Biosynthesis of secondary metabolites	-	-	M00150;M00173;M00009;M00011	Fumarate reductase, prokaryotes;Reductive citrate cycle (Arnon-Buchanan cycle);Citrate cycle (TCA cycle, Krebs cycle);Citrate cycle, second carbon oxidation, 2-oxoglutarate => oxaloacetate	64	2
K15367	sseA	secretion system chaperone SseA	-	-	-	-	-	-	44	1
K02954	RP-S14, MRPS14, rpsN	small subunit ribosomal protein S14	ko03010	Ribosome	-	-	-	-	208	3
K05527	bolA	BolA family transcriptional regulator, general stress-responsive regulator	-	-	-	-	-	-	196	3
K06978	K06978	uncharacterized protein	-	-	-	-	-	-	354	12
K10085	EDEM2	ER degradation enhancer, mannosidase alpha-like 2	ko04141	Protein processing in endoplasmic reticulum	-	-	-	-	96	1
K03039	PSMD13, RPN9	26S proteasome regulatory subunit N9	ko05014;ko05017;ko05022;ko05010;ko03050;ko05016;ko05020;ko05169;ko05012	Amyotrophic lateral sclerosis;Spinocerebellar ataxia;Pathways of neurodegeneration - multiple diseases;Alzheimer disease;Proteasome;Huntington disease;Prion disease;Epstein-Barr virus infection;Parkinson disease	-	-	-	-	6	1
K00638	catB	chloramphenicol O-acetyltransferase type B [EC:2.3.1.28]	-	-	2.3.1.28	Transferases;Acyltransferases;Transferring groups other than aminoacyl groups;acetyl-CoA:chloramphenicol 3-O-acetyltransferase	-	-	64	4
K01870	IARS, ileS	isoleucyl-tRNA synthetase [EC:6.1.1.5]	ko00970	Aminoacyl-tRNA biosynthesis	6.1.1.5	Ligases;Forming carbon-oxygen bonds;Ligases forming aminoacyl-tRNA and related compounds;L-isoleucine:tRNAIle ligase (AMP-forming)	-	-	1042	13
K01997	livH	branched-chain amino acid transport system permease protein	ko02024;ko02010	Quorum sensing;ABC transporters	-	-	-	-	106	2
K16055	TPS	trehalose 6-phosphate synthase/phosphatase [EC:2.4.1.15 3.1.3.12]	ko01100;ko01110;ko00500	Metabolic pathways;Biosynthesis of secondary metabolites;Starch and sucrose metabolism	3.1.3.12;2.4.1.15	Hydrolases;Acting on ester bonds;Phosphoric-monoester hydrolases;alpha,alpha-trehalose-6-phosphate phosphohydrolase;Transferases;Glycosyltransferases;Hexosyltransferases;UDP-alpha-D-glucose:D-glucose-6-phosphate 1-alpha-D-glucosyltransferase (configuration-retaining)	-	-	162	3
K05997	sufA	Fe-S cluster assembly protein SufA	-	-	-	-	-	-	88	3
K00773	tgt	queuine tRNA-ribosyltransferase [EC:2.4.2.29]	-	-	2.4.2.29	Transferases;Glycosyltransferases;Pentosyltransferases;tRNA-guanosine34:7-aminomethyl-7-deazaguanine tRNA-D-ribosyltransferase	-	-	660	4
K03522	fixB, etfA	electron transfer flavoprotein alpha subunit	-	-	-	-	-	-	40	1
K03801	lipB	lipoyl(octanoyl) transferase [EC:2.3.1.181]	ko01240;ko01100;ko00785	Biosynthesis of cofactors;Metabolic pathways;Lipoic acid metabolism	2.3.1.181	Transferases;Acyltransferases;Transferring groups other than aminoacyl groups;octanoyl-[acyl-carrier protein]:protein N-octanoyltransferase	M00881	Lipoic acid biosynthesis, plants and bacteria, octanoyl-ACP => dihydrolipoyl-E2/H	442	4
K07447	ruvX	putative pre-16S rRNA nuclease [EC:3.1.-.-]	-	-	-	-	-	-	228	4
K23195	CTCF, CTCFL	transcriptional repressor CTCF	-	-	-	-	-	-	18	2
K00340	nuoK	NADH-quinone oxidoreductase subunit K [EC:7.1.1.2]	ko00190;ko01100	Oxidative phosphorylation;Metabolic pathways	7.1.1.2	Translocases;Catalysing the translocation of hydrons;Linked to oxidoreductase reactions;NADH:ubiquinone oxidoreductase	M00144	NADH:quinone oxidoreductase, prokaryotes	160	3
K06941	rlmN	23S rRNA (adenine2503-C2)-methyltransferase [EC:2.1.1.192]	-	-	2.1.1.192	Transferases;Transferring one-carbon groups;Methyltransferases;S-adenosyl-L-methionine:23S rRNA (adenine2503-C2)-methyltransferase	-	-	286	4
K01760	metC	cysteine-S-conjugate beta-lyase [EC:4.4.1.13]	ko00450;ko01230;ko00270;ko01110;ko01100	Selenocompound metabolism;Biosynthesis of amino acids;Cysteine and methionine metabolism;Biosynthesis of secondary metabolites;Metabolic pathways	4.4.1.13	Lyases;Carbon-sulfur lyases;Carbon-sulfur lyases (only sub-subclass identified to date);L-cysteine-S-conjugate thiol-lyase (deaminating 2-aminoprop-2-enoate-forming)	M00017	Methionine biosynthesis, aspartate => homoserine => methionine	258	5
K23124	pxpC	5-oxoprolinase (ATP-hydrolysing) subunit C [EC:3.5.2.9]	ko00480;ko01100	Glutathione metabolism;Metabolic pathways	3.5.2.9	Hydrolases;Acting on carbon-nitrogen bonds, other than peptide bonds;In cyclic amides;5-oxo-L-proline amidohydrolase (ATP-hydrolysing)	-	-	196	3
K00337	nuoH	NADH-quinone oxidoreductase subunit H [EC:7.1.1.2]	ko00190;ko01100	Oxidative phosphorylation;Metabolic pathways	7.1.1.2	Translocases;Catalysing the translocation of hydrons;Linked to oxidoreductase reactions;NADH:ubiquinone oxidoreductase	M00144	NADH:quinone oxidoreductase, prokaryotes	692	6
K02418	fliO, fliZ	flagellar protein FliO/FliZ	ko02040	Flagellar assembly	-	-	-	-	84	3
K03821	phaC, phbC	poly[(R)-3-hydroxyalkanoate] polymerase subunit PhaC [EC:2.3.1.304]	ko00650;ko01100	Butanoate metabolism;Metabolic pathways	2.3.1.304	Transferases;Acyltransferases;Transferring groups other than aminoacyl groups;poly(R)-3-hydroxyalkanoate (3R)-3-hydroxyacyltransferase	-	-	56	3
K01754	E4.3.1.19, ilvA, tdcB	threonine dehydratase [EC:4.3.1.19]	ko00260;ko01100;ko01110;ko01230;ko00290;ko01200	Glycine, serine and threonine metabolism;Metabolic pathways;Biosynthesis of secondary metabolites;Biosynthesis of amino acids;Valine, leucine and isoleucine biosynthesis;Carbon metabolism	4.3.1.19	Lyases;Carbon-nitrogen lyases;Ammonia-lyases;L-threonine ammonia-lyase (2-oxobutanoate-forming)	M00570	Isoleucine biosynthesis, threonine => 2-oxobutanoate => isoleucine	78	4
K02963	RP-S18, MRPS18, rpsR	small subunit ribosomal protein S18	ko03010	Ribosome	-	-	-	-	124	3
K05787	hupA	DNA-binding protein HU-alpha	-	-	-	-	-	-	40	1
K09803	K09803	uncharacterized protein	-	-	-	-	-	-	16	1
K05289	GAA1	GPI-anchor transamidase subunit GAA1	ko00563;ko01100	Glycosylphosphatidylinositol (GPI)-anchor biosynthesis;Metabolic pathways	-	-	-	-	18	2
K06904	K06904	uncharacterized protein	-	-	-	-	-	-	1620	5
K09916	K09916	uncharacterized protein	-	-	-	-	-	-	34	1
K02822	ulaB, sgaB	ascorbate PTS system EIIB component [EC:2.7.1.194]	ko02060;ko00053;ko01100;ko01120	Phosphotransferase system (PTS);Ascorbate and aldarate metabolism;Metabolic pathways;Microbial metabolism in diverse environments	2.7.1.194	Transferases;Transferring phosphorus-containing groups;Phosphotransferases with an alcohol group as acceptor;protein-Npi-phospho-L-histidine:L-ascorbate Npi-phosphotransferase	M00550	Ascorbate degradation, ascorbate => D-xylulose-5P	70	2
K02504	hofB	protein transport protein HofB	-	-	-	-	-	-	142	3
K00167	BCKDHB, bkdA2	2-oxoisovalerate dehydrogenase E1 component beta subunit [EC:1.2.4.4]	ko01110;ko01100;ko00640;ko00280	Biosynthesis of secondary metabolites;Metabolic pathways;Propanoate metabolism;Valine, leucine and isoleucine degradation	1.2.4.4	Oxidoreductases;Acting on the aldehyde or oxo group of donors;With a disulfide as acceptor;3-methyl-2-oxobutanoate:[dihydrolipoyllysine-residue (2-methylpropanoyl)transferase]-lipoyllysine 2-oxidoreductase (decarboxylating, acceptor-2-methylpropanoylating)	M00036	Leucine degradation, leucine => acetoacetate + acetyl-CoA	10	1
K11733	lysP	lysine-specific permease	-	-	-	-	-	-	162	2
K02221	yggT	YggT family protein	-	-	-	-	-	-	158	3
K02298	cyoB	cytochrome o ubiquinol oxidase subunit I [EC:7.1.1.3]	ko01100;ko00190	Metabolic pathways;Oxidative phosphorylation	7.1.1.3	Translocases;Catalysing the translocation of hydrons;Linked to oxidoreductase reactions;ubiquinol:oxygen oxidoreductase (H+-transporting)	M00417	Cytochrome o ubiquinol oxidase	332	7
K24552	ASPRV1	retroviral-like aspartic protease 1 [EC:3.4.23.-]	-	-	-	-	-	-	12	2
K03608	minE	cell division topological specificity factor	-	-	-	-	-	-	42	2
K03274	gmhD, rfaD	ADP-L-glycero-D-manno-heptose 6-epimerase [EC:5.1.3.20]	ko01100;ko00540;ko01250	Metabolic pathways;Lipopolysaccharide biosynthesis;Biosynthesis of nucleotide sugars	5.1.3.20	Isomerases;Racemases and epimerases;Acting on carbohydrates and derivatives;ADP-L-glycero-D-manno-heptose 6-epimerase	M00064	ADP-L-glycero-D-manno-heptose biosynthesis	198	5
K03098	APOD	apolipoprotein D and lipocalin family protein	-	-	-	-	-	-	96	1
K02933	RP-L6, MRPL6, rplF	large subunit ribosomal protein L6	ko03010	Ribosome	-	-	-	-	366	5
K08967	mtnD, mtnZ, ADI1	1,2-dihydroxy-3-keto-5-methylthiopentene dioxygenase [EC:1.13.11.53 1.13.11.54]	ko01100;ko00270	Metabolic pathways;Cysteine and methionine metabolism	1.13.11.54;1.13.11.53	Oxidoreductases;Acting on single donors with incorporation of molecular oxygen (oxygenases);With incorporation of two atoms of oxygen;1,2-dihydroxy-5-(methylsulfanyl)pent-1-en-3-one:oxygen oxidoreductase (formate-forming);Oxidoreductases;Acting on single donors with incorporation of molecular oxygen (oxygenases);With incorporation of two atoms of oxygen;1,2-dihydroxy-5-(methylsulfanyl)pent-1-en-3…	M00034	Methionine salvage pathway	116	1
K13288	orn, REX2, REXO2	oligoribonuclease [EC:3.1.-.-]	ko03008	Ribosome biogenesis in eukaryotes	-	-	-	-	132	3
K19802	ycjG, ykfB	L-Ala-D/L-Glu epimerase [EC:5.1.1.20]	-	-	5.1.1.20	Isomerases;Racemases and epimerases;Acting on amino acids and derivatives;L-alanyl-D-glutamate epimerase	-	-	294	7
K19270	hxpA	mannitol-1-/sugar-/sorbitol-6-phosphatase [EC:3.1.3.22 3.1.3.23 3.1.3.50]	ko00051;ko01100	Fructose and mannose metabolism;Metabolic pathways	3.1.3.22;3.1.3.50;3.1.3.23	Hydrolases;Acting on ester bonds;Phosphoric-monoester hydrolases;D-mannitol-1-phosphate phosphohydrolase;Hydrolases;Acting on ester bonds;Phosphoric-monoester hydrolases;sorbitol-6-phosphate phosphohydrolase;Hydrolases;Acting on ester bonds;Phosphoric-monoester hydrolases;sugar-phosphate phosphohydrolase	-	-	136	2
K02795	manY	mannose PTS system EIIC component	ko00520;ko00051;ko01100;ko02060	Amino sugar and nucleotide sugar metabolism;Fructose and mannose metabolism;Metabolic pathways;Phosphotransferase system (PTS)	-	-	-	-	212	4
K03883	ND5	NADH-ubiquinone oxidoreductase chain 5 [EC:7.1.1.2]	ko05415;ko05012;ko04723;ko05016;ko05208;ko05020;ko05010;ko00190;ko01100;ko05014;ko04714;ko05022	Diabetic cardiomyopathy;Parkinson disease;Retrograde endocannabinoid signaling;Huntington disease;Chemical carcinogenesis - reactive oxygen species;Prion disease;Alzheimer disease;Oxidative phosphorylation;Metabolic pathways;Amyotrophic lateral sclerosis;Thermogenesis;Pathways of neurodegeneration - multiple diseases	7.1.1.2	Translocases;Catalysing the translocation of hydrons;Linked to oxidoreductase reactions;NADH:ubiquinone oxidoreductase	M00142	NADH:ubiquinone oxidoreductase, mitochondria	48	1
K00728	POMT, pmt	dolichyl-phosphate-mannose-protein mannosyltransferase [EC:2.4.1.109]	ko00515;ko01100;ko00514	Mannose type O-glycan biosynthesis;Metabolic pathways;Other types of O-glycan biosynthesis	2.4.1.109	Transferases;Glycosyltransferases;Hexosyltransferases;dolichyl beta-D-mannosyl-phosphate:L-threonyl/L-seryl-[protein] O-D-mannosyltransferase (configuration-inverting)	M00872	O-glycan biosynthesis, mannose type (core M3)	276	1
K10763	hda	DnaA-homolog protein	-	-	-	-	-	-	106	2
K02945	RP-S1, rpsA	small subunit ribosomal protein S1	ko03010	Ribosome	-	-	-	-	358	7
K02986	RP-S4, rpsD	small subunit ribosomal protein S4	ko03010	Ribosome	-	-	-	-	456	5
K00995	pgsA, PGS1	CDP-diacylglycerol---glycerol-3-phosphate 3-phosphatidyltransferase [EC:2.7.8.5]	ko01100;ko00564	Metabolic pathways;Glycerophospholipid metabolism	2.7.8.5	Transferases;Transferring phosphorus-containing groups;Transferases for other substituted phosphate groups;CDP-diacylglycerol:sn-glycerol-3-phosphate 1-(3-sn-phosphatidyl)transferase	-	-	408	5
K06134	COQ7	3-demethoxyubiquinol 3-hydroxylase [EC:1.14.99.60]	ko01110;ko01240;ko01100;ko00130	Biosynthesis of secondary metabolites;Biosynthesis of cofactors;Metabolic pathways;Ubiquinone and other terpenoid-quinone biosynthesis	1.14.99.60	Oxidoreductases;Acting on paired donors, with incorporation or reduction of molecular oxygen;Miscellaneous;6-methoxy-3-methyl-2-(all-trans-polyprenyl)-1,4-benzoquinol,acceptor:oxygen oxidoreductase (5-hydroxylating)	M00117;M00128	Ubiquinone biosynthesis, prokaryotes, chorismate (+ polyprenyl-PP) => ubiquinol;Ubiquinone biosynthesis, eukaryotes, 4-hydroxybenzoate + polyprenyl-PP => ubiquinol	292	2
K00760	hprT, hpt, HPRT1	hypoxanthine phosphoribosyltransferase [EC:2.4.2.8]	ko01110;ko01232;ko01100;ko00230;ko00983	Biosynthesis of secondary metabolites;Nucleotide metabolism;Metabolic pathways;Purine metabolism;Drug metabolism - other enzymes	2.4.2.8	Transferases;Glycosyltransferases;Pentosyltransferases;IMP:diphosphate phospho-D-ribosyltransferase	-	-	154	1
K17713	bamB	outer membrane protein assembly factor BamB	-	-	-	-	-	-	396	8
K02340	holA	DNA polymerase III subunit delta [EC:2.7.7.7]	ko03030;ko03430;ko03440	DNA replication;Mismatch repair;Homologous recombination	2.7.7.7	Transferases;Transferring phosphorus-containing groups;Nucleotidyltransferases;2'-deoxyribonucleoside-5'-triphosphate:DNA deoxynucleotidyltransferase (DNA-directed)	-	-	556	6
K22589	thadh	threo-3-hydroxy-L-aspartate ammonia-lyase [EC:4.3.1.16]	-	-	4.3.1.16	Lyases;Carbon-nitrogen lyases;Ammonia-lyases;threo-3-hydroxy-L-aspartate ammonia-lyase (oxaloacetate-forming)	-	-	8	1
K02493	hemK, prmC, HEMK	release factor glutamine methyltransferase [EC:2.1.1.297]	-	-	2.1.1.297	Transferases;Transferring one-carbon groups;Methyltransferases;S-adenosyl-L-methionine:[peptide chain release factor 1 or 2]-L-glutamine (N5-glutamine)-methyltransferase	-	-	174	5
K12574	rnj	ribonuclease J [EC:3.1.-.-]	ko03018	RNA degradation	-	-	-	-	38	3
K01473	hyuA	N-methylhydantoinase A [EC:3.5.2.14]	ko00330;ko01100	Arginine and proline metabolism;Metabolic pathways	3.5.2.14	Hydrolases;Acting on carbon-nitrogen bonds, other than peptide bonds;In cyclic amides;N-methylhydantoin amidohydrolase (ATP-hydrolysing)	-	-	470	6
K13643	iscR	Rrf2 family transcriptional regulator, iron-sulfur cluster assembly transcription factor	-	-	-	-	-	-	118	1
K09912	K09912	uncharacterized protein	-	-	-	-	-	-	80	1
K01470	E3.5.2.10	creatinine amidohydrolase [EC:3.5.2.10]	ko00330;ko01100	Arginine and proline metabolism;Metabolic pathways	3.5.2.10	Hydrolases;Acting on carbon-nitrogen bonds, other than peptide bonds;In cyclic amides;creatinine amidohydrolase	-	-	66	2
K23274	fdhS	fructose 5-dehydrogenase small subunit [EC:1.1.5.14]	-	-	1.1.5.14	Oxidoreductases;Acting on the CH-OH group of donors;With a quinone or similar compound as acceptor;D-fructose:ubiquinone 5-oxidoreductase	-	-	138	1
K04042	glmU	bifunctional UDP-N-acetylglucosamine pyrophosphorylase / glucosamine-1-phosphate N-acetyltransferase [EC:2.7.7.23 2.3.1.157]	ko00520;ko01250;ko00541;ko01100	Amino sugar and nucleotide sugar metabolism;Biosynthesis of nucleotide sugars;O-Antigen nucleotide sugar biosynthesis;Metabolic pathways	2.3.1.157;2.7.7.23	Transferases;Acyltransferases;Transferring groups other than aminoacyl groups;acetyl-CoA:alpha-D-glucosamine-1-phosphate N-acetyltransferase;Transferases;Transferring phosphorus-containing groups;Nucleotidyltransferases;UTP:N-acetyl-alpha-D-glucosamine-1-phosphate uridylyltransferase	M00909	UDP-N-acetyl-D-glucosamine biosynthesis, prokaryotes, glucose => UDP-GlcNAc	558	7
K01839	deoB	phosphopentomutase [EC:5.4.2.7]	ko01100;ko00230;ko00030	Metabolic pathways;Purine metabolism;Pentose phosphate pathway	5.4.2.7	Isomerases;Intramolecular transferases;Phosphotransferases (phosphomutases);alpha-D-ribose 1,5-phosphomutase	-	-	158	5
K01778	dapF	diaminopimelate epimerase [EC:5.1.1.7]	ko01230;ko00300;ko01120;ko01100;ko01110;ko00470	Biosynthesis of amino acids;Lysine biosynthesis;Microbial metabolism in diverse environments;Metabolic pathways;Biosynthesis of secondary metabolites;D-Amino acid metabolism	5.1.1.7	Isomerases;Racemases and epimerases;Acting on amino acids and derivatives;LL-2,6-diaminoheptanedioate 2-epimerase	M00525;M00016;M00527	Lysine biosynthesis, acetyl-DAP pathway, aspartate => lysine;Lysine biosynthesis, succinyl-DAP pathway, aspartate => lysine;Lysine biosynthesis, DAP aminotransferase pathway, aspartate => lysine	590	7
K03524	birA	BirA family transcriptional regulator, biotin operon repressor / biotin---[acetyl-CoA-carboxylase] ligase [EC:6.3.4.15]	ko01100;ko00780	Metabolic pathways;Biotin metabolism	6.3.4.15	Ligases;Forming carbon-nitrogen bonds;Other carbon-nitrogen ligases;biotin:apo-[carboxyl-carrier protein] ligase (AMP-forming)	-	-	620	8
K06958	rapZ	RNase adapter protein RapZ	-	-	-	-	-	-	292	6
K02317	dnaT	DNA replication protein DnaT	ko03440	Homologous recombination	-	-	-	-	26	1
K02258	COX11, ctaG	cytochrome c oxidase assembly protein subunit 11	ko00190;ko01100;ko04714	Oxidative phosphorylation;Metabolic pathways;Thermogenesis	-	-	M00154	Cytochrome c oxidase	292	2
K01529	yjjX	inosine/xanthosine triphosphatase [EC:3.6.1.73]	ko01232;ko01100;ko00230	Nucleotide metabolism;Metabolic pathways;Purine metabolism	3.6.1.73	Hydrolases;Acting on acid anhydrides;In phosphorus-containing anhydrides;inosine/xanthosine 5'-triphosphate phosphohydrolase	-	-	92	1
K13979	yahK	alcohol dehydrogenase (NADP+) [EC:1.1.1.2]	ko01110;ko01100;ko01120;ko00561;ko00010;ko00620	Biosynthesis of secondary metabolites;Metabolic pathways;Microbial metabolism in diverse environments;Glycerolipid metabolism;Glycolysis / Gluconeogenesis;Pyruvate metabolism	1.1.1.2	Oxidoreductases;Acting on the CH-OH group of donors;With NAD+ or NADP+ as acceptor;alcohol:NADP+ oxidoreductase	-	-	114	3
K10542	mglA	methyl-galactoside transport system ATP-binding protein [EC:7.5.2.11]	ko02010	ABC transporters	7.5.2.11	Translocases;Catalysing the translocation of carbohydrates and their derivatives;Linked to the hydrolysis of a nucleoside triphosphate;ATP phosphohydrolase (ABC-type, D-galactose-importing)	-	-	288	2
K01610	E4.1.1.49, pckA	phosphoenolpyruvate carboxykinase (ATP) [EC:4.1.1.49]	ko01110;ko00010;ko00020;ko00620;ko01200;ko00710;ko01100;ko01120	Biosynthesis of secondary metabolites;Glycolysis / Gluconeogenesis;Citrate cycle (TCA cycle);Pyruvate metabolism;Carbon metabolism;Carbon fixation in photosynthetic organisms;Metabolic pathways;Microbial metabolism in diverse environments	4.1.1.49	Lyases;Carbon-carbon lyases;Carboxy-lyases;ATP:oxaloacetate carboxy-lyase (transphosphorylating phosphoenolpyruvate-forming)	M00003;M00170	Gluconeogenesis, oxaloacetate => fructose-6P;C4-dicarboxylic acid cycle, phosphoenolpyruvate carboxykinase type	300	6
K01874	MARS, metG	methionyl-tRNA synthetase [EC:6.1.1.10]	ko00450;ko01100;ko00970	Selenocompound metabolism;Metabolic pathways;Aminoacyl-tRNA biosynthesis	6.1.1.10	Ligases;Forming carbon-oxygen bonds;Ligases forming aminoacyl-tRNA and related compounds;L-methionine:tRNAMet ligase (AMP-forming)	-	-	854	9
K02004	ABC.CD.P	putative ABC transport system permease protein	-	-	-	-	-	-	744	9
K14054	mpaA	murein peptide amidase A	-	-	-	-	-	-	64	2
K04067	priC	primosomal replication protein N''	ko03440	Homologous recombination	-	-	-	-	76	1
K06179	rluC	23S rRNA pseudouridine955/2504/2580 synthase [EC:5.4.99.24]	-	-	5.4.99.24	Isomerases;Intramolecular transferases;Transferring other groups;23S rRNA-uridine955/2504/2580 uracil mutase	-	-	230	6
K00500	phhA, PAH	phenylalanine-4-hydroxylase [EC:1.14.16.1]	ko01230;ko00400;ko00790;ko00360;ko01100	Biosynthesis of amino acids;Phenylalanine, tyrosine and tryptophan biosynthesis;Folate biosynthesis;Phenylalanine metabolism;Metabolic pathways	1.14.16.1	Oxidoreductases;Acting on paired donors, with incorporation or reduction of molecular oxygen;With reduced pteridine as one donor, and incorporation of one atom of oxygen into the other donor;L-phenylalanine,tetrahydropteridine:oxygen oxidoreductase (4-hydroxylating)	-	-	28	2
K02843	waaF, rfaF	lipopolysaccharide heptosyltransferase II [EC:2.4.99.24]	ko01100;ko00540	Metabolic pathways;Lipopolysaccharide biosynthesis	2.4.99.24	Transferases;Glycosyltransferases;Transferring other glycosyl groups;ADP-L-glycero-beta-D-manno-heptose:an alpha-L-glycero-D-manno-heptosyl-(1->5)-[alpha-Kdo-(2->4)]-alpha -Kdo-(2->6)-[lipid A] 3-alpha-heptosyltransferase	-	-	236	4
K00411	UQCRFS1, RIP1, petA	ubiquinol-cytochrome c reductase iron-sulfur subunit [EC:7.1.1.8]	ko05022;ko01100;ko05014;ko04714;ko02020;ko00190;ko05010;ko04932;ko05020;ko05208;ko05016;ko05415;ko05012;ko04260	Pathways of neurodegeneration - multiple diseases;Metabolic pathways;Amyotrophic lateral sclerosis;Thermogenesis;Two-component system;Oxidative phosphorylation;Alzheimer disease;Non-alcoholic fatty liver disease;Prion disease;Chemical carcinogenesis - reactive oxygen species;Huntington disease;Diabetic cardiomyopathy;Parkinson disease;Cardiac muscle contraction	7.1.1.8	Translocases;Catalysing the translocation of hydrons;Linked to oxidoreductase reactions;quinol:ferricytochrome-c oxidoreductase	M00151;M00152	Cytochrome bc1 complex respiratory unit;Cytochrome bc1 complex	302	2
K02358	tuf, TUFM	elongation factor Tu	ko04626	Plant-pathogen interaction	-	-	-	-	1290	6
K00912	lpxK	tetraacyldisaccharide 4'-kinase [EC:2.7.1.130]	ko01100;ko00540	Metabolic pathways;Lipopolysaccharide biosynthesis	2.7.1.130	Transferases;Transferring phosphorus-containing groups;Phosphotransferases with an alcohol group as acceptor;ATP:2-deoxy-2-{[(3R)-3-hydroxyacyl]amino}-3-O-[(3R)-3-hydroxyacyl]-beta-D-glucopyranosyl-(1->6)-2-deoxy-3-O-[(3R)-3-hydroxyacyl]-2-{[(3R)-3-hydroxyacyl]amino}-1-O-phospho-alpha-D-glucopyranose 4'-O-phosphotransferase	M00866;M00060	KDO2-lipid A biosynthesis, Raetz pathway, non-LpxL-LpxM type;KDO2-lipid A biosynthesis, Raetz pathway, LpxL-LpxM type	214	6
K00101	lldD	L-lactate dehydrogenase (cytochrome) [EC:1.1.2.3]	ko00620;ko01100	Pyruvate metabolism;Metabolic pathways	1.1.2.3	Oxidoreductases;Acting on the CH-OH group of donors;With a cytochrome as acceptor;(S)-lactate:ferricytochrome-c 2-oxidoreductase	-	-	368	8
K00330	nuoA	NADH-quinone oxidoreductase subunit A [EC:7.1.1.2]	ko00190;ko01100	Oxidative phosphorylation;Metabolic pathways	7.1.1.2	Translocases;Catalysing the translocation of hydrons;Linked to oxidoreductase reactions;NADH:ubiquinone oxidoreductase	M00144	NADH:quinone oxidoreductase, prokaryotes	256	5
K03572	mutL	DNA mismatch repair protein MutL	ko03430	Mismatch repair	-	-	-	-	740	7
K01029	scoB	3-oxoacid CoA-transferase subunit B [EC:2.8.3.5]	ko01100;ko00280;ko00650	Metabolic pathways;Valine, leucine and isoleucine degradation;Butanoate metabolism	2.8.3.5	Transferases;Transferring sulfur-containing groups;CoA-transferases;succinyl-CoA:3-oxo-acid CoA-transferase	-	-	16	1
K05833	K05833	putative tryptophan/tyrosine transport system ATP-binding protein	-	-	-	-	-	-	16	1
K01569	oxdD	oxalate decarboxylase [EC:4.1.1.2]	ko00630;ko01100	Glyoxylate and dicarboxylate metabolism;Metabolic pathways	4.1.1.2	Lyases;Carbon-carbon lyases;Carboxy-lyases;oxalate carboxy-lyase (formate-forming)	-	-	158	3
K02275	coxB, ctaC	cytochrome c oxidase subunit II [EC:7.1.1.9]	ko01100;ko00190	Metabolic pathways;Oxidative phosphorylation	7.1.1.9	Translocases;Catalysing the translocation of hydrons;Linked to oxidoreductase reactions;ferrocytochrome-c:oxygen oxidoreductase	M00155	Cytochrome c oxidase, prokaryotes	16	2
K00241	sdhC, frdC	succinate dehydrogenase cytochrome b subunit	ko00020;ko00650;ko01200;ko01110;ko00720;ko00190;ko01100;ko01120	Citrate cycle (TCA cycle);Butanoate metabolism;Carbon metabolism;Biosynthesis of secondary metabolites;Carbon fixation pathways in prokaryotes;Oxidative phosphorylation;Metabolic pathways;Microbial metabolism in diverse environments	-	-	M00374;M00011;M00376;M00009;M00173;M00149	Dicarboxylate-hydroxybutyrate cycle;Citrate cycle, second carbon oxidation, 2-oxoglutarate => oxaloacetate;3-Hydroxypropionate bi-cycle;Citrate cycle (TCA cycle, Krebs cycle);Reductive citrate cycle (Arnon-Buchanan cycle);Succinate dehydrogenase, prokaryotes	282	4
K22512	spaK, invB	type III secretion system chaperone	-	-	-	-	-	-	164	2
K00246	frdC	succinate dehydrogenase subunit C	ko01110;ko01200;ko00650;ko00020;ko00620;ko01120;ko01100;ko02020;ko00190;ko00720	Biosynthesis of secondary metabolites;Carbon metabolism;Butanoate metabolism;Citrate cycle (TCA cycle);Pyruvate metabolism;Microbial metabolism in diverse environments;Metabolic pathways;Two-component system;Oxidative phosphorylation;Carbon fixation pathways in prokaryotes	-	-	M00011;M00150;M00009;M00173	Citrate cycle, second carbon oxidation, 2-oxoglutarate => oxaloacetate;Fumarate reductase, prokaryotes;Citrate cycle (TCA cycle, Krebs cycle);Reductive citrate cycle (Arnon-Buchanan cycle)	66	1
K06195	apaG	ApaG protein	-	-	-	-	-	-	272	2
K11926	crl	sigma factor-binding protein Crl	-	-	-	-	-	-	60	1
K10019	occM, nocM	octopine/nopaline transport system permease protein	ko02010	ABC transporters	-	-	-	-	94	2
K03644	lipA, LIAS, LIP1, LIP5	lipoyl synthase [EC:2.8.1.8]	ko00785;ko01240;ko01100	Lipoic acid metabolism;Biosynthesis of cofactors;Metabolic pathways	2.8.1.8	Transferases;Transferring sulfur-containing groups;Sulfurtransferases;[protein]-N6-(octanoyl)-L-lysine:an [Fe-S] cluster scaffold protein carrying a [4Fe-4S]2+ cluster sulfurtransferase	M00884;M00883;M00881;M00882	Lipoic acid biosynthesis, octanoyl-CoA => dihydrolipoyl-E2;Lipoic acid biosynthesis, animals and bacteria, octanoyl-ACP => dihydrolipoyl-H => dihydrolipoyl-E2;Lipoic acid biosynthesis, plants and bacteria, octanoyl-ACP => dihydrolipoyl-E2/H;Lipoic acid biosynthesis, eukaryotes, octanoyl-ACP => dihydrolipoyl-H	196	6
K02344	holD	DNA polymerase III subunit psi [EC:2.7.7.7]	ko03440;ko03430;ko03030	Homologous recombination;Mismatch repair;DNA replication	2.7.7.7	Transferases;Transferring phosphorus-containing groups;Nucleotidyltransferases;2'-deoxyribonucleoside-5'-triphosphate:DNA deoxynucleotidyltransferase (DNA-directed)	-	-	94	2
K06187	recR	recombination protein RecR	ko03440	Homologous recombination	-	-	-	-	370	3
K01881	PARS, proS	prolyl-tRNA synthetase [EC:6.1.1.15]	ko00970	Aminoacyl-tRNA biosynthesis	6.1.1.15	Ligases;Forming carbon-oxygen bonds;Ligases forming aminoacyl-tRNA and related compounds;L-proline:tRNAPro ligase (AMP-forming)	-	-	706	9
K00057	gpsA	glycerol-3-phosphate dehydrogenase (NAD(P)+) [EC:1.1.1.94]	ko00564;ko01110	Glycerophospholipid metabolism;Biosynthesis of secondary metabolites	1.1.1.94	Oxidoreductases;Acting on the CH-OH group of donors;With NAD+ or NADP+ as acceptor;sn-glycerol-3-phosphate:NAD(P)+ 2-oxidoreductase	-	-	230	6
K03272	gmhC, hldE, waaE, rfaE	D-beta-D-heptose 7-phosphate kinase / D-beta-D-heptose 1-phosphate adenosyltransferase [EC:2.7.1.167 2.7.7.70]	ko01100;ko00540;ko01250	Metabolic pathways;Lipopolysaccharide biosynthesis;Biosynthesis of nucleotide sugars	2.7.1.167;2.7.7.70	Transferases;Transferring phosphorus-containing groups;Phosphotransferases with an alcohol group as acceptor;ATP:D-glycero-beta-D-manno-heptose 7-phosphate 1-phosphotransferase;Transferases;Transferring phosphorus-containing groups;Nucleotidyltransferases;ATP:D-glycero-beta-D-manno-heptose 1-phosphate adenylyltransferase	M00064	ADP-L-glycero-D-manno-heptose biosynthesis	178	5
K00963	UGP2, galU, galF	UTP--glucose-1-phosphate uridylyltransferase [EC:2.7.7.9]	ko00040;ko00052;ko00520;ko01100;ko00500;ko01250;ko01240;ko01110;ko00541	Pentose and glucuronate interconversions;Galactose metabolism;Amino sugar and nucleotide sugar metabolism;Metabolic pathways;Starch and sucrose metabolism;Biosynthesis of nucleotide sugars;Biosynthesis of cofactors;Biosynthesis of secondary metabolites;O-Antigen nucleotide sugar biosynthesis	2.7.7.9	Transferases;Transferring phosphorus-containing groups;Nucleotidyltransferases;UTP:alpha-D-glucose-1-phosphate uridylyltransferase	M00549;M00129;M00854	Nucleotide sugar biosynthesis, glucose => UDP-glucose;Ascorbate biosynthesis, animals, glucose-1P => ascorbate;Glycogen biosynthesis, glucose-1P => glycogen/starch	420	6
K01903	sucC	succinyl-CoA synthetase beta subunit [EC:6.2.1.5]	ko01100;ko01120;ko00640;ko00720;ko01110;ko00660;ko01200;ko00020	Metabolic pathways;Microbial metabolism in diverse environments;Propanoate metabolism;Carbon fixation pathways in prokaryotes;Biosynthesis of secondary metabolites;C5-Branched dibasic acid metabolism;Carbon metabolism;Citrate cycle (TCA cycle)	6.2.1.5	Ligases;Forming carbon-sulfur bonds;Acid-thiol ligases;succinate:CoA ligase (ADP-forming)	M00620;M00009;M00173;M00374;M00011	Incomplete reductive citrate cycle, acetyl-CoA => oxoglutarate;Citrate cycle (TCA cycle, Krebs cycle);Reductive citrate cycle (Arnon-Buchanan cycle);Dicarboxylate-hydroxybutyrate cycle;Citrate cycle, second carbon oxidation, 2-oxoglutarate => oxaloacetate	710	11
K08154	emrD	MFS transporter, DHA1 family, 2-module integral membrane pump EmrD	-	-	-	-	-	-	204	5
K04488	iscU, nifU	nitrogen fixation protein NifU and related proteins	-	-	-	-	-	-	222	1
K11743	mdtJ	spermidine export protein MdtJ	-	-	-	-	-	-	36	1
K13256	psiE	protein PsiE	-	-	-	-	-	-	60	1
K08322	rspB	L-gulonate 5-dehydrogenase [EC:1.1.1.380]	ko01100;ko00040	Metabolic pathways;Pentose and glucuronate interconversions	1.1.1.380	Oxidoreductases;Acting on the CH-OH group of donors;With NAD+ or NADP+ as acceptor;L-gulonate:NAD+ 5-oxidoreductase	-	-	120	2
K01183	E3.2.1.14	chitinase [EC:3.2.1.14]	ko01100;ko00520	Metabolic pathways;Amino sugar and nucleotide sugar metabolism	3.2.1.14	Hydrolases;Glycosylases;Glycosidases, i.e. enzymes that hydrolyse O- and S-glycosyl compounds;(1->4)-2-acetamido-2-deoxy-beta-D-glucan glycanohydrolase	-	-	50	3
K00331	nuoB	NADH-quinone oxidoreductase subunit B [EC:7.1.1.2]	ko01100;ko00190	Metabolic pathways;Oxidative phosphorylation	7.1.1.2	Translocases;Catalysing the translocation of hydrons;Linked to oxidoreductase reactions;NADH:ubiquinone oxidoreductase	M00144	NADH:quinone oxidoreductase, prokaryotes	210	4
K01999	livK	branched-chain amino acid transport system substrate-binding protein	ko02024;ko02010	Quorum sensing;ABC transporters	-	-	-	-	94	3
K01356	lexA	repressor LexA [EC:3.4.21.88]	-	-	3.4.21.88	Hydrolases;Acting on peptide bonds (peptidases);Serine endopeptidases;repressor LexA	-	-	108	1
K07660	phoP	two-component system, OmpR family, response regulator PhoP	ko02020;ko01503	Two-component system;Cationic antimicrobial peptide (CAMP) resistance	-	-	M00744	Cationic antimicrobial peptide (CAMP) resistance, protease PgtE	158	2
K02013	ABC.FEV.A	iron complex transport system ATP-binding protein [EC:7.2.2.-]	-	-	-	-	-	-	212	4
K10007	gluD	glutamate transport system permease protein	ko02010	ABC transporters	-	-	-	-	76	1
K03642	rlpA	rare lipoprotein A	-	-	-	-	-	-	468	4
K01495	GCH1, folE	GTP cyclohydrolase IA [EC:3.5.4.16]	ko01100;ko01240;ko00790	Metabolic pathways;Biosynthesis of cofactors;Folate biosynthesis	3.5.4.16	Hydrolases;Acting on carbon-nitrogen bonds, other than peptide bonds;In cyclic amidines;GTP 7,8-8,9-dihydrolase	M00126;M00843;M00842;M00841	Tetrahydrofolate biosynthesis, GTP => THF;L-threo-Tetrahydrobiopterin biosynthesis, GTP => L-threo-BH4;Tetrahydrobiopterin biosynthesis, GTP => BH4;Tetrahydrofolate biosynthesis, mediated by PTPS, GTP => THF	168	2
K11754	folC	dihydrofolate synthase / folylpolyglutamate synthase [EC:6.3.2.12 6.3.2.17]	ko01100;ko01240;ko00790	Metabolic pathways;Biosynthesis of cofactors;Folate biosynthesis	6.3.2.12;6.3.2.17	Ligases;Forming carbon-nitrogen bonds;Acid-D-amino-acid ligases (peptide synthases);7,8-dihydropteroate:L-glutamate ligase (ADP-forming);Ligases;Forming carbon-nitrogen bonds;Acid-D-amino-acid ligases (peptide synthases);tetrahydropteroyl-gamma-polyglutamate:L-glutamate gamma-ligase (ADP-forming)	M00841;M00126	Tetrahydrofolate biosynthesis, mediated by PTPS, GTP => THF;Tetrahydrofolate biosynthesis, GTP => THF	720	6
K04043	dnaK, HSPA9	molecular chaperone DnaK	ko03018;ko04212;ko05152	RNA degradation;Longevity regulating pathway - worm;Tuberculosis	-	-	-	-	906	6
K01681	ACO, acnA	aconitate hydratase [EC:4.2.1.3]	ko01120;ko01100;ko01230;ko01210;ko00630;ko00720;ko01110;ko01200;ko00020	Microbial metabolism in diverse environments;Metabolic pathways;Biosynthesis of amino acids;2-Oxocarboxylic acid metabolism;Glyoxylate and dicarboxylate metabolism;Carbon fixation pathways in prokaryotes;Biosynthesis of secondary metabolites;Carbon metabolism;Citrate cycle (TCA cycle)	4.2.1.3	Lyases;Carbon-oxygen lyases;Hydro-lyases;citrate(isocitrate) hydro-lyase (cis-aconitate-forming)	M00012;M00010;M00740;M00173;M00009	Glyoxylate cycle;Citrate cycle, first carbon oxidation, oxaloacetate => 2-oxoglutarate;Methylaspartate cycle;Reductive citrate cycle (Arnon-Buchanan cycle);Citrate cycle (TCA cycle, Krebs cycle)	846	7
K00285	dadA	D-amino-acid dehydrogenase [EC:1.4.5.1]	ko00470;ko01100;ko00360	D-Amino acid metabolism;Metabolic pathways;Phenylalanine metabolism	1.4.5.1	Oxidoreductases;Acting on the CH-NH2 group of donors;With a quinone or other compound as acceptor;D-amino acid:quinone oxidoreductase (deaminating)	-	-	202	4
K09812	ftsE	cell division transport system ATP-binding protein	ko02010	ABC transporters	-	-	-	-	102	1
K05595	marC	multiple antibiotic resistance protein	-	-	-	-	-	-	198	1
K02066	mlaE, linK	phospholipid/cholesterol/gamma-HCH transport system permease protein	ko02010	ABC transporters	-	-	-	-	514	3
K09998	artM	arginine transport system permease protein	ko02010	ABC transporters	-	-	-	-	112	1
K13566	NIT2, yafV	omega-amidase [EC:3.5.1.3]	ko00250;ko01100	Alanine, aspartate and glutamate metabolism;Metabolic pathways	3.5.1.3	Hydrolases;Acting on carbon-nitrogen bonds, other than peptide bonds;In linear amides;omega-amidodicarboxylate amidohydrolase	-	-	430	4
K03466	ftsK, spoIIIE	DNA segregation ATPase FtsK/SpoIIIE, S-DNA-T family	-	-	-	-	-	-	764	5
K07771	basR	two-component system, OmpR family, response regulator BasR	ko01503;ko02020	Cationic antimicrobial peptide (CAMP) resistance;Two-component system	-	-	-	-	116	2
K23535	nupB	general nucleoside transport system permease protein	ko02010	ABC transporters	-	-	-	-	86	3
K01048	pldB	lysophospholipase [EC:3.1.1.5]	ko00564	Glycerophospholipid metabolism	3.1.1.5	Hydrolases;Acting on ester bonds;Carboxylic-ester hydrolases;2-lysophosphatidylcholine acylhydrolase	-	-	188	2
K01628	fucA	L-fuculose-phosphate aldolase [EC:4.1.2.17]	ko00040;ko00051;ko01100;ko01120	Pentose and glucuronate interconversions;Fructose and mannose metabolism;Metabolic pathways;Microbial metabolism in diverse environments	4.1.2.17	Lyases;Carbon-carbon lyases;Aldehyde-lyases;L-fuculose-1-phosphate (S)-lactaldehyde-lyase (glycerone-phosphate-forming)	-	-	142	1
K06858	btuF	vitamin B12 transport system substrate-binding protein	ko02010	ABC transporters	-	-	-	-	58	2
K05879	dhaL	phosphoenolpyruvate---glycerone phosphotransferase subunit DhaL [EC:2.7.1.121]	ko01100;ko00561	Metabolic pathways;Glycerolipid metabolism	2.7.1.121	Transferases;Transferring phosphorus-containing groups;Phosphotransferases with an alcohol group as acceptor;phosphoenolpyruvate:glycerone phosphotransferase	-	-	184	3
K10773	NTH	endonuclease III [EC:4.2.99.18]	ko03410	Base excision repair	4.2.99.18	Lyases;Carbon-oxygen lyases;Other carbon-oxygen lyases;DNA-(apurinic or apyrimidinic site) 5'-phosphomonoester-lyase	-	-	496	5
K03570	mreC	rod shape-determining protein MreC	-	-	-	-	-	-	186	7
K07000	K07000	uncharacterized protein	-	-	-	-	-	-	214	2
K24204	hxpB	mannitol-1-/sugar-/sorbitol-6-/2-deoxyglucose-6-phosphatase [EC:3.1.3.22 3.1.3.23 3.1.3.50 3.1.3.68]	ko01100;ko00051	Metabolic pathways;Fructose and mannose metabolism	3.1.3.50;3.1.3.23;3.1.3.68;3.1.3.22	Hydrolases;Acting on ester bonds;Phosphoric-monoester hydrolases;sorbitol-6-phosphate phosphohydrolase;Hydrolases;Acting on ester bonds;Phosphoric-monoester hydrolases;sugar-phosphate phosphohydrolase;Hydrolases;Acting on ester bonds;Phosphoric-monoester hydrolases;2-deoxy-D-glucose-6-phosphate phosphohydrolase;Hydrolases;Acting on ester bonds;Phosphoric-monoester hydrolases;D-mannitol-1-phosphat…	-	-	40	2
K03975	dedA	membrane-associated protein	-	-	-	-	-	-	126	1
K09857	K09857	uncharacterized protein	-	-	-	-	-	-	112	1
K19577	ydhP	MFS transporter, DHA1 family, inner membrane transport protein	-	-	-	-	-	-	126	2
K10009	tcyB, yecS	L-cystine transport system permease protein	ko02010	ABC transporters	-	-	-	-	116	1
K19416	yccA	modulator of FtsH protease	-	-	-	-	-	-	138	1
K03577	acrR, smeT	TetR/AcrR family transcriptional regulator, acrAB operon repressor	-	-	-	-	-	-	136	1
K01214	ISA, treX	isoamylase [EC:3.2.1.68]	ko01110;ko01100;ko00500	Biosynthesis of secondary metabolites;Metabolic pathways;Starch and sucrose metabolism	3.2.1.68	Hydrolases;Glycosylases;Glycosidases, i.e. enzymes that hydrolyse O- and S-glycosyl compounds;glycogen 6-alpha-D-glucanohydrolase	M00565	Trehalose biosynthesis, D-glucose 1P => trehalose	202	4
K02389	flgD	flagellar basal-body rod modification protein FlgD	ko02040	Flagellar assembly	-	-	-	-	276	3
K00942	gmk, GUK1	guanylate kinase [EC:2.7.4.8]	ko00230;ko01232;ko01100	Purine metabolism;Nucleotide metabolism;Metabolic pathways	2.7.4.8	Transferases;Transferring phosphorus-containing groups;Phosphotransferases with a phosphate group as acceptor;ATP:(d)GMP phosphotransferase	M00050	Guanine ribonucleotide biosynthesis, IMP => GDP,GTP	452	5
K01689	ENO, eno	enolase [EC:4.2.1.11]	ko01200;ko00010;ko04066;ko03018;ko01110;ko00680;ko01230;ko01100;ko01120	Carbon metabolism;Glycolysis / Gluconeogenesis;HIF-1 signaling pathway;RNA degradation;Biosynthesis of secondary metabolites;Methane metabolism;Biosynthesis of amino acids;Metabolic pathways;Microbial metabolism in diverse environments	4.2.1.11	Lyases;Carbon-oxygen lyases;Hydro-lyases;2-phospho-D-glycerate hydro-lyase (phosphoenolpyruvate-forming)	M00346;M00002;M00003;M00001	Formaldehyde assimilation, serine pathway;Glycolysis, core module involving three-carbon compounds;Gluconeogenesis, oxaloacetate => fructose-6P;Glycolysis (Embden-Meyerhof pathway), glucose => pyruvate	758	5
K02064	thiB, tbpA	thiamine transport system substrate-binding protein	ko02010	ABC transporters	-	-	-	-	192	5
K00548	metH, MTR	5-methyltetrahydrofolate--homocysteine methyltransferase [EC:2.1.1.13]	ko01230;ko00450;ko00270;ko00670;ko01100;ko01110	Biosynthesis of amino acids;Selenocompound metabolism;Cysteine and methionine metabolism;One carbon pool by folate;Metabolic pathways;Biosynthesis of secondary metabolites	2.1.1.13	Transferases;Transferring one-carbon groups;Methyltransferases;5-methyltetrahydrofolate:L-homocysteine S-methyltransferase	M00017	Methionine biosynthesis, aspartate => homoserine => methionine	356	8
K07689	uvrY, gacA, varA	two-component system, NarL family, invasion response regulator UvrY	ko02026;ko02025;ko05111;ko02020	Biofilm formation - Escherichia coli;Biofilm formation - Pseudomonas aeruginosa;Biofilm formation - Vibrio cholerae;Two-component system	-	-	-	-	108	1
K03186	ubiX, bsdB, PAD1	flavin prenyltransferase [EC:2.5.1.129]	ko01100;ko01120;ko00130;ko00740;ko00900;ko00940;ko01110;ko01240;ko01220;ko00627	Metabolic pathways;Microbial metabolism in diverse environments;Ubiquinone and other terpenoid-quinone biosynthesis;Riboflavin metabolism;Terpenoid backbone biosynthesis;Phenylpropanoid biosynthesis;Biosynthesis of secondary metabolites;Biosynthesis of cofactors;Degradation of aromatic compounds;Aminobenzoate degradation	2.5.1.129	Transferases;Transferring alkyl or aryl groups, other than methyl groups;Transferring alkyl or aryl groups, other than methyl groups (only sub-subclass identified to date);prenyl-phosphate:FMNH2 prenyltransferase	M00117;M00849	Ubiquinone biosynthesis, prokaryotes, chorismate (+ polyprenyl-PP) => ubiquinol;C5 isoprenoid biosynthesis, mevalonate pathway, archaea	576	6
K03749	dedD	DedD protein	-	-	-	-	-	-	54	2
K07273	acm	lysozyme	-	-	-	-	-	-	252	1
K03969	pspA	phage shock protein A	-	-	-	-	-	-	136	1
K00661	maa	maltose O-acetyltransferase [EC:2.3.1.79]	-	-	2.3.1.79	Transferases;Acyltransferases;Transferring groups other than aminoacyl groups;acetyl-CoA:maltose O-acetyltransferase	-	-	108	1
K03442	mscS	small conductance mechanosensitive channel	-	-	-	-	-	-	244	5
K00981	E2.7.7.41, CDS1, CDS2, cdsA	phosphatidate cytidylyltransferase [EC:2.7.7.41]	ko04070;ko01100;ko01110;ko00564	Phosphatidylinositol signaling system;Metabolic pathways;Biosynthesis of secondary metabolites;Glycerophospholipid metabolism	2.7.7.41	Transferases;Transferring phosphorus-containing groups;Nucleotidyltransferases;CTP:phosphatidate cytidylyltransferase	M00093	Phosphatidylethanolamine (PE) biosynthesis, PA => PS => PE	500	4
K02858	ribB, RIB3	3,4-dihydroxy 2-butanone 4-phosphate synthase [EC:4.1.99.12]	ko00740;ko01240;ko01100;ko01110	Riboflavin metabolism;Biosynthesis of cofactors;Metabolic pathways;Biosynthesis of secondary metabolites	4.1.99.12	Lyases;Carbon-carbon lyases;Other carbon-carbon lyases;D-ribulose 5-phosphate formate-lyase (L-3,4-dihydroxybutan-2-one 4-phosphate-forming)	M00125;M00911	Riboflavin biosynthesis, plants and bacteria, GTP => riboflavin/FMN/FAD;Riboflavin biosynthesis, fungi, GTP => riboflavin/FMN/FAD	436	3
K02072	metI	D-methionine transport system permease protein	ko02010	ABC transporters	-	-	-	-	136	1
K22105	fabR	TetR/AcrR family transcriptional regulator, fatty acid biosynthesis regulator	-	-	-	-	-	-	146	1
K07677	rcsC	two-component system, NarL family, capsular synthesis sensor histidine kinase RcsC [EC:2.7.13.3]	ko02020;ko02026	Two-component system;Biofilm formation - Escherichia coli	2.7.13.3	Transferases;Transferring phosphorus-containing groups;Protein-histidine kinases;ATP:protein-L-histidine N-phosphotransferase	-	-	240	2
K02297	cyoA	cytochrome o ubiquinol oxidase subunit II [EC:7.1.1.3]	ko01100;ko00190	Metabolic pathways;Oxidative phosphorylation	7.1.1.3	Translocases;Catalysing the translocation of hydrons;Linked to oxidoreductase reactions;ubiquinol:oxygen oxidoreductase (H+-transporting)	M00417	Cytochrome o ubiquinol oxidase	258	3
K00208	fabI	enoyl-[acyl-carrier protein] reductase I [EC:1.3.1.9 1.3.1.10]	ko01212;ko01100;ko01240;ko01110;ko00333;ko00061;ko00780	Fatty acid metabolism;Metabolic pathways;Biosynthesis of cofactors;Biosynthesis of secondary metabolites;Prodigiosin biosynthesis;Fatty acid biosynthesis;Biotin metabolism	1.3.1.9;1.3.1.10	Oxidoreductases;Acting on the CH-CH group of donors;With NAD+ or NADP+ as acceptor;acyl-[acyl-carrier protein]:NAD+ oxidoreductase;Oxidoreductases;Acting on the CH-CH group of donors;With NAD+ or NADP+ as acceptor;acyl-[acyl-carrier protein]:NADP+ oxidoreductase (Si-specific)	M00083;M00572	Fatty acid biosynthesis, elongation;Pimeloyl-ACP biosynthesis, BioC-BioH pathway, malonyl-ACP => pimeloyl-ACP	430	3
K01247	alkA	DNA-3-methyladenine glycosylase II [EC:3.2.2.21]	ko03410	Base excision repair	3.2.2.21	Hydrolases;Glycosylases;Hydrolysing N-glycosyl compounds;alkylated-DNA glycohydrolase (releasing methyladenine and methylguanine)	-	-	124	1
K11068	hlyIII	hemolysin III	-	-	-	-	-	-	124	1
K07687	rcsB	two-component system, NarL family, captular synthesis response regulator RcsB	ko02026;ko02020	Biofilm formation - Escherichia coli;Two-component system	-	-	-	-	134	1
K00275	pdxH, PNPO	pyridoxamine 5'-phosphate oxidase [EC:1.4.3.5]	ko01100;ko01240;ko00750;ko01120	Metabolic pathways;Biosynthesis of cofactors;Vitamin B6 metabolism;Microbial metabolism in diverse environments	1.4.3.5	Oxidoreductases;Acting on the CH-NH2 group of donors;With oxygen as acceptor;pyridoxamine-5'-phosphate:oxygen oxidoreductase (deaminating)	M00124	Pyridoxal-P biosynthesis, erythrose-4P => pyridoxal-P	468	3
K00788	thiE	thiamine-phosphate pyrophosphorylase [EC:2.5.1.3]	ko00730;ko01240;ko01100	Thiamine metabolism;Biosynthesis of cofactors;Metabolic pathways	2.5.1.3	Transferases;Transferring alkyl or aryl groups, other than methyl groups;Transferring alkyl or aryl groups, other than methyl groups (only sub-subclass identified to date);4-amino-2-methyl-5-(diphosphooxymethyl)pyrimidine:2-[(2R,5Z)-2-carboxy-4-methylthiazol-5(2H)-ylidene]ethyl phosphate 4-amino-2-methylpyrimidine-5-methenyltransferase (decarboxylating)	M00896;M00127;M00899;M00895	Thiamine biosynthesis, archaea, AIR (+ NAD+) => TMP/TPP;Thiamine biosynthesis, prokaryotes, AIR (+ DXP/tyrosine) => TMP/TPP;Thiamine salvage pathway, HMP/HET => TMP;Thiamine biosynthesis, prokaryotes, AIR (+ DXP/glycine) => TMP/TPP	106	1
K03226	yscR, sctR, hrcR, ssaR	type III secretion protein R	ko03070	Bacterial secretion system	-	-	M00660;M00542	Xanthomonas spp. pathogenicity signature, T3SS and effectors;EHEC/EPEC pathogenicity signature, T3SS and effectors	122	1
K19701	ywaD	aminopeptidase YwaD [EC:3.4.11.6 3.4.11.10]	-	-	3.4.11.6;3.4.11.10	Hydrolases;Acting on peptide bonds (peptidases);Aminopeptidases;aminopeptidase B;Hydrolases;Acting on peptide bonds (peptidases);Aminopeptidases;bacterial leucyl aminopeptidase	-	-	272	3
K05685	macB	macrolide transport system ATP-binding/permease protein [EC:7.6.2.-]	ko02010	ABC transporters	-	-	-	-	118	4
K15634	gpmB	2,3-bisphosphoglycerate-dependent phosphoglycerate mutase [EC:5.4.2.11]	ko00680;ko01230;ko01120;ko00260;ko01100;ko01200;ko00010;ko01110	Methane metabolism;Biosynthesis of amino acids;Microbial metabolism in diverse environments;Glycine, serine and threonine metabolism;Metabolic pathways;Carbon metabolism;Glycolysis / Gluconeogenesis;Biosynthesis of secondary metabolites	5.4.2.11	Isomerases;Intramolecular transferases;Phosphotransferases (phosphomutases);D-phosphoglycerate 2,3-phosphomutase (2,3-diphosphoglycerate-dependent)	M00003;M00001;M00002	Gluconeogenesis, oxaloacetate => fructose-6P;Glycolysis (Embden-Meyerhof pathway), glucose => pyruvate;Glycolysis, core module involving three-carbon compounds	108	2
K22294	nicS	TetR/AcrR family transcriptional regulator, upper aerobic nicotinate degradation pathway regulator	-	-	-	-	-	-	136	1
K08682	acpH	acyl carrier protein phosphodiesterase [EC:3.1.4.14]	ko00770;ko01100	Pantothenate and CoA biosynthesis;Metabolic pathways	3.1.4.14	Hydrolases;Acting on ester bonds;Phosphoric-diester hydrolases;holo-[acyl-carrier protein] 4'-pantetheine-phosphohydrolase	-	-	94	1
K10006	gluC	glutamate transport system permease protein	ko02010	ABC transporters	-	-	-	-	84	1
K01965	PCCA, pccA	propionyl-CoA carboxylase alpha chain [EC:6.4.1.3]	ko01100;ko01110;ko00640;ko01120;ko00280;ko01200;ko00630	Metabolic pathways;Biosynthesis of secondary metabolites;Propanoate metabolism;Microbial metabolism in diverse environments;Valine, leucine and isoleucine degradation;Carbon metabolism;Glyoxylate and dicarboxylate metabolism	6.4.1.3	Ligases;Forming carbon-carbon bonds;Ligases that form carbon-carbon bonds (only sub-subclass identified to date);propanoyl-CoA:carbon-dioxide ligase (ADP-forming)	M00741;M00373	Propanoyl-CoA metabolism, propanoyl-CoA => succinyl-CoA;Ethylmalonyl pathway	46	3
K02390	flgE	flagellar hook protein FlgE	ko02040	Flagellar assembly	-	-	-	-	300	5
K10834	hmuV, phuV, bhuV, hemV	heme transport system ATP-binding protein [EC:7.6.2.5]	-	-	7.6.2.5	Translocases;Catalysing the translocation of other compounds;Linked to the hydrolysis of a nucleoside triphosphate;ATP phosphohydrolase (ABC-type, heme-exporting)	-	-	82	2
K02669	pilT	twitching motility protein PilT	-	-	-	-	-	-	70	5
K03773	fklB	FKBP-type peptidyl-prolyl cis-trans isomerase FklB [EC:5.2.1.8]	-	-	5.2.1.8	Isomerases;cis-trans-Isomerases;cis-trans Isomerases (only sub-subclass identified to date);peptidylproline cis-trans-isomerase	-	-	118	1
K09909	K09909	uncharacterized protein	-	-	-	-	-	-	76	1
K00137	prr	aminobutyraldehyde dehydrogenase [EC:1.2.1.19]	ko00310;ko00330;ko01120;ko01100;ko00410	Lysine degradation;Arginine and proline metabolism;Microbial metabolism in diverse environments;Metabolic pathways;beta-Alanine metabolism	1.2.1.19	Oxidoreductases;Acting on the aldehyde or oxo group of donors;With NAD+ or NADP+ as acceptor;4-aminobutanal:NAD+ 1-oxidoreductase	M00956	Lysine degradation, bacteria, L-lysine => succinate	142	3
K01011	TST, MPST, sseA	thiosulfate/3-mercaptopyruvate sulfurtransferase [EC:2.8.1.1 2.8.1.2]	ko04122;ko01100;ko01120;ko00270;ko00920	Sulfur relay system;Metabolic pathways;Microbial metabolism in diverse environments;Cysteine and methionine metabolism;Sulfur metabolism	2.8.1.1;2.8.1.2	Transferases;Transferring sulfur-containing groups;Sulfurtransferases;thiosulfate:cyanide sulfurtransferase;Transferases;Transferring sulfur-containing groups;Sulfurtransferases;2-oxo-3-sulfanylpropanoate:sulfide sulfurtransferase	-	-	250	3
K01625	eda	2-dehydro-3-deoxyphosphogluconate aldolase / (4S)-4-hydroxy-2-oxoglutarate aldolase [EC:4.1.2.14 4.1.3.42]	ko01100;ko01120;ko00030;ko01200;ko00630	Metabolic pathways;Microbial metabolism in diverse environments;Pentose phosphate pathway;Carbon metabolism;Glyoxylate and dicarboxylate metabolism	4.1.3.42;4.1.2.14	Lyases;Carbon-carbon lyases;Oxo-acid-lyases;(4S)-4-hydroxy-2-oxoglutarate glyoxylate-lyase (pyruvate-forming);Lyases;Carbon-carbon lyases;Aldehyde-lyases;2-dehydro-3-deoxy-6-phospho-D-gluconate D-glyceraldehyde-3-phosphate-lyase (pyruvate-forming)	M00061;M00308;M00631;M00008	D-Glucuronate degradation, D-glucuronate => pyruvate + D-glyceraldehyde 3P;Semi-phosphorylative Entner-Doudoroff pathway, gluconate => glycerate-3P;D-Galacturonate degradation (bacteria), D-galacturonate => pyruvate + D-glyceraldehyde 3P;Entner-Doudoroff pathway, glucose-6P => glyceraldehyde-3P + pyruvate	74	1
K03599	sspA, mglA	stringent starvation protein A	-	-	-	-	-	-	140	1
K08093	hxlA	3-hexulose-6-phosphate synthase [EC:4.1.2.43]	ko01230;ko00680;ko00030;ko01200;ko01120;ko01100	Biosynthesis of amino acids;Methane metabolism;Pentose phosphate pathway;Carbon metabolism;Microbial metabolism in diverse environments;Metabolic pathways	4.1.2.43	Lyases;Carbon-carbon lyases;Aldehyde-lyases;D-arabino-hex-3-ulose-6-phosphate formaldehyde-lyase (D-ribulose-5-phosphate-forming)	M00580;M00345	Pentose phosphate pathway, archaea, fructose 6P => ribose 5P;Formaldehyde assimilation, ribulose monophosphate pathway	74	1
K22130	otnC	3-dehydro-4-phosphotetronate decarboxylase [EC:4.1.1.104]	-	-	4.1.1.104	Lyases;Carbon-carbon lyases;Carboxy-lyases;3-dehydro-4-phosphotetronate carboxy-lyase	-	-	106	1
K22808	KANK	KN motif and ankyrin repeat domain-containing protein	-	-	-	-	-	-	16	1
K06895	lysE, argO	L-lysine exporter family protein LysE/ArgO	-	-	-	-	-	-	124	3
K00005	gldA	glycerol dehydrogenase [EC:1.1.1.6]	ko00561;ko00640;ko01100	Glycerolipid metabolism;Propanoate metabolism;Metabolic pathways	1.1.1.6	Oxidoreductases;Acting on the CH-OH group of donors;With NAD+ or NADP+ as acceptor;glycerol:NAD+ 2-oxidoreductase	-	-	94	3
K13599	ntrX	two-component system, NtrC family, nitrogen regulation response regulator NtrX	ko02020	Two-component system	-	-	-	-	18	1
K03117	tatB	sec-independent protein translocase protein TatB	ko03060;ko03070	Protein export;Bacterial secretion system	-	-	-	-	20	2
K08304	mltA	membrane-bound lytic murein transglycosylase A [EC:4.2.2.-]	-	-	-	-	-	-	120	3
K02193	ccmA	heme exporter protein A [EC:7.6.2.5]	ko02010	ABC transporters	7.6.2.5	Translocases;Catalysing the translocation of other compounds;Linked to the hydrolysis of a nucleoside triphosphate;ATP phosphohydrolase (ABC-type, heme-exporting)	-	-	348	4
K18139	oprM, emhC, ttgC, cusC, adeK, smeF, mtrE, cmeC, gesC	outer membrane protein, multidrug efflux system	ko01501;ko02024	beta-Lactam resistance;Quorum sensing	-	-	M00718;M00643;M00642	Multidrug resistance, efflux pump MexAB-OprM;Multidrug resistance, efflux pump MexXY-OprM;Multidrug resistance, efflux pump MexJK-OprM	406	6
K18697	pgpC	phosphatidylglycerophosphatase C [EC:3.1.3.27]	ko00564	Glycerophospholipid metabolism	3.1.3.27	Hydrolases;Acting on ester bonds;Phosphoric-monoester hydrolases;phosphatidylglycerophosphate phosphohydrolase	-	-	100	1
K19505	gfrR	sigma-54 dependent transcriptional regulator, gfr operon transcriptional activator	-	-	-	-	-	-	294	5
K09558	BAG4	BCL2-associated athanogene 4	ko04668	TNF signaling pathway	-	-	-	-	292	2
K05358	quiA	quinate dehydrogenase (quinone) [EC:1.1.5.8]	ko01110;ko01100;ko00400	Biosynthesis of secondary metabolites;Metabolic pathways;Phenylalanine, tyrosine and tryptophan biosynthesis	1.1.5.8	Oxidoreductases;Acting on the CH-OH group of donors;With a quinone or similar compound as acceptor;quinate:quinol 3-oxidoreductase	-	-	196	3
K25132	hmuT, phuT, bhuT, hemT	heme transport system substrate-binding protein	-	-	-	-	-	-	80	3
K18850	ycfD	50S ribosomal protein L16 3-hydroxylase [EC:1.14.11.47]	-	-	1.14.11.47	Oxidoreductases;Acting on paired donors, with incorporation or reduction of molecular oxygen;With 2-oxoglutarate as one donor, and incorporation of one atom of oxygen into each donor;[50S ribosomal protein L16]-L-Arg81,2-oxoglutarate:oxygen oxidoreductase (3R-hydroxylating)	-	-	174	2
K03296	TC.HAE1	hydrophobic/amphiphilic exporter-1 (mainly G- bacteria), HAE1 family	-	-	-	-	-	-	56	5
K03189	ureG	urease accessory protein	-	-	-	-	-	-	62	1
K14979	ssrB	two-component system, LuxR family, secretion system response regulator SsrB	ko02020	Two-component system	-	-	-	-	104	1
K06194	nlpD	lipoprotein NlpD	-	-	-	-	-	-	554	5
K07323	mlaC	phospholipid transport system substrate-binding protein	ko02010	ABC transporters	-	-	-	-	430	3
K03612	rnfG	H+/Na+-translocating ferredoxin:NAD+ oxidoreductase subunit G	-	-	-	-	-	-	86	1
K07401	K07401	selenoprotein W-related protein	-	-	-	-	-	-	48	2
K09690	wzm, rfbA	lipopolysaccharide transport system permease protein	ko02010	ABC transporters	-	-	-	-	244	2
K09557	BAG3	BCL2-associated athanogene 3	-	-	-	-	-	-	6	1
K03414	cheZ	chemotaxis protein CheZ	ko02030	Bacterial chemotaxis	-	-	-	-	82	2
K00024	mdh	malate dehydrogenase [EC:1.1.1.37]	ko00020;ko00620;ko01200;ko01110;ko00680;ko00720;ko00630;ko00270;ko01120;ko01100;ko00710	Citrate cycle (TCA cycle);Pyruvate metabolism;Carbon metabolism;Biosynthesis of secondary metabolites;Methane metabolism;Carbon fixation pathways in prokaryotes;Glyoxylate and dicarboxylate metabolism;Cysteine and methionine metabolism;Microbial metabolism in diverse environments;Metabolic pathways;Carbon fixation in photosynthetic organisms	1.1.1.37	Oxidoreductases;Acting on the CH-OH group of donors;With NAD+ or NADP+ as acceptor;(S)-malate:NAD+ oxidoreductase	M00011;M00374;M00740;M00012;M00009;M00620;M00346;M00173;M00168	Citrate cycle, second carbon oxidation, 2-oxoglutarate => oxaloacetate;Dicarboxylate-hydroxybutyrate cycle;Methylaspartate cycle;Glyoxylate cycle;Citrate cycle (TCA cycle, Krebs cycle);Incomplete reductive citrate cycle, acetyl-CoA => oxoglutarate;Formaldehyde assimilation, serine pathway;Reductive citrate cycle (Arnon-Buchanan cycle);CAM (Crassulacean acid metabolism), dark	216	7
K08308	mltE, emtA	membrane-bound lytic murein transglycosylase E [EC:4.2.2.-]	-	-	-	-	-	-	108	1
K00657	speG, SAT	diamine N-acetyltransferase [EC:2.3.1.57]	ko00330;ko01100;ko04216	Arginine and proline metabolism;Metabolic pathways;Ferroptosis	2.3.1.57	Transferases;Acyltransferases;Transferring groups other than aminoacyl groups;acetyl-CoA:alkane-alpha,omega-diamine N-acetyltransferase	M00135	GABA biosynthesis, eukaryotes, putrescine => GABA	144	2
K10914	crp	CRP/FNR family transcriptional regulator, cyclic AMP receptor protein	ko02024;ko02026;ko05111;ko02025;ko02020	Quorum sensing;Biofilm formation - Escherichia coli;Biofilm formation - Vibrio cholerae;Biofilm formation - Pseudomonas aeruginosa;Two-component system	-	-	-	-	110	1
K01515	nudF	ADP-ribose pyrophosphatase [EC:3.6.1.13 3.6.1.-]	ko00740;ko00230;ko01100	Riboflavin metabolism;Purine metabolism;Metabolic pathways	3.6.1.13	Hydrolases;Acting on acid anhydrides;In phosphorus-containing anhydrides;ADP-D-ribose ribophosphohydrolase	-	-	124	1
K02421	fliR	flagellar biosynthesis protein FliR	ko02040	Flagellar assembly	-	-	-	-	202	2
K06988	fno	8-hydroxy-5-deazaflavin:NADPH oxidoreductase [EC:1.5.1.40]	-	-	1.5.1.40	Oxidoreductases;Acting on the CH-NH group of donors;With NAD+ or NADP+ as acceptor;reduced coenzyme F420:NADP+ oxidoreductase	-	-	78	1
K07309	ynfE	Tat-targeted selenate reductase subunit YnfE [EC:1.97.1.9]	ko00450	Selenocompound metabolism	1.97.1.9	Oxidoreductases;Other oxidoreductases;Sole sub-subclass for oxidoreductases that do not belong in the other subclasses;selenite:reduced acceptor oxidoreductase	-	-	174	3
K04077	groEL, HSPD1	chaperonin GroEL [EC:5.6.1.7]	ko04940;ko03018;ko04212;ko05134;ko05152;ko05417	Type I diabetes mellitus;RNA degradation;Longevity regulating pathway - worm;Legionellosis;Tuberculosis;Lipid and atherosclerosis	5.6.1.7	Isomerases;Isomerases altering macromolecular conformation;Enzymes altering polypeptide conformation or assembly;ATP phosphohydrolase (polypeptide-unfolding)	-	-	188	3
K00606	panB	3-methyl-2-oxobutanoate hydroxymethyltransferase [EC:2.1.2.11]	ko01240;ko01110;ko01100;ko00770	Biosynthesis of cofactors;Biosynthesis of secondary metabolites;Metabolic pathways;Pantothenate and CoA biosynthesis	2.1.2.11	Transferases;Transferring one-carbon groups;Hydroxymethyl-, formyl- and related transferases;5,10-methylenetetrahydrofolate:3-methyl-2-oxobutanoate hydroxymethyltransferase	M00914;M00913;M00119	Coenzyme A biosynthesis, archaea, 2-oxoisovalerate => 4-phosphopantoate => CoA;Pantothenate biosynthesis, 2-oxoisovalerate/spermine => pantothenate;Pantothenate biosynthesis, valine/L-aspartate => pantothenate	60	2
K02849	waaQ, rfaQ	lipopolysaccharide heptosyltransferase III [EC:2.4.99.25]	ko00540;ko01100	Lipopolysaccharide biosynthesis;Metabolic pathways	2.4.99.25	Transferases;Glycosyltransferases;Transferring other glycosyl groups;ADP-L-glycero-beta-D-manno-heptose:an alpha-Hep-(1->3)-4-O-phospho-alpha-Hep-(1->5)-[alpha-Kdo-(2->4)]-alpha-Kdo-(2->6)-[lipid A] heptoseI 7-alpha-heptosyltransferase	-	-	160	3
K01322	PREP	prolyl oligopeptidase [EC:3.4.21.26]	ko04614	Renin-angiotensin system	3.4.21.26	Hydrolases;Acting on peptide bonds (peptidases);Serine endopeptidases;prolyl oligopeptidase	-	-	484	6
K01246	tag	DNA-3-methyladenine glycosylase I [EC:3.2.2.20]	ko03410	Base excision repair	3.2.2.20	Hydrolases;Glycosylases;Hydrolysing N-glycosyl compounds;alkylated-DNA glycohydrolase (releasing methyladenine and methylguanine)	-	-	102	1
K07781	rcsA	LuxR family transcriptional regulator, capsular biosynthesis positive transcription factor	ko02020;ko02024;ko02026	Two-component system;Quorum sensing;Biofilm formation - Escherichia coli	-	-	-	-	184	4
K08591	plsY	acyl phosphate:glycerol-3-phosphate acyltransferase [EC:2.3.1.275]	ko01100;ko01110;ko00564;ko00561	Metabolic pathways;Biosynthesis of secondary metabolites;Glycerophospholipid metabolism;Glycerolipid metabolism	2.3.1.275	Transferases;Acyltransferases;Transferring groups other than aminoacyl groups;acyl phosphoate:sn-glycerol 3-phosphate acyltransferase	-	-	366	2
K07153	hflD	high frequency lysogenization protein	-	-	-	-	-	-	94	1
K22956	expI, esaI	acyl homoserine lactone synthase [EC:2.3.1.184]	ko02024;ko01100;ko00270	Quorum sensing;Metabolic pathways;Cysteine and methionine metabolism	2.3.1.184	Transferases;Acyltransferases;Transferring groups other than aminoacyl groups;acyl-[acyl-carrier protein]:S-adenosyl-L-methionine acyltranserase (lactone-forming, methylthioadenosine-releasing)	-	-	146	1
K07243	FTR, FTH1, efeU	high-affinity iron transporter	-	-	-	-	-	-	328	3
K20360	TBC1D22, GYP1	TBC1 domain family member 2	-	-	-	-	-	-	32	1
K02838	frr, MRRF, RRF	ribosome recycling factor	-	-	-	-	-	-	358	4
K07224	efeO	iron uptake system component EfeO	-	-	-	-	-	-	152	2
K21948	otnK	3-dehydrotetronate 4-kinase [EC:2.7.1.217]	-	-	2.7.1.217	Transferases;Transferring phosphorus-containing groups;Phosphotransferases with an alcohol group as acceptor;ATP:3-dehydrotetronate 4-phosphotransferase	-	-	112	2
K15496	wtpB	molybdate/tungstate transport system permease protein	ko02010	ABC transporters	-	-	-	-	54	1
K00761	upp, UPRT	uracil phosphoribosyltransferase [EC:2.4.2.9]	ko00240;ko01232;ko01100	Pyrimidine metabolism;Nucleotide metabolism;Metabolic pathways	2.4.2.9	Transferases;Glycosyltransferases;Pentosyltransferases;UMP:diphosphate phospho-alpha-D-ribosyltransferase	-	-	194	4
K16345	xanP	xanthine permease XanP	-	-	-	-	-	-	98	3
K00573	E2.1.1.77, pcm	protein-L-isoaspartate(D-aspartate) O-methyltransferase [EC:2.1.1.77]	-	-	2.1.1.77	Transferases;Transferring one-carbon groups;Methyltransferases;S-adenosyl-L-methionine:protein-L-isoaspartate O-methyltransferase	-	-	120	1
K11209	yghU, yfcG	GSH-dependent disulfide-bond oxidoreductase [EC:1.8.4.-]	-	-	-	-	-	-	128	1
K00859	coaE	dephospho-CoA kinase [EC:2.7.1.24]	ko00770;ko01100;ko01240	Pantothenate and CoA biosynthesis;Metabolic pathways;Biosynthesis of cofactors	2.7.1.24	Transferases;Transferring phosphorus-containing groups;Phosphotransferases with an alcohol group as acceptor;ATP:3'-dephospho-CoA 3'-phosphotransferase	M00120	Coenzyme A biosynthesis, pantothenate => CoA	326	3
K05973	phaZ	poly(3-hydroxybutyrate) depolymerase [EC:3.1.1.75]	ko00650;ko01100	Butanoate metabolism;Metabolic pathways	3.1.1.75	Hydrolases;Acting on ester bonds;Carboxylic-ester hydrolases;poly[(R)-3-hydroxybutanoate] hydrolase	-	-	40	3
K02343	dnaX	DNA polymerase III subunit gamma/tau [EC:2.7.7.7]	ko03440;ko03430;ko03030	Homologous recombination;Mismatch repair;DNA replication	2.7.7.7	Transferases;Transferring phosphorus-containing groups;Nucleotidyltransferases;2'-deoxyribonucleoside-5'-triphosphate:DNA deoxynucleotidyltransferase (DNA-directed)	-	-	670	6
K02911	RP-L32, MRPL32, rpmF	large subunit ribosomal protein L32	ko03010	Ribosome	-	-	-	-	40	4
K20327	xagB	glycosyltransferase XagB	ko02024	Quorum sensing	-	-	-	-	18	3
K08092	dlgD	3-dehydro-L-gulonate 2-dehydrogenase [EC:1.1.1.130]	ko01100;ko00053;ko00040	Metabolic pathways;Ascorbate and aldarate metabolism;Pentose and glucuronate interconversions	1.1.1.130	Oxidoreductases;Acting on the CH-OH group of donors;With NAD+ or NADP+ as acceptor;3-dehydro-L-gulonate:NAD(P)+ 2-oxidoreductase	-	-	92	2
K02065	mlaF, linL, mkl	phospholipid/cholesterol/gamma-HCH transport system ATP-binding protein	ko02010	ABC transporters	-	-	-	-	162	3
K09488	TRAP1, HSP75	TNF receptor-associated protein 1	ko05022;ko05012	Pathways of neurodegeneration - multiple diseases;Parkinson disease	-	-	-	-	6	2
K03810	mviM	virulence factor	-	-	-	-	-	-	172	3
K03116	tatA	sec-independent protein translocase protein TatA	ko03060;ko03070	Protein export;Bacterial secretion system	-	-	-	-	58	2
K02913	RP-L33, MRPL33, rpmG	large subunit ribosomal protein L33	ko03010	Ribosome	-	-	-	-	52	3
K13721	APE2	aminopeptidase 2 [EC:3.4.11.-]	-	-	-	-	-	-	12	1
K24217	mnaT	L-amino acid N-acyltransferase [EC:2.3.1.-]	-	-	-	-	-	-	34	1
K05366	mrcA	penicillin-binding protein 1A [EC:2.4.1.129 3.4.16.4]	ko00550;ko01100;ko01501	Peptidoglycan biosynthesis;Metabolic pathways;beta-Lactam resistance	3.4.16.4;2.4.1.129	Hydrolases;Acting on peptide bonds (peptidases);Serine-type carboxypeptidases;serine-type D-Ala-D-Ala carboxypeptidase;Transferases;Glycosyltransferases;Hexosyltransferases;[poly-N-acetyl-D-glucosaminyl-(1->4)-(N-acetyl-D-muramoylpentapeptide)]-diphosphoundecaprenol:[N-acetyl-D-glucosaminyl-(1->4)-N-acetyl-D-muramoylpentapeptide]-diphosphoundecaprenol disaccharidetransferase	-	-	272	3
K13936	mdcF	malonate transporter and related proteins	-	-	-	-	-	-	26	2
K03752	mobA	molybdenum cofactor guanylyltransferase [EC:2.7.7.77]	ko01100;ko00790	Metabolic pathways;Folate biosynthesis	2.7.7.77	Transferases;Transferring phosphorus-containing groups;Nucleotidyltransferases;GTP:molybdenum cofactor guanylyltransferase	-	-	126	1
K02501	hisH	imidazole glycerol-phosphate synthase subunit HisH [EC:4.3.2.10]	ko01230;ko00340;ko01110;ko01100	Biosynthesis of amino acids;Histidine metabolism;Biosynthesis of secondary metabolites;Metabolic pathways	4.3.2.10	Lyases;Carbon-nitrogen lyases;Amidine-lyases;5-[(5-phospho-1-deoxy-D-ribulos-1-ylamino)methylideneamino]-1-(5-phospho-beta-D-ribosyl)imidazole-4-carboxamide D-erythro-1-(imidazol-4-yl)glycerol 3-phosphate-lyase (L-glutamine-hydrolysing 5-amino-1-(5-phospho-beta-D-ribosyl)imidazole-4-carboxamide-forming)	M00026	Histidine biosynthesis, PRPP => histidine	92	1
K19221	cobA, btuR	cob(I)alamin adenosyltransferase [EC:2.5.1.17]	ko00860;ko01100;ko01240	Porphyrin metabolism;Metabolic pathways;Biosynthesis of cofactors	2.5.1.17	Transferases;Transferring alkyl or aryl groups, other than methyl groups;Transferring alkyl or aryl groups, other than methyl groups (only sub-subclass identified to date);ATP:cob(II)alamin Cobeta-adenosyltransferase	M00122	Cobalamin biosynthesis, cobyrinate a,c-diamide => cobalamin	84	1
K12961	diaA	DnaA initiator-associating protein	-	-	-	-	-	-	76	1
K07452	mcrB	5-methylcytosine-specific restriction enzyme B [EC:3.1.21.-]	-	-	-	-	-	-	68	1
K11206	NIT1, ybeM	deaminated glutathione amidase [EC:3.5.1.128]	-	-	3.5.1.128	Hydrolases;Acting on carbon-nitrogen bonds, other than peptide bonds;In linear amides;N-(4-oxoglutaryl)-L-cysteinylglycine amidohydrolase	-	-	74	2
K09891	K09891	uncharacterized protein	-	-	-	-	-	-	132	1
K04068	nrdG	anaerobic ribonucleoside-triphosphate reductase activating protein [EC:1.97.1.4]	-	-	1.97.1.4	Oxidoreductases;Other oxidoreductases;Sole sub-subclass for oxidoreductases that do not belong in the other subclasses;[formate C-acetyltransferase]-glycine dihydroflavodoxin:S-adenosyl-L-methionine oxidoreductase (S-adenosyl-L-methionine cleaving)	-	-	112	1
K06909	xtmB	phage terminase large subunit	-	-	-	-	-	-	288	6
K09895	K09895	uncharacterized protein	-	-	-	-	-	-	80	1
K20866	yihX	glucose-1-phosphatase [EC:3.1.3.10]	ko01120;ko00010	Microbial metabolism in diverse environments;Glycolysis / Gluconeogenesis	3.1.3.10	Hydrolases;Acting on ester bonds;Phosphoric-monoester hydrolases;alpha-D-glucose-1-phosphate phosphohydrolase	-	-	108	1
K23242	mntP	manganese efflux pump family protein	-	-	-	-	-	-	112	1
K02687	prmA	ribosomal protein L11 methyltransferase [EC:2.1.1.-]	-	-	-	-	-	-	174	3
K03831	mogA	molybdopterin adenylyltransferase [EC:2.7.7.75]	ko04122;ko01240;ko01100;ko00790	Sulfur relay system;Biosynthesis of cofactors;Metabolic pathways;Folate biosynthesis	2.7.7.75	Transferases;Transferring phosphorus-containing groups;Nucleotidyltransferases;ATP:molybdopterin adenylyltransferase	M00880	Molybdenum cofactor biosynthesis, GTP => molybdenum cofactor	78	2
K02562	mtlR	mannitol operon repressor	-	-	-	-	-	-	80	1
K13338	PEX1	peroxin-1	ko04146	Peroxisome	-	-	-	-	12	1
K02395	flgJ	peptidoglycan hydrolase FlgJ	ko02040	Flagellar assembly	-	-	-	-	304	3
K02434	gatB, PET112	aspartyl-tRNA(Asn)/glutamyl-tRNA(Gln) amidotransferase subunit B [EC:6.3.5.6 6.3.5.7]	ko01100;ko00970	Metabolic pathways;Aminoacyl-tRNA biosynthesis	6.3.5.7;6.3.5.6	Ligases;Forming carbon-nitrogen bonds;Carbon-nitrogen ligases with glutamine as amido-N-donor;L-glutamyl-tRNAGln:L-glutamine amido-ligase (ADP-forming);Ligases;Forming carbon-nitrogen bonds;Carbon-nitrogen ligases with glutamine as amido-N-donor;L-aspartyl-tRNAAsn:L-glutamine amido-ligase (ADP-forming)	-	-	16	2
K03199	virB4, lvhB4	type IV secretion system protein VirB4 [EC:7.4.2.8]	ko03070	Bacterial secretion system	7.4.2.8	Translocases;Catalysing the translocation of amino acids and peptides;Linked to the hydrolysis of a nucleoside triphosphate;ATP phosphohydrolase (protein-secreting)	-	-	1556	14
K25422	yceF	7-methyl-GTP pyrophosphatase [EC:3.6.1.-]	-	-	-	-	-	-	100	2
K03790	rimJ	[ribosomal protein S5]-alanine N-acetyltransferase [EC:2.3.1.267]	-	-	2.3.1.267	Transferases;Acyltransferases;Transferring groups other than aminoacyl groups;acetyl-CoA:N-terminal L-alanyl-[S5 protein of 30S ribosome] N-acetyltransferase	-	-	96	1
K03271	gmhA, lpcA	D-sedoheptulose 7-phosphate isomerase [EC:5.3.1.28]	ko01250;ko00540;ko01100	Biosynthesis of nucleotide sugars;Lipopolysaccharide biosynthesis;Metabolic pathways	5.3.1.28	Isomerases;Intramolecular oxidoreductases;Interconverting aldoses and ketoses, and related compounds;D-glycero-D-manno-heptose 7-phosphate aldose-ketose-isomerase	M00064	ADP-L-glycero-D-manno-heptose biosynthesis	134	2
K00362	nirB	nitrite reductase (NADH) large subunit [EC:1.7.1.15]	ko00910;ko01120;ko01100	Nitrogen metabolism;Microbial metabolism in diverse environments;Metabolic pathways	1.7.1.15	Oxidoreductases;Acting on other nitrogenous compounds as donors;With NAD+ or NADP+ as acceptor;ammonia:NAD+ oxidoreductase	M00530	Dissimilatory nitrate reduction, nitrate => ammonia	284	5
K12945	nudK	GDP-mannose pyrophosphatase NudK [EC:3.6.1.-]	-	-	-	-	-	-	118	1
K14060	pinR	putative DNA-invertase from lambdoid prophage Rac	-	-	-	-	-	-	266	3
K03446	emrB	MFS transporter, DHA2 family, multidrug resistance protein	-	-	-	-	-	-	592	8
K00831	serC, PSAT1	phosphoserine aminotransferase [EC:2.6.1.52]	ko00260;ko01100;ko01120;ko00270;ko00680;ko01230;ko01240;ko00750;ko01110;ko01200	Glycine, serine and threonine metabolism;Metabolic pathways;Microbial metabolism in diverse environments;Cysteine and methionine metabolism;Methane metabolism;Biosynthesis of amino acids;Biosynthesis of cofactors;Vitamin B6 metabolism;Biosynthesis of secondary metabolites;Carbon metabolism	2.6.1.52	Transferases;Transferring nitrogenous groups;Transaminases;O-phospho-L-serine:2-oxoglutarate aminotransferase	M00020;M00124	Serine biosynthesis, glycerate-3P => serine;Pyridoxal-P biosynthesis, erythrose-4P => pyridoxal-P	230	4
K00604	MTFMT, fmt	methionyl-tRNA formyltransferase [EC:2.1.2.9]	ko00670;ko00970;ko01100	One carbon pool by folate;Aminoacyl-tRNA biosynthesis;Metabolic pathways	2.1.2.9	Transferases;Transferring one-carbon groups;Hydroxymethyl-, formyl- and related transferases;10-formyltetrahydrofolate:L-methionyl-tRNA N-formyltransferase	-	-	656	7
K07006	K07006	uncharacterized protein	-	-	-	-	-	-	102	1
K01664	pabA	para-aminobenzoate synthetase component II [EC:2.6.1.85]	ko00790;ko01240	Folate biosynthesis;Biosynthesis of cofactors	2.6.1.85	Transferases;Transferring nitrogenous groups;Transaminases;chorismate:L-glutamine aminotransferase	-	-	102	1
K03617	rnfA	H+/Na+-translocating ferredoxin:NAD+ oxidoreductase subunit A	-	-	-	-	-	-	112	1
K02402	flhC	flagellar transcriptional activator FlhC	ko02020;ko02026;ko02024;ko02040	Two-component system;Biofilm formation - Escherichia coli;Quorum sensing;Flagellar assembly	-	-	-	-	228	2
K19338	nac	LysR family transcriptional regulator, nitrogen assimilation regulatory protein	-	-	-	-	-	-	304	3
K15344	sseB	secreted effector protein SseB	-	-	-	-	-	-	122	1
K03643	lptE, rlpB	LPS-assembly lipoprotein	-	-	-	-	-	-	128	3
K01658	trpG	anthranilate synthase component II [EC:4.1.3.27]	ko02024;ko02025;ko00400;ko01230;ko01100;ko01110;ko00405	Quorum sensing;Biofilm formation - Pseudomonas aeruginosa;Phenylalanine, tyrosine and tryptophan biosynthesis;Biosynthesis of amino acids;Metabolic pathways;Biosynthesis of secondary metabolites;Phenazine biosynthesis	4.1.3.27	Lyases;Carbon-carbon lyases;Oxo-acid-lyases;chorismate pyruvate-lyase (amino-accepting anthranilate-forming)	M00023	Tryptophan biosynthesis, chorismate => tryptophan	106	1
K14058	ttcA	tRNA 2-thiocytidine biosynthesis protein TtcA	-	-	-	-	-	-	92	3
K01975	thpR	RNA 2',3'-cyclic 3'-phosphodiesterase [EC:3.1.4.58]	-	-	3.1.4.58	Hydrolases;Acting on ester bonds;Phosphoric-diester hydrolases;(ribonucleotide)n-2',3'-cyclic phosphate 3'-nucleotidohydrolase	-	-	60	2
K01207	nagZ	beta-N-acetylhexosaminidase [EC:3.2.1.52]	ko00520;ko00531;ko01100;ko01501	Amino sugar and nucleotide sugar metabolism;Glycosaminoglycan degradation;Metabolic pathways;beta-Lactam resistance	3.2.1.52	Hydrolases;Glycosylases;Glycosidases, i.e. enzymes that hydrolyse O- and S-glycosyl compounds;beta-N-acetyl-D-hexosaminide N-acetylhexosaminohydrolase	-	-	654	6
K11934	ompX	outer membrane protein X	-	-	-	-	-	-	132	1
K15738	uup	ABC transport system ATP-binding/permease protein	-	-	-	-	-	-	224	3
K00058	serA, PHGDH	D-3-phosphoglycerate dehydrogenase / 2-oxoglutarate reductase [EC:1.1.1.95 1.1.1.399]	ko01200;ko01110;ko00680;ko01230;ko01120;ko00270;ko00260;ko01100	Carbon metabolism;Biosynthesis of secondary metabolites;Methane metabolism;Biosynthesis of amino acids;Microbial metabolism in diverse environments;Cysteine and methionine metabolism;Glycine, serine and threonine metabolism;Metabolic pathways	1.1.1.399;1.1.1.95	Oxidoreductases;Acting on the CH-OH group of donors;With NAD+ or NADP+ as acceptor;(R)-2-hydroxyglutarate:NAD+ 2-oxidireductase;Oxidoreductases;Acting on the CH-OH group of donors;With NAD+ or NADP+ as acceptor;3-phospho-D-glycerate:NAD+ 2-oxidoreductase	M00020	Serine biosynthesis, glycerate-3P => serine	294	3
K07400	nfuA	Fe/S biogenesis protein NfuA	-	-	-	-	-	-	192	4
K09991	K09991	uncharacterized protein	-	-	-	-	-	-	296	2
K03088	rpoE	RNA polymerase sigma-70 factor, ECF subfamily	-	-	-	-	-	-	90	1
K13694	mepS, spr	murein DD-endopeptidase / murein LD-carboxypeptidase [EC:3.4.-.- 3.4.17.13]	-	-	3.4.17.13	Hydrolases;Acting on peptide bonds (peptidases);Metallocarboxypeptidases;muramoyltetrapeptide carboxypeptidase	-	-	100	1
K08286	E2.7.11.-	protein-serine/threonine kinase [EC:2.7.11.-]	-	-	-	-	-	-	16	1
K03609	minD	septum site-determining protein MinD	-	-	-	-	-	-	204	3
K00974	cca	tRNA nucleotidyltransferase (CCA-adding enzyme) [EC:2.7.7.72 3.1.3.- 3.1.4.-]	-	-	2.7.7.72	Transferases;Transferring phosphorus-containing groups;Nucleotidyltransferases;CTP,CTP,ATP:tRNA cytidylyl,cytidylyl,adenylyltransferase	-	-	246	4
K19745	acuI	acrylyl-CoA reductase (NADPH) [EC:1.3.1.-]	ko00640;ko01100	Propanoate metabolism;Metabolic pathways	-	-	-	-	94	2
K06201	cutC	copper homeostasis protein	-	-	-	-	-	-	98	4
K03567	gcvR	glycine cleavage system transcriptional repressor	ko02026	Biofilm formation - Escherichia coli	-	-	-	-	88	1
K09014	sufB	Fe-S cluster assembly protein SufB	-	-	-	-	-	-	268	6
K00332	nuoC	NADH-quinone oxidoreductase subunit C [EC:7.1.1.2]	ko00190;ko01100	Oxidative phosphorylation;Metabolic pathways	7.1.1.2	Translocases;Catalysing the translocation of hydrons;Linked to oxidoreductase reactions;NADH:ubiquinone oxidoreductase	M00144	NADH:quinone oxidoreductase, prokaryotes	268	2
K03767	PPIA	peptidyl-prolyl cis-trans isomerase A (cyclophilin A) [EC:5.2.1.8]	ko03250;ko01503;ko04217	Viral life cycle - HIV-1;Cationic antimicrobial peptide (CAMP) resistance;Necroptosis	5.2.1.8	Isomerases;cis-trans-Isomerases;cis-trans Isomerases (only sub-subclass identified to date);peptidylproline cis-trans-isomerase	-	-	164	2
K03616	rnfB	H+/Na+-translocating ferredoxin:NAD+ oxidoreductase subunit B [EC:7.1.1.11 7.2.1.2]	-	-	7.1.1.11;7.2.1.2	Translocases;Catalysing the translocation of hydrons;Linked to oxidoreductase reactions;ferredoxin:NAD+ oxidoreductase (H+-transporting);Translocases;Catalysing the translocation of inorganic cations;Linked to oxidoreductase reactions;ferredoxin:NAD+ oxidoreductase (Na+-transporting)	-	-	74	1
K01684	dgoD	galactonate dehydratase [EC:4.2.1.6]	ko01100;ko01120;ko00052	Metabolic pathways;Microbial metabolism in diverse environments;Galactose metabolism	4.2.1.6	Lyases;Carbon-oxygen lyases;Hydro-lyases;D-galactonate hydro-lyase (2-dehydro-3-deoxy-D-galactonate-forming)	M00552	D-galactonate degradation, De Ley-Doudoroff pathway, D-galactonate => glycerate-3P	326	3
K03273	gmhB	D-glycero-D-manno-heptose 1,7-bisphosphate phosphatase [EC:3.1.3.82 3.1.3.83]	ko01250;ko00540;ko01100	Biosynthesis of nucleotide sugars;Lipopolysaccharide biosynthesis;Metabolic pathways	3.1.3.82;3.1.3.83	Hydrolases;Acting on ester bonds;Phosphoric-monoester hydrolases;D-glycero-beta-D-manno-heptose 1,7-bisphosphate 7-phosphohydrolase;Hydrolases;Acting on ester bonds;Phosphoric-monoester hydrolases;D-glycero-alpha-D-manno-heptose 1,7-bisphosphate 7-phosphohydrolase	M00064	ADP-L-glycero-D-manno-heptose biosynthesis	142	2
K03778	ldhA	D-lactate dehydrogenase [EC:1.1.1.28]	ko01120;ko01100;ko00620	Microbial metabolism in diverse environments;Metabolic pathways;Pyruvate metabolism	1.1.1.28	Oxidoreductases;Acting on the CH-OH group of donors;With NAD+ or NADP+ as acceptor;(R)-lactate:NAD+ oxidoreductase	-	-	182	4
K11531	lsrR	lsr operon transcriptional repressor	ko02024;ko02026	Quorum sensing;Biofilm formation - Escherichia coli	-	-	-	-	80	3
K08641	vanX	zinc D-Ala-D-Ala dipeptidase [EC:3.4.13.22]	ko02020;ko01502	Two-component system;Vancomycin resistance	3.4.13.22	Hydrolases;Acting on peptide bonds (peptidases);Dipeptidases;D-Ala-D-Ala dipeptidase	M00651	Vancomycin resistance, D-Ala-D-Lac type	62	1
K06970	rlmF	23S rRNA (adenine1618-N6)-methyltransferase [EC:2.1.1.181]	-	-	2.1.1.181	Transferases;Transferring one-carbon groups;Methyltransferases;S-adenosyl-L-methionine:23S rRNA (adenine1618-N6)-methyltransferase	-	-	140	2
K06287	yhdE	nucleoside triphosphate pyrophosphatase [EC:3.6.1.-]	ko01100;ko01232;ko00240	Metabolic pathways;Nucleotide metabolism;Pyrimidine metabolism	-	-	-	-	100	3
K03687	GRPE	molecular chaperone GrpE	-	-	-	-	-	-	414	5
K07010	K07010	putative glutamine amidotransferase	-	-	-	-	-	-	12	1
K08296	sixA	phosphohistidine phosphatase [EC:3.1.3.-]	-	-	-	-	-	-	118	1
K02032	ddpF	peptide/nickel transport system ATP-binding protein	ko02024	Quorum sensing	-	-	-	-	316	4
K06991	K06991	uncharacterized protein	-	-	-	-	-	-	54	2
K02902	RP-L28, MRPL28, rpmB	large subunit ribosomal protein L28	ko03010	Ribosome	-	-	-	-	180	3
K03113	EIF1, SUI1	translation initiation factor 1	-	-	-	-	-	-	36	1
K03666	hfq	host factor-I protein	ko02024;ko05111;ko03018	Quorum sensing;Biofilm formation - Vibrio cholerae;RNA degradation	-	-	-	-	66	3
K14303	NUP160, NUP120	nuclear pore complex protein Nup160	ko03013;ko05014	Nucleocytoplasmic transport;Amyotrophic lateral sclerosis	-	-	-	-	4	1
K14386	SLC5A6, SMVT	solute carrier family 5 (sodium-dependent multivitamin transporter), member 6	ko04977	Vitamin digestion and absorption	-	-	-	-	130	6
K01465	URA4, pyrC	dihydroorotase [EC:3.5.2.3]	ko01240;ko01100;ko00240	Biosynthesis of cofactors;Metabolic pathways;Pyrimidine metabolism	3.5.2.3	Hydrolases;Acting on carbon-nitrogen bonds, other than peptide bonds;In cyclic amides;(S)-dihydroorotate amidohydrolase	M00051	De novo pyrimidine biosynthesis, glutamine (+ PRPP) => UMP	764	5
K00674	dapD	2,3,4,5-tetrahydropyridine-2,6-dicarboxylate N-succinyltransferase [EC:2.3.1.117]	ko01100;ko01120;ko01230;ko00300	Metabolic pathways;Microbial metabolism in diverse environments;Biosynthesis of amino acids;Lysine biosynthesis	2.3.1.117	Transferases;Acyltransferases;Transferring groups other than aminoacyl groups;succinyl-CoA:(S)-2,3,4,5-tetrahydropyridine-2,6-dicarboxylate N-succinyltransferase	M00016	Lysine biosynthesis, succinyl-DAP pathway, aspartate => lysine	574	7
K03745	slyX	SlyX protein	-	-	-	-	-	-	44	1
K03534	rhaM	L-rhamnose mutarotase [EC:5.1.3.32]	-	-	5.1.3.32	Isomerases;Racemases and epimerases;Acting on carbohydrates and derivatives;L-rhamnopyranose 1-epimerase	-	-	82	2
K14187	tyrA	chorismate mutase / prephenate dehydrogenase [EC:5.4.99.5 1.3.1.12]	ko00400;ko01230;ko01110;ko00401;ko01100	Phenylalanine, tyrosine and tryptophan biosynthesis;Biosynthesis of amino acids;Biosynthesis of secondary metabolites;Novobiocin biosynthesis;Metabolic pathways	1.3.1.12;5.4.99.5	Oxidoreductases;Acting on the CH-CH group of donors;With NAD+ or NADP+ as acceptor;prephenate:NAD+ oxidoreductase (decarboxylating);Isomerases;Intramolecular transferases;Transferring other groups;chorismate pyruvatemutase	M00024;M00025	Phenylalanine biosynthesis, chorismate => phenylpyruvate => phenylalanine;Tyrosine biosynthesis, chorismate => HPP => tyrosine	196	5
K07245	pcoD	copper resistance protein D	-	-	-	-	-	-	118	2
K24814	HEATR5, LAA1	HEAT repeat-containing protein 5	-	-	-	-	-	-	64	5
K02769	fruAb	fructose PTS system EIIB component [EC:2.7.1.202]	ko01120;ko00051;ko02060;ko01100	Microbial metabolism in diverse environments;Fructose and mannose metabolism;Phosphotransferase system (PTS);Metabolic pathways	2.7.1.202	Transferases;Transferring phosphorus-containing groups;Phosphotransferases with an alcohol group as acceptor;protein-Npi-phospho-L-histidine:D-fructose Npi-phosphotransferase	-	-	34	1
K00560	thyA, TYMS	thymidylate synthase [EC:2.1.1.45]	ko01100;ko01232;ko01523;ko00670;ko00240	Metabolic pathways;Nucleotide metabolism;Antifolate resistance;One carbon pool by folate;Pyrimidine metabolism	2.1.1.45	Transferases;Transferring one-carbon groups;Methyltransferases;5,10-methylenetetrahydrofolate:dUMP C-methyltransferase	M00938	Pyrimidine deoxyribonucleotide biosynthesis, UDP => dTTP	198	3
K02408	fliE	flagellar hook-basal body complex protein FliE	ko02040	Flagellar assembly	-	-	-	-	118	2
K03722	dinG	ATP-dependent DNA helicase DinG [EC:5.6.2.3]	-	-	5.6.2.3	Isomerases;Isomerases altering macromolecular conformation;Enzymes altering nucleic acid conformation;DNA 5'-3' helicase (ATP-hydrolysing)	-	-	340	3
K02890	RP-L22, MRPL22, rplV	large subunit ribosomal protein L22	ko03010	Ribosome	-	-	-	-	236	3
K04437	FLNA	filamin	ko04010;ko05132;ko05205;ko04510	MAPK signaling pathway;Salmonella infection;Proteoglycans in cancer;Focal adhesion	-	-	-	-	36	2
K06144	uspB	universal stress protein B	-	-	-	-	-	-	44	1
K02300	cyoD	cytochrome o ubiquinol oxidase subunit IV	ko01100;ko00190	Metabolic pathways;Oxidative phosphorylation	-	-	M00417	Cytochrome o ubiquinol oxidase	86	4
K13695	nlpC	probable lipoprotein NlpC	-	-	-	-	-	-	58	2
K05877	tap	methyl-accepting chemotaxis protein IV, peptide sensor receptor	ko02020;ko02030	Two-component system;Bacterial chemotaxis	-	-	-	-	228	2
K15147	MED5, NUT1	mediator of RNA polymerase II transcription subunit 5	-	-	-	-	-	-	4	1
K19163	ccdB	toxin CcdB	-	-	-	-	-	-	106	1
K02844	waaG, rfaG	UDP-glucose:(heptosyl)LPS alpha-1,3-glucosyltransferase [EC:2.4.1.-]	ko00540;ko01100	Lipopolysaccharide biosynthesis;Metabolic pathways	-	-	-	-	120	2
K03564	BCP, PRXQ, DOT5	thioredoxin-dependent peroxiredoxin [EC:1.11.1.24]	-	-	1.11.1.24	Oxidoreductases;Acting on a peroxide as acceptor;Peroxidases;thioredoxin:hydroperoxide oxidoreductase	-	-	282	5
K11604	sitA	manganese/iron transport system substrate-binding protein	ko02010	ABC transporters	-	-	-	-	506	5
K09667	OGT	protein O-GlcNAc transferase [EC:2.4.1.255]	ko00514;ko04931	Other types of O-glycan biosynthesis;Insulin resistance	2.4.1.255	Transferases;Glycosyltransferases;Hexosyltransferases;UDP-N-alpha-acetyl-D-glucosamine:[protein]-3-O-N-acetyl-beta-D-glucosaminyl transferase	-	-	158	1
K07058	K07058	membrane protein	-	-	-	-	-	-	686	7
K03671	trxA	thioredoxin 1	ko05418;ko04621;ko05132;ko05012	Fluid shear stress and atherosclerosis;NOD-like receptor signaling pathway;Salmonella infection;Parkinson disease	-	-	-	-	252	4
K13912	DMBT1	deleted in malignant brain tumors 1 protein	ko04970	Salivary secretion	-	-	-	-	58	3
K15352	pipB2	secreted effector protein PipB2	ko05132	Salmonella infection	-	-	-	-	132	3
K04566	lysK	lysyl-tRNA synthetase, class I [EC:6.1.1.6]	ko00970	Aminoacyl-tRNA biosynthesis	6.1.1.6	Ligases;Forming carbon-oxygen bonds;Ligases forming aminoacyl-tRNA and related compounds;L-lysine:tRNALys ligase (AMP-forming)	-	-	38	2
K14998	SURF1, SHY1	surfeit locus 1 family protein	-	-	-	-	-	-	318	3
K02528	ksgA	16S rRNA (adenine1518-N6/adenine1519-N6)-dimethyltransferase [EC:2.1.1.182]	-	-	2.1.1.182	Transferases;Transferring one-carbon groups;Methyltransferases;S-adenosyl-L-methionine:16S rRNA (adenine1518-N6/adenine1519-N6)-dimethyltransferase	-	-	556	6
K22984	OR	odorant receptor	-	-	-	-	-	-	40	1
K09476	ompF	outer membrane pore protein F	ko02020;ko01501	Two-component system;beta-Lactam resistance	-	-	M00746	Multidrug resistance, repression of porin OmpF	404	3
K09888	zapA	cell division protein ZapA	-	-	-	-	-	-	78	2
K03297	emrE, qac, mmr, smr	small multidrug resistance pump	-	-	-	-	-	-	48	1
K02027	ABC.MS.S	multiple sugar transport system substrate-binding protein	-	-	-	-	-	-	568	8
K01724	PCBD, phhB	4a-hydroxytetrahydrobiopterin dehydratase [EC:4.2.1.96]	ko01100;ko00790	Metabolic pathways;Folate biosynthesis	4.2.1.96	Lyases;Carbon-oxygen lyases;Hydro-lyases;4a-hydroxytetrahydrobiopterin hydro-lyase (6,7-dihydrobiopterin-forming)	-	-	14	1
K02925	RP-L3e, RPL3	large subunit ribosomal protein L3e	ko05171;ko03010	Coronavirus disease - COVID-19;Ribosome	-	-	-	-	116	2
K02899	RP-L27, MRPL27, rpmA	large subunit ribosomal protein L27	ko03010	Ribosome	-	-	-	-	158	4
K02784	ptsH	phosphocarrier protein HPr	ko02060	Phosphotransferase system (PTS)	-	-	-	-	58	1
K04646	CLTC	clathrin heavy chain	ko04721;ko04144;ko04142;ko05100;ko04961;ko05016	Synaptic vesicle cycle;Endocytosis;Lysosome;Bacterial invasion of epithelial cells;Endocrine and other factor-regulated calcium reabsorption;Huntington disease	-	-	-	-	22	1
K03221	yscF, sctF, ssaG, prgI	type III secretion protein F	ko05132;ko03070;ko05130;ko05131	Salmonella infection;Bacterial secretion system;Pathogenic Escherichia coli infection;Shigellosis	-	-	M00542	EHEC/EPEC pathogenicity signature, T3SS and effectors	102	3
K18246	CA4	carbonic anhydrase 4 [EC:4.2.1.1]	ko04964;ko01100;ko00910	Proximal tubule bicarbonate reclamation;Metabolic pathways;Nitrogen metabolism	4.2.1.1	Lyases;Carbon-oxygen lyases;Hydro-lyases;carbonic acid hydro-lyase (carbon-dioxide-forming)	-	-	74	2
K02377	TSTA3, fcl	GDP-L-fucose synthase [EC:1.1.1.271]	ko01100;ko00541;ko00051;ko01250;ko00520	Metabolic pathways;O-Antigen nucleotide sugar biosynthesis;Fructose and mannose metabolism;Biosynthesis of nucleotide sugars;Amino sugar and nucleotide sugar metabolism	1.1.1.271	Oxidoreductases;Acting on the CH-OH group of donors;With NAD+ or NADP+ as acceptor;GDP-beta-L-fucose:NADP+ 4-oxidoreductase (3,5-epimerizing)	-	-	142	2
K11258	ilvM	acetolactate synthase II small subunit [EC:2.2.1.6]	ko00660;ko01110;ko00290;ko00650;ko01100;ko00770;ko01230;ko01210	C5-Branched dibasic acid metabolism;Biosynthesis of secondary metabolites;Valine, leucine and isoleucine biosynthesis;Butanoate metabolism;Metabolic pathways;Pantothenate and CoA biosynthesis;Biosynthesis of amino acids;2-Oxocarboxylic acid metabolism	2.2.1.6	Transferases;Transferring aldehyde or ketonic groups;Transketolases and transaldolases;pyruvate:pyruvate acetaldehydetransferase (decarboxylating)	M00019;M00570	Valine/isoleucine biosynthesis, pyruvate => valine / 2-oxobutanoate => isoleucine;Isoleucine biosynthesis, threonine => 2-oxobutanoate => isoleucine	40	1
K12767	RIM15	serine/threonine-protein kinase RIM15 [EC:2.7.11.1]	ko04213;ko04113;ko04138	Longevity regulating pathway - multiple species;Meiosis - yeast;Autophagy - yeast	2.7.11.1	Transferases;Transferring phosphorus-containing groups;Protein-serine/threonine kinases;ATP:protein phosphotransferase (non-specific)	-	-	2	1
K09774	lptA	lipopolysaccharide export system protein LptA	-	-	-	-	-	-	130	3
K25859	acrZ	accessory protein, multidrug efflux pump	-	-	-	-	-	-	24	1
K24637	ZBED1	zinc finger BED domain-containing protein 1 (E3 SUMO-protein ligase ZBED1) [EC:2.3.2.-]	-	-	-	-	-	-	96	3
K10398	KIF11, EG5	kinesin family member 11	-	-	-	-	-	-	2	1
K09969	aapJ, bztA	general L-amino acid transport system substrate-binding protein	ko02010	ABC transporters	-	-	-	-	156	3
K01690	edd	phosphogluconate dehydratase [EC:4.2.1.12]	ko01200;ko00030;ko01100;ko01120	Carbon metabolism;Pentose phosphate pathway;Metabolic pathways;Microbial metabolism in diverse environments	4.2.1.12	Lyases;Carbon-oxygen lyases;Hydro-lyases;6-phospho-D-gluconate hydro-lyase (2-dehydro-3-deoxy-6-phospho-D-gluconate-forming)	M00008	Entner-Doudoroff pathway, glucose-6P => glyceraldehyde-3P + pyruvate	94	4
K03006	RPB1, POLR2A	DNA-directed RNA polymerase II subunit RPB1 [EC:2.7.7.6]	ko05016;ko03020	Huntington disease;RNA polymerase	2.7.7.6	Transferases;Transferring phosphorus-containing groups;Nucleotidyltransferases;nucleoside-triphosphate:RNA nucleotidyltransferase (DNA-directed)	-	-	74	2
K01049	ACHE	acetylcholinesterase [EC:3.1.1.7]	ko00564;ko04725	Glycerophospholipid metabolism;Cholinergic synapse	3.1.1.7	Hydrolases;Acting on ester bonds;Carboxylic-ester hydrolases;acetylcholine acetylhydrolase	-	-	22	1
K08794	CAMK1	calcium/calmodulin-dependent protein kinase I [EC:2.7.11.17]	ko04921;ko04925;ko04020;ko05214	Oxytocin signaling pathway;Aldosterone synthesis and secretion;Calcium signaling pathway;Glioma	2.7.11.17	Transferases;Transferring phosphorus-containing groups;Protein-serine/threonine kinases;ATP:protein phosphotransferase (Ca2+/calmodulin-dependent)	-	-	2	1
K01430	ureA	urease subunit gamma [EC:3.5.1.5]	ko01100;ko00220;ko00230;ko01120;ko00791	Metabolic pathways;Arginine biosynthesis;Purine metabolism;Microbial metabolism in diverse environments;Atrazine degradation	3.5.1.5	Hydrolases;Acting on carbon-nitrogen bonds, other than peptide bonds;In linear amides;urea amidohydrolase	-	-	14	1
K07492	K07492	putative transposase	-	-	-	-	-	-	1006	2
K04984	TRPA1, ANKTM1	transient receptor potential cation channel subfamily A member 1	ko04750	Inflammatory mediator regulation of TRP channels	-	-	-	-	42	2
K06884	K06884	uncharacterized protein	-	-	-	-	-	-	46	5
K03293	TC.AAT	amino acid transporter, AAT family	-	-	-	-	-	-	138	2
K07152	SCO1	protein SCO1	-	-	-	-	-	-	298	2
K01579	panD	aspartate 1-decarboxylase [EC:4.1.1.11]	ko01240;ko01100;ko01110;ko00410;ko00770	Biosynthesis of cofactors;Metabolic pathways;Biosynthesis of secondary metabolites;beta-Alanine metabolism;Pantothenate and CoA biosynthesis	4.1.1.11	Lyases;Carbon-carbon lyases;Carboxy-lyases;L-aspartate 1-carboxy-lyase (beta-alanine-forming)	M00119	Pantothenate biosynthesis, valine/L-aspartate => pantothenate	64	1
K02200	ccmH	cytochrome c-type biogenesis protein CcmH	-	-	-	-	-	-	276	2
K02884	RP-L19, MRPL19, rplS	large subunit ribosomal protein L19	ko03010	Ribosome	-	-	-	-	268	5
K00575	cheR	chemotaxis protein methyltransferase CheR [EC:2.1.1.80]	ko02030;ko02020	Bacterial chemotaxis;Two-component system	2.1.1.80	Transferases;Transferring one-carbon groups;Methyltransferases;S-adenosyl-L-methionine:protein-L-glutamate O-methyltransferase	-	-	118	2
K19527	VPS13D	vacuolar protein sorting-associated protein 13D	-	-	-	-	-	-	56	1
K01129	dgt	dGTPase [EC:3.1.5.1]	ko01100;ko01232;ko00230	Metabolic pathways;Nucleotide metabolism;Purine metabolism	3.1.5.1	Hydrolases;Acting on ester bonds;Triphosphoric-monoester hydrolases;dGTP triphosphohydrolase	-	-	678	3
K00242	sdhD, frdD	succinate dehydrogenase membrane anchor subunit	ko01110;ko00650;ko01200;ko00020;ko01100;ko01120;ko00720;ko00190	Biosynthesis of secondary metabolites;Butanoate metabolism;Carbon metabolism;Citrate cycle (TCA cycle);Metabolic pathways;Microbial metabolism in diverse environments;Carbon fixation pathways in prokaryotes;Oxidative phosphorylation	-	-	M00173;M00009;M00149;M00011	Reductive citrate cycle (Arnon-Buchanan cycle);Citrate cycle (TCA cycle, Krebs cycle);Succinate dehydrogenase, prokaryotes;Citrate cycle, second carbon oxidation, 2-oxoglutarate => oxaloacetate	256	6
K09280	RUNXA_B	runt-related transcription factor	-	-	-	-	-	-	76	3
K01889	FARSA, pheS	phenylalanyl-tRNA synthetase alpha chain [EC:6.1.1.20]	ko00970	Aminoacyl-tRNA biosynthesis	6.1.1.20	Ligases;Forming carbon-oxygen bonds;Ligases forming aminoacyl-tRNA and related compounds;L-phenylalanine:tRNAPhe ligase (AMP-forming)	-	-	590	5
K03184	ubiF	3-demethoxyubiquinol 3-hydroxylase [EC:1.14.99.60]	ko01240;ko01100;ko01110;ko00130	Biosynthesis of cofactors;Metabolic pathways;Biosynthesis of secondary metabolites;Ubiquinone and other terpenoid-quinone biosynthesis	1.14.99.60	Oxidoreductases;Acting on paired donors, with incorporation or reduction of molecular oxygen;Miscellaneous;6-methoxy-3-methyl-2-(all-trans-polyprenyl)-1,4-benzoquinol,acceptor:oxygen oxidoreductase (5-hydroxylating)	M00117	Ubiquinone biosynthesis, prokaryotes, chorismate (+ polyprenyl-PP) => ubiquinol	188	5
K05524	fdxA	ferredoxin	-	-	-	-	-	-	140	1
K00574	cfa	cyclopropane-fatty-acyl-phospholipid synthase [EC:2.1.1.79]	-	-	2.1.1.79	Transferases;Transferring one-carbon groups;Methyltransferases;S-adenosyl-L-methionine:unsaturated-phospholipid methyltransferase (cyclizing)	-	-	184	2
K02824	uraA, pyrP	uracil permease	-	-	-	-	-	-	128	2
K23664	MEGF8	multipile epidermal growth factor-like domains protein 8	ko04340	Hedgehog signaling pathway	-	-	-	-	4	1
K06901	pbuG, azgA, ghxP, ghxQ, adeQ	adenine/guanine/hypoxanthine permease	-	-	-	-	-	-	226	3
K00930	argB	acetylglutamate kinase [EC:2.7.2.8]	ko01230;ko01210;ko00220;ko01110;ko01100	Biosynthesis of amino acids;2-Oxocarboxylic acid metabolism;Arginine biosynthesis;Biosynthesis of secondary metabolites;Metabolic pathways	2.7.2.8	Transferases;Transferring phosphorus-containing groups;Phosphotransferases with a carboxy group as acceptor;ATP:N-acetyl-L-glutamate 5-phosphotransferase	M00028	Ornithine biosynthesis, glutamate => ornithine	612	4
K01674	cah	carbonic anhydrase [EC:4.2.1.1]	ko01100;ko00910	Metabolic pathways;Nitrogen metabolism	4.2.1.1	Lyases;Carbon-oxygen lyases;Hydro-lyases;carbonic acid hydro-lyase (carbon-dioxide-forming)	-	-	32	1
K00694	bcsA	cellulose synthase (UDP-forming) [EC:2.4.1.12]	ko01100;ko00500;ko02026	Metabolic pathways;Starch and sucrose metabolism;Biofilm formation - Escherichia coli	2.4.1.12	Transferases;Glycosyltransferases;Hexosyltransferases;UDP-alpha-D-glucose:(1->4)-beta-D-glucan 4-beta-D-glucosyltransferase (configuration-inverting)	-	-	158	4
K03841	FBP, fbp	fructose-1,6-bisphosphatase I [EC:3.1.3.11]	ko00680;ko00030;ko01120;ko04910;ko01100;ko04922;ko00710;ko00010;ko01200;ko04152;ko01110;ko00051	Methane metabolism;Pentose phosphate pathway;Microbial metabolism in diverse environments;Insulin signaling pathway;Metabolic pathways;Glucagon signaling pathway;Carbon fixation in photosynthetic organisms;Glycolysis / Gluconeogenesis;Carbon metabolism;AMPK signaling pathway;Biosynthesis of secondary metabolites;Fructose and mannose metabolism	3.1.3.11	Hydrolases;Acting on ester bonds;Phosphoric-monoester hydrolases;D-fructose-1,6-bisphosphate 1-phosphohydrolase	M00344;M00165;M00003;M00167	Formaldehyde assimilation, xylulose monophosphate pathway;Reductive pentose phosphate cycle (Calvin cycle);Gluconeogenesis, oxaloacetate => fructose-6P;Reductive pentose phosphate cycle, glyceraldehyde-3P => ribulose-5P	174	2
K00663	aacA	aminoglycoside 6'-N-acetyltransferase [EC:2.3.1.82]	-	-	2.3.1.82	Transferases;Acyltransferases;Transferring groups other than aminoacyl groups;acetyl-CoA:kanamycin-B N6'-acetyltransferase	-	-	188	2
K03148	thiF	sulfur carrier protein ThiS adenylyltransferase [EC:2.7.7.73]	ko04122;ko01240;ko00730;ko01100	Sulfur relay system;Biosynthesis of cofactors;Thiamine metabolism;Metabolic pathways	2.7.7.73	Transferases;Transferring phosphorus-containing groups;Nucleotidyltransferases;ATP:[ThiS] adenylyltransferase	M00895;M00127	Thiamine biosynthesis, prokaryotes, AIR (+ DXP/glycine) => TMP/TPP;Thiamine biosynthesis, prokaryotes, AIR (+ DXP/tyrosine) => TMP/TPP	120	2
K04348	PPP3C, CNA	serine/threonine-protein phosphatase 2B catalytic subunit [EC:3.1.3.16]	ko04660;ko05152;ko04625;ko04921;ko05167;ko05417;ko04370;ko04360;ko05022;ko04658;ko05235;ko04720;ko04659;ko05010;ko04310;ko04728;ko05014;ko04020;ko04218;ko04924;ko04724;ko04662;ko05031;ko04022;ko04114;ko05170;ko04650;ko05020;ko04010;ko05166;ko05163;ko04922;ko04380	T cell receptor signaling pathway;Tuberculosis;C-type lectin receptor signaling pathway;Oxytocin signaling pathway;Kaposi sarcoma-associated herpesvirus infection;Lipid and atherosclerosis;VEGF signaling pathway;Axon guidance;Pathways of neurodegeneration - multiple diseases;Th1 and Th2 cell differentiation;PD-L1 expression and PD-1 checkpoint pathway in cancer;Long-term potentiation;Th17 cell di…	3.1.3.16	Hydrolases;Acting on ester bonds;Phosphoric-monoester hydrolases;protein-serine/threonine-phosphate phosphohydrolase	-	-	4	1
K15332	TRMT2A	tRNA (uracil-5-)-methyltransferase [EC:2.1.1.-]	-	-	-	-	-	-	36	1
K13704	ABHD12	abhydrolase domain-containing protein 12 [EC:3.1.1.23]	-	-	3.1.1.23	Hydrolases;Acting on ester bonds;Carboxylic-ester hydrolases;glycerol-ester acylhydrolase	-	-	688	8
K03636	moaD, cysO	sulfur-carrier protein	ko04122	Sulfur relay system	-	-	-	-	4	1
K02518	infA	translation initiation factor IF-1	-	-	-	-	-	-	146	4
K03073	secE	preprotein translocase subunit SecE	ko03070;ko02024;ko03060	Bacterial secretion system;Quorum sensing;Protein export	-	-	-	-	84	3
K13797	rpoBC	DNA-directed RNA polymerase subunit beta-beta' [EC:2.7.7.6]	ko03020	RNA polymerase	2.7.7.6	Transferases;Transferring phosphorus-containing groups;Nucleotidyltransferases;nucleoside-triphosphate:RNA nucleotidyltransferase (DNA-directed)	-	-	994	1
K03632	mukB	chromosome partition protein MukB	-	-	-	-	-	-	284	1
K13821	putA	RHH-type transcriptional regulator, proline utilization regulon repressor / proline dehydrogenase / delta 1-pyrroline-5-carboxylate dehydrogenase [EC:1.5.5.2 1.2.1.88]	ko00330;ko01100;ko01110;ko00250	Arginine and proline metabolism;Metabolic pathways;Biosynthesis of secondary metabolites;Alanine, aspartate and glutamate metabolism	1.2.1.88;1.5.5.2	Oxidoreductases;Acting on the aldehyde or oxo group of donors;With NAD+ or NADP+ as acceptor;L-glutamate gamma-semialdehyde:NAD+ oxidoreductase;Oxidoreductases;Acting on the CH-NH group of donors;With a quinone or similar compound as acceptor;L-proline:quinone oxidoreductase	-	-	200	1
K03578	hrpA	ATP-dependent helicase HrpA [EC:3.6.4.13]	-	-	3.6.4.13	Hydrolases;Acting on acid anhydrides;Acting on acid anhydrides to facilitate cellular and subcellular movement;ATP phosphohydrolase (RNA helix unwinding)	-	-	234	1
K00370	narG, narZ, nxrA	nitrate reductase / nitrite oxidoreductase, alpha subunit [EC:1.7.5.1 1.7.99.-]	ko00910;ko02020;ko01100;ko01120	Nitrogen metabolism;Two-component system;Metabolic pathways;Microbial metabolism in diverse environments	1.7.5.1	Oxidoreductases;Acting on other nitrogenous compounds as donors;With a quinone or similar compound as acceptor;nitrite:quinone oxidoreductase	M00529;M00530;M00804	Denitrification, nitrate => nitrogen;Dissimilatory nitrate reduction, nitrate => ammonia;Complete nitrification, comammox, ammonia => nitrite => nitrate	214	1
K16898	addA	ATP-dependent helicase/nuclease subunit A [EC:5.6.2.4 3.1.-.-]	-	-	5.6.2.4	Isomerases;Isomerases altering macromolecular conformation;Enzymes altering nucleic acid conformation;DNA 3'-5' helicase (ATP-hydrolysing)	-	-	538	2
K01955	carB, CPA2	carbamoyl-phosphate synthase large subunit [EC:6.3.5.5]	ko00250;ko00240;ko01100;ko01240	Alanine, aspartate and glutamate metabolism;Pyrimidine metabolism;Metabolic pathways;Biosynthesis of cofactors	6.3.5.5	Ligases;Forming carbon-nitrogen bonds;Carbon-nitrogen ligases with glutamine as amido-N-donor;hydrogencarbonate:L-glutamine amido-ligase (ADP-forming, carbamate-phosphorylating)	M00051	De novo pyrimidine biosynthesis, glutamine (+ PRPP) => UMP	772	2
K07676	rcsD	two-component system, NarL family, sensor histidine kinase RcsD [EC:2.7.13.3]	ko02026;ko02020	Biofilm formation - Escherichia coli;Two-component system	2.7.13.3	Transferases;Transferring phosphorus-containing groups;Protein-histidine kinases;ATP:protein-L-histidine N-phosphotransferase	-	-	184	1
K00265	gltB	glutamate synthase (NADPH) large chain [EC:1.4.1.13]	ko01120;ko01100;ko01110;ko01230;ko00250;ko00910	Microbial metabolism in diverse environments;Metabolic pathways;Biosynthesis of secondary metabolites;Biosynthesis of amino acids;Alanine, aspartate and glutamate metabolism;Nitrogen metabolism	1.4.1.13	Oxidoreductases;Acting on the CH-NH2 group of donors;With NAD+ or NADP+ as acceptor;L-glutamate:NADP+ oxidoreductase (transaminating)	-	-	366	3
K07788	mdtB	multidrug efflux pump	ko02020	Two-component system	-	-	-	-	164	2
K07787	cusA, silA	copper/silver efflux system protein	ko02020	Two-component system	-	-	-	-	248	1
K18989	vexF	multidrug efflux pump	-	-	-	-	-	-	498	1
K01407	ptrA	protease III [EC:3.4.24.55]	-	-	3.4.24.55	Hydrolases;Acting on peptide bonds (peptidases);Metalloendopeptidases;pitrilysin	-	-	224	1
K03580	hepA	ATP-dependent helicase HepA [EC:5.6.2.-]	-	-	-	-	-	-	222	1
K00281	GLDC, gcvP	glycine dehydrogenase [EC:1.4.4.2]	ko01200;ko00630;ko00260;ko01100;ko01110	Carbon metabolism;Glyoxylate and dicarboxylate metabolism;Glycine, serine and threonine metabolism;Metabolic pathways;Biosynthesis of secondary metabolites	1.4.4.2	Oxidoreductases;Acting on the CH-NH2 group of donors;With a disulfide as acceptor;glycine:H-protein-lipoyllysine oxidoreductase (decarboxylating, acceptor-amino-methylating)	M00532	Photorespiration	110	2
K00982	glnE	[glutamine synthetase] adenylyltransferase / [glutamine synthetase]-adenylyl-L-tyrosine phosphorylase [EC:2.7.7.42 2.7.7.89]	-	-	2.7.7.89;2.7.7.42	Transferases;Transferring phosphorus-containing groups;Nucleotidyltransferases;[glutamine synthetase]-O4-(5'-adenylyl)-L-tyrosine:phosphate adenylyltransferase;Transferases;Transferring phosphorus-containing groups;Nucleotidyltransferases;ATP:[glutamine synthetase]-L-tyrosine adenylyltransferase	-	-	162	1
K14978	ssrA	two-component system, LuxR family, secretion system sensor histidine kinase SsrA	ko02020	Two-component system	-	-	-	-	268	1
K16899	addB	ATP-dependent helicase/nuclease subunit B [EC:5.6.2.4 3.1.-.-]	-	-	5.6.2.4	Isomerases;Isomerases altering macromolecular conformation;Enzymes altering nucleic acid conformation;DNA 3'-5' helicase (ATP-hydrolysing)	-	-	534	5
K03546	sbcC, rad50	DNA repair protein SbcC/Rad50	-	-	-	-	-	-	148	2
K07678	barA, gacS, varS	two-component system, NarL family, sensor histidine kinase BarA [EC:2.7.13.3]	ko02020;ko02025;ko05111;ko02026	Two-component system;Biofilm formation - Pseudomonas aeruginosa;Biofilm formation - Vibrio cholerae;Biofilm formation - Escherichia coli	2.7.13.3	Transferases;Transferring phosphorus-containing groups;Protein-histidine kinases;ATP:protein-L-histidine N-phosphotransferase	-	-	182	1
K18138	acrB, mexB, adeJ, smeE, mtrD, cmeB	multidrug efflux pump	ko01503;ko01501	Cationic antimicrobial peptide (CAMP) resistance;beta-Lactam resistance	-	-	M00718	Multidrug resistance, efflux pump MexAB-OprM	608	6
K09181	yfiQ	acetyltransferase	-	-	-	-	-	-	200	1
K01531	mgtA, mgtB	P-type Mg2+ transporter [EC:7.2.2.14]	-	-	7.2.2.14	Translocases;Catalysing the translocation of inorganic cations;Linked to the hydrolysis of a nucleoside triphosphate;ATP phosphohydrolase (P-type, Mg2+-importing)	-	-	200	1
K00990	glnD	[protein-PII] uridylyltransferase [EC:2.7.7.59]	ko02020	Two-component system	2.7.7.59	Transferases;Transferring phosphorus-containing groups;Nucleotidyltransferases;UTP:[protein-PII] uridylyltransferase	-	-	166	1
K01256	pepN	aminopeptidase N [EC:3.4.11.2]	ko01100;ko00480	Metabolic pathways;Glutathione metabolism	3.4.11.2	Hydrolases;Acting on peptide bonds (peptidases);Aminopeptidases;membrane alanyl aminopeptidase	-	-	158	1
K01682	acnB	aconitate hydratase 2 / 2-methylisocitrate dehydratase [EC:4.2.1.3 4.2.1.99]	ko00640;ko01120;ko01100;ko01230;ko00720;ko00630;ko01210;ko01110;ko00020;ko01200	Propanoate metabolism;Microbial metabolism in diverse environments;Metabolic pathways;Biosynthesis of amino acids;Carbon fixation pathways in prokaryotes;Glyoxylate and dicarboxylate metabolism;2-Oxocarboxylic acid metabolism;Biosynthesis of secondary metabolites;Citrate cycle (TCA cycle);Carbon metabolism	4.2.1.3;4.2.1.99	Lyases;Carbon-oxygen lyases;Hydro-lyases;citrate(isocitrate) hydro-lyase (cis-aconitate-forming);Lyases;Carbon-oxygen lyases;Hydro-lyases;(2S,3R)-3-hydroxybutane-1,2,3-tricarboxylate hydro-lyase [(Z)-but-2-ene-1,2,3-tricarboxylate-forming]	M00010;M00012;M00009;M00173	Citrate cycle, first carbon oxidation, oxaloacetate => 2-oxoglutarate;Glyoxylate cycle;Citrate cycle (TCA cycle, Krebs cycle);Reductive citrate cycle (Arnon-Buchanan cycle)	186	1
K03555	mutS	DNA mismatch repair protein MutS	ko03430	Mismatch repair	-	-	-	-	802	8
K03669	mdoH	membrane glycosyltransferase [EC:2.4.1.-]	-	-	-	-	-	-	170	1
K06044	treY, glgY	(1->4)-alpha-D-glucan 1-alpha-D-glucosylmutase [EC:5.4.99.15]	ko00500;ko01110;ko01100	Starch and sucrose metabolism;Biosynthesis of secondary metabolites;Metabolic pathways	5.4.99.15	Isomerases;Intramolecular transferases;Transferring other groups;(1->4)-alpha-D-glucan 1-alpha-D-glucosylmutase	M00565	Trehalose biosynthesis, D-glucose 1P => trehalose	290	1
K13587	cckA	two-component system, cell cycle sensor histidine kinase and response regulator CckA [EC:2.7.13.3]	ko02020;ko04112	Two-component system;Cell cycle - Caulobacter	2.7.13.3	Transferases;Transferring phosphorus-containing groups;Protein-histidine kinases;ATP:protein-L-histidine N-phosphotransferase	-	-	544	1
K05802	mscK, kefA, aefA	potassium-dependent mechanosensitive channel	-	-	-	-	-	-	128	1
K12524	thrA	bifunctional aspartokinase / homoserine dehydrogenase 1 [EC:2.7.2.4 1.1.1.3]	ko01230;ko00270;ko01120;ko01100;ko00261;ko00260;ko00300;ko01110	Biosynthesis of amino acids;Cysteine and methionine metabolism;Microbial metabolism in diverse environments;Metabolic pathways;Monobactam biosynthesis;Glycine, serine and threonine metabolism;Lysine biosynthesis;Biosynthesis of secondary metabolites	2.7.2.4;1.1.1.3	Transferases;Transferring phosphorus-containing groups;Phosphotransferases with a carboxy group as acceptor;ATP:L-aspartate 4-phosphotransferase;Oxidoreductases;Acting on the CH-OH group of donors;With NAD+ or NADP+ as acceptor;L-homoserine:NAD(P)+ oxidoreductase	M00527;M00526;M00016;M00018;M00017	Lysine biosynthesis, DAP aminotransferase pathway, aspartate => lysine;Lysine biosynthesis, DAP dehydrogenase pathway, aspartate => lysine;Lysine biosynthesis, succinyl-DAP pathway, aspartate => lysine;Threonine biosynthesis, aspartate => homoserine => threonine;Methionine biosynthesis, aspartate => homoserine => methionine	166	1
K12525	metL	bifunctional aspartokinase / homoserine dehydrogenase 2 [EC:2.7.2.4 1.1.1.3]	ko00270;ko01120;ko01100;ko00261;ko00260;ko01230;ko01110;ko00300	Cysteine and methionine metabolism;Microbial metabolism in diverse environments;Metabolic pathways;Monobactam biosynthesis;Glycine, serine and threonine metabolism;Biosynthesis of amino acids;Biosynthesis of secondary metabolites;Lysine biosynthesis	1.1.1.3;2.7.2.4	Oxidoreductases;Acting on the CH-OH group of donors;With NAD+ or NADP+ as acceptor;L-homoserine:NAD(P)+ oxidoreductase;Transferases;Transferring phosphorus-containing groups;Phosphotransferases with a carboxy group as acceptor;ATP:L-aspartate 4-phosphotransferase	M00527;M00526;M00016;M00018;M00017	Lysine biosynthesis, DAP aminotransferase pathway, aspartate => lysine;Lysine biosynthesis, DAP dehydrogenase pathway, aspartate => lysine;Lysine biosynthesis, succinyl-DAP pathway, aspartate => lysine;Threonine biosynthesis, aspartate => homoserine => threonine;Methionine biosynthesis, aspartate => homoserine => methionine	260	3
K12056	traG	conjugal transfer mating pair stabilization protein TraG	-	-	-	-	-	-	212	5
K00688	PYG, glgP	glycogen phosphorylase [EC:2.4.1.1]	ko02026;ko04910;ko04931;ko04922;ko01100;ko04217;ko00500;ko01110	Biofilm formation - Escherichia coli;Insulin signaling pathway;Insulin resistance;Glucagon signaling pathway;Metabolic pathways;Necroptosis;Starch and sucrose metabolism;Biosynthesis of secondary metabolites	2.4.1.1	Transferases;Glycosyltransferases;Hexosyltransferases;(1->4)-alpha-D-glucan:phosphate alpha-D-glucosyltransferase	M00855	Glycogen degradation, glycogen => glucose-6P	664	5
K01190	lacZ	beta-galactosidase [EC:3.2.1.23]	ko00511;ko01100;ko00600;ko00052	Other glycan degradation;Metabolic pathways;Sphingolipid metabolism;Galactose metabolism	3.2.1.23	Hydrolases;Glycosylases;Glycosidases, i.e. enzymes that hydrolyse O- and S-glycosyl compounds;beta-D-galactoside galactohydrolase	-	-	178	5
K16087	TC.FEV.OM3, tbpA, hemR, lbpA, hpuB, bhuR, hugA, hmbR	hemoglobin/transferrin/lactoferrin receptor protein	-	-	-	-	-	-	186	1
K07648	arcB	two-component system, OmpR family, aerobic respiration control sensor histidine kinase ArcB [EC:2.7.13.3]	ko02026;ko02020	Biofilm formation - Escherichia coli;Two-component system	2.7.13.3	Transferases;Transferring phosphorus-containing groups;Protein-histidine kinases;ATP:protein-L-histidine N-phosphotransferase	-	-	188	1
K06959	tex	protein Tex	-	-	-	-	-	-	180	1
K03694	clpA	ATP-dependent Clp protease ATP-binding subunit ClpA	-	-	-	-	-	-	726	2
K04759	feoB	ferrous iron transport protein B	-	-	-	-	-	-	250	1
K00656	E2.3.1.54, pflD	formate C-acetyltransferase [EC:2.3.1.54]	ko00620;ko00650;ko00640;ko01120;ko01100	Pyruvate metabolism;Butanoate metabolism;Propanoate metabolism;Microbial metabolism in diverse environments;Metabolic pathways	2.3.1.54	Transferases;Acyltransferases;Transferring groups other than aminoacyl groups;acetyl-CoA:formate C-acetyltransferase	-	-	226	1
K18324	acrD	multidrug efflux pump	ko02020	Two-component system	-	-	-	-	292	4
K00549	metE	5-methyltetrahydropteroyltriglutamate--homocysteine methyltransferase [EC:2.1.1.14]	ko01230;ko00450;ko01110;ko01100;ko00270	Biosynthesis of amino acids;Selenocompound metabolism;Biosynthesis of secondary metabolites;Metabolic pathways;Cysteine and methionine metabolism	2.1.1.14	Transferases;Transferring one-carbon groups;Methyltransferases;5-methyltetrahydropteroyltri-L-glutamate:L-homocysteine S-methyltransferase	M00017	Methionine biosynthesis, aspartate => homoserine => methionine	462	4
K02621	parC	topoisomerase IV subunit A [EC:5.6.2.2]	-	-	5.6.2.2	Isomerases;Isomerases altering macromolecular conformation;Enzymes altering nucleic acid conformation;DNA topoisomerase (ATP-hydrolysing)	-	-	192	3
K03781	katE, CAT, catB, srpA	catalase [EC:1.11.1.6]	ko04068;ko01200;ko04016;ko05208;ko04212;ko01110;ko04213;ko04146;ko04011;ko00630;ko00380;ko04211;ko05022;ko05014;ko01100	FoxO signaling pathway;Carbon metabolism;MAPK signaling pathway - plant;Chemical carcinogenesis - reactive oxygen species;Longevity regulating pathway - worm;Biosynthesis of secondary metabolites;Longevity regulating pathway - multiple species;Peroxisome;MAPK signaling pathway - yeast;Glyoxylate and dicarboxylate metabolism;Tryptophan metabolism;Longevity regulating pathway;Pathways of neurodegen…	1.11.1.6	Oxidoreductases;Acting on a peroxide as acceptor;Peroxidases;hydrogen-peroxide:hydrogen-peroxide oxidoreductase	M00532	Photorespiration	270	2
K04072	adhE	acetaldehyde dehydrogenase / alcohol dehydrogenase [EC:1.2.1.10 1.1.1.1]	ko01100;ko01120;ko00350;ko05146;ko00071;ko01110;ko00625;ko01220;ko00650;ko00620;ko00010;ko00626	Metabolic pathways;Microbial metabolism in diverse environments;Tyrosine metabolism;Amoebiasis;Fatty acid degradation;Biosynthesis of secondary metabolites;Chloroalkane and chloroalkene degradation;Degradation of aromatic compounds;Butanoate metabolism;Pyruvate metabolism;Glycolysis / Gluconeogenesis;Naphthalene degradation	1.2.1.10;1.1.1.1	Oxidoreductases;Acting on the aldehyde or oxo group of donors;With NAD+ or NADP+ as acceptor;acetaldehyde:NAD+ oxidoreductase (CoA-acetylating);Oxidoreductases;Acting on the CH-OH group of donors;With NAD+ or NADP+ as acceptor;alcohol:NAD+ oxidoreductase	-	-	250	2
K08484	ptsP	phosphotransferase system, enzyme I, PtsP [EC:2.7.3.9]	ko02060	Phosphotransferase system (PTS)	2.7.3.9	Transferases;Transferring phosphorus-containing groups;Phosphotransferases with a nitrogenous group as acceptor;phosphoenolpyruvate:protein-L-histidine Npi-phosphotransferase	-	-	140	1
K01139	spoT	GTP diphosphokinase / guanosine-3',5'-bis(diphosphate) 3'-diphosphatase [EC:2.7.6.5 3.1.7.2]	ko01100;ko00230	Metabolic pathways;Purine metabolism	2.7.6.5;3.1.7.2	Transferases;Transferring phosphorus-containing groups;Diphosphotransferases;ATP:GTP 3'-diphosphotransferase;Hydrolases;Acting on ester bonds;Diphosphoric-monoester hydrolases;guanosine-3',5'-bis(diphosphate) 3'-diphosphohydrolase	-	-	364	2
K17686	copA, ctpA, ATP7	P-type Cu+ transporter [EC:7.2.2.8]	ko01524;ko04016;ko04978	Platinum drug resistance;MAPK signaling pathway - plant;Mineral absorption	7.2.2.8	Translocases;Catalysing the translocation of inorganic cations;Linked to the hydrolysis of a nucleoside triphosphate;ATP phosphohydrolase (P-type, Cu+-exporting)	-	-	154	1
K00031	IDH1, IDH2, icd	isocitrate dehydrogenase [EC:1.1.1.42]	ko00480;ko00020;ko01200;ko01110;ko01230;ko00720;ko04146;ko01210;ko05230;ko01120;ko01100	Glutathione metabolism;Citrate cycle (TCA cycle);Carbon metabolism;Biosynthesis of secondary metabolites;Biosynthesis of amino acids;Carbon fixation pathways in prokaryotes;Peroxisome;2-Oxocarboxylic acid metabolism;Central carbon metabolism in cancer;Microbial metabolism in diverse environments;Metabolic pathways	1.1.1.42	Oxidoreductases;Acting on the CH-OH group of donors;With NAD+ or NADP+ as acceptor;isocitrate:NADP+ oxidoreductase (decarboxylating)	M00010;M00740;M00173;M00009	Citrate cycle, first carbon oxidation, oxaloacetate => 2-oxoglutarate;Methylaspartate cycle;Reductive citrate cycle (Arnon-Buchanan cycle);Citrate cycle (TCA cycle, Krebs cycle)	196	1
K09470	puuA	gamma-glutamylputrescine synthase [EC:6.3.1.11]	ko01100;ko00330	Metabolic pathways;Arginine and proline metabolism	6.3.1.11	Ligases;Forming carbon-nitrogen bonds;Acid-D-ammonia (or amine) ligases (amide synthases);L-glutamate:putrescine ligase (ADP-forming)	M00136	GABA biosynthesis, prokaryotes, putrescine => GABA	202	1
K03407	cheA	two-component system, chemotaxis family, sensor kinase CheA [EC:2.7.13.3]	ko02030;ko02020	Bacterial chemotaxis;Two-component system	2.7.13.3	Transferases;Transferring phosphorus-containing groups;Protein-histidine kinases;ATP:protein-L-histidine N-phosphotransferase	-	-	188	1
K16088	TC.FEV.OM1, fhuE, fpvA, fptA	outer-membrane receptor for ferric coprogen and ferric-rhodotorulic acid	-	-	-	-	-	-	244	1
K01621	xfp, xpk	xylulose-5-phosphate/fructose-6-phosphate phosphoketolase [EC:4.1.2.9 4.1.2.22]	ko01120;ko01100;ko00710;ko00030	Microbial metabolism in diverse environments;Metabolic pathways;Carbon fixation in photosynthetic organisms;Pentose phosphate pathway	4.1.2.9;4.1.2.22	Lyases;Carbon-carbon lyases;Aldehyde-lyases;D-xylulose-5-phosphate D-glyceraldehyde-3-phosphate-lyase (adding phosphate acetyl-phosphate-forming);Lyases;Carbon-carbon lyases;Aldehyde-lyases;D-fructose-6-phosphate D-erythrose-4-phosphate-lyase (adding phosphate acetyl-phosphate-forming)	-	-	176	2
K16692	etk-wzc	tyrosine-protein kinase Etk/Wzc [EC:2.7.10.3]	ko02020	Two-component system	2.7.10.3	Transferases;Transferring phosphorus-containing groups;Protein-tyrosine kinases;ATP:[protein]-L-tyrosine O-phosphotransferase (bacterial-type)	-	-	198	1
K01581	E4.1.1.17, ODC1, speC, speF	ornithine decarboxylase [EC:4.1.1.17]	ko01100;ko01110;ko00330;ko00480	Metabolic pathways;Biosynthesis of secondary metabolites;Arginine and proline metabolism;Glutathione metabolism	4.1.1.17	Lyases;Carbon-carbon lyases;Carboxy-lyases;L-ornithine carboxy-lyase (putrescine-forming)	M00134	Polyamine biosynthesis, arginine => ornithine => putrescine	154	1
K00705	malQ	4-alpha-glucanotransferase [EC:2.4.1.25]	ko01100;ko01110;ko00500	Metabolic pathways;Biosynthesis of secondary metabolites;Starch and sucrose metabolism	2.4.1.25	Transferases;Glycosyltransferases;Hexosyltransferases;(1->4)-alpha-D-glucan:(1->4)-alpha-D-glucan 4-alpha-D-glycosyltransferase	M00855	Glycogen degradation, glycogen => glucose-6P	158	3
K23676	btsT	pyruvate/proton symporter	-	-	-	-	-	-	138	1
K21636	nrdD	ribonucleoside-triphosphate reductase (formate) [EC:1.1.98.6]	ko00240;ko00230;ko01232;ko01100	Pyrimidine metabolism;Purine metabolism;Nucleotide metabolism;Metabolic pathways	1.1.98.6	Oxidoreductases;Acting on the CH-OH group of donors;With other, known, physiological acceptors;ribonucleoside-5'-triphosphate:formate 2'-oxidoreductase	-	-	206	1
K07121	K07121	uncharacterized protein	-	-	-	-	-	-	180	1
K01582	E4.1.1.18, ldcC, cadA	lysine decarboxylase [EC:4.1.1.18]	ko00310;ko00960;ko01100;ko01110;ko01120	Lysine degradation;Tropane, piperidine and pyridine alkaloid biosynthesis;Metabolic pathways;Biosynthesis of secondary metabolites;Microbial metabolism in diverse environments	4.1.1.18	Lyases;Carbon-carbon lyases;Carboxy-lyases;L-lysine carboxy-lyase (cadaverine-forming)	M00956	Lysine degradation, bacteria, L-lysine => succinate	180	2
K00121	frmA, ADH5, adhC	S-(hydroxymethyl)glutathione dehydrogenase / alcohol dehydrogenase [EC:1.1.1.284 1.1.1.1]	ko00071;ko01120;ko00350;ko04936;ko01100;ko00626;ko00010;ko00620;ko01220;ko01110;ko00680;ko00980;ko00982;ko00830;ko01200;ko00625	Fatty acid degradation;Microbial metabolism in diverse environments;Tyrosine metabolism;Alcoholic liver disease;Metabolic pathways;Naphthalene degradation;Glycolysis / Gluconeogenesis;Pyruvate metabolism;Degradation of aromatic compounds;Biosynthesis of secondary metabolites;Methane metabolism;Metabolism of xenobiotics by cytochrome P450;Drug metabolism - cytochrome P450;Retinol metabolism;Carbon…	1.1.1.284;1.1.1.1	Oxidoreductases;Acting on the CH-OH group of donors;With NAD+ or NADP+ as acceptor;S-(hydroxymethyl)glutathione:NAD+ oxidoreductase;Oxidoreductases;Acting on the CH-OH group of donors;With NAD+ or NADP+ as acceptor;alcohol:NAD+ oxidoreductase	-	-	202	1
K12297	rlmKL	23S rRNA (guanine2069-N7)-methyltransferase / 23S rRNA (guanine2445-N2)-methyltransferase [EC:2.1.1.264 2.1.1.173]	-	-	2.1.1.264;2.1.1.173	Transferases;Transferring one-carbon groups;Methyltransferases;S-adenosyl-L-methionine:23S rRNA (guanine2069-N7)-methyltransferase;Transferases;Transferring one-carbon groups;Methyltransferases;S-adenosyl-L-methionine:23S rRNA (guanine2445-N2)-methyltransferase	-	-	212	1
K07407	E3.2.1.22B, galA, rafA	alpha-galactosidase [EC:3.2.1.22]	ko00052;ko00600;ko00603;ko01100;ko00561	Galactose metabolism;Sphingolipid metabolism;Glycosphingolipid biosynthesis - globo and isoglobo series;Metabolic pathways;Glycerolipid metabolism	3.2.1.22	Hydrolases;Glycosylases;Glycosidases, i.e. enzymes that hydrolyse O- and S-glycosyl compounds;alpha-D-galactoside galactohydrolase	-	-	200	1
K03615	rnfC	H+/Na+-translocating ferredoxin:NAD+ oxidoreductase subunit C [EC:7.1.1.11 7.2.1.2]	-	-	7.2.1.2;7.1.1.11	Translocases;Catalysing the translocation of inorganic cations;Linked to oxidoreductase reactions;ferredoxin:NAD+ oxidoreductase (Na+-transporting);Translocases;Catalysing the translocation of hydrons;Linked to oxidoreductase reactions;ferredoxin:NAD+ oxidoreductase (H+-transporting)	-	-	136	1
K13409	cvaB, mchF, raxB	ATP-binding cassette, subfamily B, bacterial CvaB/MchF/RaxB	ko02010;ko04626	ABC transporters;Plant-pathogen interaction	-	-	-	-	238	1
K01007	pps, ppsA	pyruvate, water dikinase [EC:2.7.9.2]	ko00620;ko00010;ko01200;ko01110;ko00680;ko00720;ko01120;ko01100	Pyruvate metabolism;Glycolysis / Gluconeogenesis;Carbon metabolism;Biosynthesis of secondary metabolites;Methane metabolism;Carbon fixation pathways in prokaryotes;Microbial metabolism in diverse environments;Metabolic pathways	2.7.9.2	Transferases;Transferring phosphorus-containing groups;Phosphotransferases with paired acceptors;ATP:pyruvate, water phosphotransferase	M00173;M00374	Reductive citrate cycle (Arnon-Buchanan cycle);Dicarboxylate-hydroxybutyrate cycle	266	2
K00937	ppk1	polyphosphate kinase [EC:2.7.4.1]	ko03018;ko00190	RNA degradation;Oxidative phosphorylation	2.7.4.1	Transferases;Transferring phosphorus-containing groups;Phosphotransferases with a phosphate group as acceptor;ATP:polyphosphate phosphotransferase	-	-	530	2
K11177	yagR	xanthine dehydrogenase YagR molybdenum-binding subunit [EC:1.17.1.4]	ko00230;ko01120;ko01100;ko01232	Purine metabolism;Microbial metabolism in diverse environments;Metabolic pathways;Nucleotide metabolism	1.17.1.4	Oxidoreductases;Acting on CH or CH2 groups;With NAD+ or NADP+ as acceptor;xanthine:NAD+ oxidoreductase	M00546;M00958;M00959	Purine degradation, xanthine => urea;Adenine ribonucleotide degradation, AMP => Urate;Guanine ribonucleotide degradation, GMP => Urate	134	2
K07497	K07497	putative transposase	-	-	-	-	-	-	2018	6
K03230	yscV, sctV, hrcV, ssaV, invA	type III secretion protein V	ko03070	Bacterial secretion system	-	-	M00542;M00660	EHEC/EPEC pathogenicity signature, T3SS and effectors;Xanthomonas spp. pathogenicity signature, T3SS and effectors	588	3
K15461	mnmC	tRNA 5-methylaminomethyl-2-thiouridine biosynthesis bifunctional protein [EC:2.1.1.61 1.5.-.-]	-	-	2.1.1.61	Transferases;Transferring one-carbon groups;Methyltransferases;S-adenosyl-L-methionine:tRNA 5-(aminomethyl)-2-thiouridylate N-methyltransferase	-	-	148	2
K03658	helD	DNA helicase IV [EC:5.6.2.4]	-	-	5.6.2.4	Isomerases;Isomerases altering macromolecular conformation;Enzymes altering nucleic acid conformation;DNA 3'-5' helicase (ATP-hydrolysing)	-	-	206	1
K07290	yhjG	AsmA family protein	-	-	-	-	-	-	114	1
K03656	rep	ATP-dependent DNA helicase Rep [EC:5.6.2.4]	-	-	5.6.2.4	Isomerases;Isomerases altering macromolecular conformation;Enzymes altering nucleic acid conformation;DNA 3'-5' helicase (ATP-hydrolysing)	-	-	180	1
K20541	bcsB	cellulose synthase operon protein B	-	-	-	-	-	-	214	3
K03702	uvrB	excinuclease ABC subunit B	ko03420	Nucleotide excision repair	-	-	-	-	224	2
K01387	colA	microbial collagenase [EC:3.4.24.3]	-	-	3.4.24.3	Hydrolases;Acting on peptide bonds (peptidases);Metalloendopeptidases;microbial collagenase	-	-	170	1
K02804	nagE	N-acetylglucosamine PTS system EIICBA or EIICB component [EC:2.7.1.193]	ko02060;ko00520	Phosphotransferase system (PTS);Amino sugar and nucleotide sugar metabolism	2.7.1.193	Transferases;Transferring phosphorus-containing groups;Phosphotransferases with an alcohol group as acceptor;protein-Npi-phospho-L-histidine:N-acetyl-D-glucosamine Npi-phosphotransferase	-	-	198	2
K10011	arnA, pmrI	UDP-4-amino-4-deoxy-L-arabinose formyltransferase / UDP-glucuronic acid dehydrogenase (UDP-4-keto-hexauronic acid decarboxylating) [EC:2.1.2.13 1.1.1.305]	ko00520;ko01250;ko01503;ko01100	Amino sugar and nucleotide sugar metabolism;Biosynthesis of nucleotide sugars;Cationic antimicrobial peptide (CAMP) resistance;Metabolic pathways	1.1.1.305;2.1.2.13	Oxidoreductases;Acting on the CH-OH group of donors;With NAD+ or NADP+ as acceptor;UDP-alpha-D-glucuronate:NAD+ oxidoreductase (decarboxylating);Transferases;Transferring one-carbon groups;Hydroxymethyl-, formyl- and related transferases;10-formyltetrahydrofolate:UDP-4-amino-4-deoxy-beta-L-arabinose N-formyltransferase	M00761	Undecaprenylphosphate alpha-L-Ara4N biosynthesis, UDP-GlcA => undecaprenyl phosphate alpha-L-Ara4N	196	1
K02438	glgX	glycogen debranching enzyme [EC:3.2.1.196]	ko00500;ko01100	Starch and sucrose metabolism;Metabolic pathways	3.2.1.196	Hydrolases;Glycosylases;Glycosidases, i.e. enzymes that hydrolyse O- and S-glycosyl compounds;glycogen phosphorylase-limit dextrin maltotetraose-hydrolase	M00855	Glycogen degradation, glycogen => glucose-6P	200	3
K13285	sipB, ipaB, bipB	invasin B	ko05132;ko05131;ko05100	Salmonella infection;Shigellosis;Bacterial invasion of epithelial cells	-	-	-	-	184	1
K16089	TC.FEV.OM2, cirA, cfrA, hmuR	outer membrane receptor for ferrienterochelin and colicins	-	-	-	-	-	-	210	1
K01895	ACSS1_2, acs	acetyl-CoA synthetase [EC:6.2.1.1]	ko01110;ko01200;ko00620;ko00010;ko01100;ko00640;ko01120;ko00630;ko00720;ko00680	Biosynthesis of secondary metabolites;Carbon metabolism;Pyruvate metabolism;Glycolysis / Gluconeogenesis;Metabolic pathways;Propanoate metabolism;Microbial metabolism in diverse environments;Glyoxylate and dicarboxylate metabolism;Carbon fixation pathways in prokaryotes;Methane metabolism	6.2.1.1	Ligases;Forming carbon-sulfur bonds;Acid-thiol ligases;acetate:CoA ligase (AMP-forming)	M00357	Methanogenesis, acetate => methane	228	1
K03468	aaeB	p-hydroxybenzoic acid efflux pump subunit AaeB	-	-	-	-	-	-	232	2
K18765	csrD	RNase E specificity factor CsrD	-	-	-	-	-	-	122	1
K07180	prkA	serine protein kinase	-	-	-	-	-	-	214	1
K03147	thiC	phosphomethylpyrimidine synthase [EC:4.1.99.17]	ko01240;ko00730;ko01100	Biosynthesis of cofactors;Thiamine metabolism;Metabolic pathways	4.1.99.17	Lyases;Carbon-carbon lyases;Other carbon-carbon lyases;5-amino-1-(5-phospho-D-ribosyl)imidazole formate-lyase (decarboxylating, 4-amino-2-methyl-5-(phosphooxymethyl)pyrimidine-forming)	M00897;M00895;M00896;M00127	Thiamine biosynthesis, plants, AIR (+ NAD+) => TMP/thiamine/TPP;Thiamine biosynthesis, prokaryotes, AIR (+ DXP/glycine) => TMP/TPP;Thiamine biosynthesis, archaea, AIR (+ NAD+) => TMP/TPP;Thiamine biosynthesis, prokaryotes, AIR (+ DXP/tyrosine) => TMP/TPP	162	2
K19611	fepA, pfeA, iroN, pirA	ferric enterobactin receptor	ko02020	Two-component system	-	-	-	-	156	2
K19226	sapA	cationic peptide transport system substrate-binding protein	ko01503;ko02010	Cationic antimicrobial peptide (CAMP) resistance;ABC transporters	-	-	-	-	168	2
K06158	ABCF3	ATP-binding cassette, subfamily F, member 3	-	-	-	-	-	-	202	1
K01585	speA	arginine decarboxylase [EC:4.1.1.19]	ko01100;ko01110;ko00330	Metabolic pathways;Biosynthesis of secondary metabolites;Arginine and proline metabolism	4.1.1.19	Lyases;Carbon-carbon lyases;Carboxy-lyases;L-arginine carboxy-lyase (agmatine-forming)	M00133	Polyamine biosynthesis, arginine => agmatine => putrescine => spermidine	246	1
K01595	ppc	phosphoenolpyruvate carboxylase [EC:4.1.1.31]	ko01100;ko00710;ko01120;ko01200;ko00720;ko00620;ko00680	Metabolic pathways;Carbon fixation in photosynthetic organisms;Microbial metabolism in diverse environments;Carbon metabolism;Carbon fixation pathways in prokaryotes;Pyruvate metabolism;Methane metabolism	4.1.1.31	Lyases;Carbon-carbon lyases;Carboxy-lyases;phosphate:oxaloacetate carboxy-lyase (adding phosphate, phosphoenolpyruvate-forming)	M00168;M00170;M00173;M00374;M00171;M00172;M00346	CAM (Crassulacean acid metabolism), dark;C4-dicarboxylic acid cycle, phosphoenolpyruvate carboxykinase type;Reductive citrate cycle (Arnon-Buchanan cycle);Dicarboxylate-hydroxybutyrate cycle;C4-dicarboxylic acid cycle, NAD - malic enzyme type;C4-dicarboxylic acid cycle, NADP - malic enzyme type;Formaldehyde assimilation, serine pathway	182	3
K13688	chvB, cgs, ndvB	cyclic beta-1,2-glucan synthetase [EC:2.4.1.-]	-	-	-	-	-	-	586	10
K01703	leuC, IPMI-L	3-isopropylmalate/(R)-2-methylmalate dehydratase large subunit [EC:4.2.1.33 4.2.1.35]	ko01110;ko00966;ko01100;ko00660;ko00290;ko01210;ko01230	Biosynthesis of secondary metabolites;Glucosinolate biosynthesis;Metabolic pathways;C5-Branched dibasic acid metabolism;Valine, leucine and isoleucine biosynthesis;2-Oxocarboxylic acid metabolism;Biosynthesis of amino acids	4.2.1.35;4.2.1.33	Lyases;Carbon-oxygen lyases;Hydro-lyases;(R)-2-methylmalate hydro-lyase (2-methylmaleate-forming);Lyases;Carbon-oxygen lyases;Hydro-lyases;(2R,3S)-3-isopropylmalate hydro-lyase (2-isopropylmaleate-forming)	M00535;M00432	Isoleucine biosynthesis, pyruvate => 2-oxobutanoate;Leucine biosynthesis, 2-oxoisovalerate => 2-oxoisocaproate	138	1
K03770	ppiD	peptidyl-prolyl cis-trans isomerase D [EC:5.2.1.8]	-	-	5.2.1.8	Isomerases;cis-trans-Isomerases;cis-trans Isomerases (only sub-subclass identified to date);peptidylproline cis-trans-isomerase	-	-	558	2
K16092	btuB	vitamin B12 transporter	-	-	-	-	-	-	176	1
K02770	fruA	fructose PTS system EIIBC or EIIC component [EC:2.7.1.202]	ko01120;ko01100;ko02060;ko00051	Microbial metabolism in diverse environments;Metabolic pathways;Phosphotransferase system (PTS);Fructose and mannose metabolism	2.7.1.202	Transferases;Transferring phosphorus-containing groups;Phosphotransferases with an alcohol group as acceptor;protein-Npi-phospho-L-histidine:D-fructose Npi-phosphotransferase	-	-	668	4
K17680	PEO1	twinkle protein [EC:5.6.2.3]	ko05017	Spinocerebellar ataxia	5.6.2.3	Isomerases;Isomerases altering macromolecular conformation;Enzymes altering nucleic acid conformation;DNA 5'-3' helicase (ATP-hydrolysing)	-	-	1176	1
K11690	dctM	C4-dicarboxylate transporter, DctM subunit	ko02020	Two-component system	-	-	-	-	120	1
K03549	kup	KUP system potassium uptake protein	-	-	-	-	-	-	240	1
K13790	icsB, bopA	virulence protein IcsB	ko05131	Shigellosis	-	-	-	-	532	1
K01687	ilvD	dihydroxy-acid dehydratase [EC:4.2.1.9]	ko01230;ko00290;ko01210;ko00770;ko01110;ko01100	Biosynthesis of amino acids;Valine, leucine and isoleucine biosynthesis;2-Oxocarboxylic acid metabolism;Pantothenate and CoA biosynthesis;Biosynthesis of secondary metabolites;Metabolic pathways	4.2.1.9	Lyases;Carbon-oxygen lyases;Hydro-lyases;2,3-dihydroxy-3-methylbutanoate hydro-lyase (3-methyl-2-oxobutanoate-forming)	M00570;M00019	Isoleucine biosynthesis, threonine => 2-oxobutanoate => isoleucine;Valine/isoleucine biosynthesis, pyruvate => valine / 2-oxobutanoate => isoleucine	186	1
K02551	menD	2-succinyl-5-enolpyruvyl-6-hydroxy-3-cyclohexene-1-carboxylate synthase [EC:2.2.1.9]	ko01240;ko01100;ko01110;ko00130	Biosynthesis of cofactors;Metabolic pathways;Biosynthesis of secondary metabolites;Ubiquinone and other terpenoid-quinone biosynthesis	2.2.1.9	Transferases;Transferring aldehyde or ketonic groups;Transketolases and transaldolases;isochorismate:2-oxoglutarate 4-oxopentanoatetransferase (decarboxylating)	M00932;M00116	Phylloquinone biosynthesis, chorismate (+ phytyl-PP) => phylloquinol;Menaquinone biosynthesis, chorismate (+ polyprenyl-PP) => menaquinol	162	1
K03654	recQ	ATP-dependent DNA helicase RecQ [EC:5.6.2.4]	ko03018	RNA degradation	5.6.2.4	Isomerases;Isomerases altering macromolecular conformation;Enzymes altering nucleic acid conformation;DNA 3'-5' helicase (ATP-hydrolysing)	-	-	178	1
K03703	uvrC	excinuclease ABC subunit C	ko03420	Nucleotide excision repair	-	-	-	-	746	6
K01785	galM, GALM	aldose 1-epimerase [EC:5.1.3.3]	ko00052;ko00010;ko01120;ko01100;ko01110	Galactose metabolism;Glycolysis / Gluconeogenesis;Microbial metabolism in diverse environments;Metabolic pathways;Biosynthesis of secondary metabolites	5.1.3.3	Isomerases;Racemases and epimerases;Acting on carbohydrates and derivatives;aldose 1-epimerase	M00632	Galactose degradation, Leloir pathway, galactose => alpha-D-glucose-1P	142	1
K00380	cysJ	sulfite reductase (NADPH) flavoprotein alpha-component [EC:1.8.1.2]	ko01120;ko01100;ko00920	Microbial metabolism in diverse environments;Metabolic pathways;Sulfur metabolism	1.8.1.2	Oxidoreductases;Acting on a sulfur group of donors;With NAD+ or NADP+ as acceptor;hydrogen-sulfide:NADP+ oxidoreductase	M00176	Assimilatory sulfate reduction, sulfate => H2S	154	1
K12058	traN	conjugal transfer mating pair stabilization protein TraN	-	-	-	-	-	-	142	4
K13893	yejA	microcin C transport system substrate-binding protein	ko02010	ABC transporters	-	-	-	-	176	1
K00244	frdA	succinate dehydrogenase flavoprotein subunit [EC:1.3.5.1]	ko00620;ko00020;ko00650;ko01200;ko01110;ko00720;ko00190;ko02020;ko01100;ko01120	Pyruvate metabolism;Citrate cycle (TCA cycle);Butanoate metabolism;Carbon metabolism;Biosynthesis of secondary metabolites;Carbon fixation pathways in prokaryotes;Oxidative phosphorylation;Two-component system;Metabolic pathways;Microbial metabolism in diverse environments	1.3.5.1	Oxidoreductases;Acting on the CH-CH group of donors;With a quinone or related compound as acceptor;succinate:quinone oxidoreductase	M00011;M00150;M00173;M00009	Citrate cycle, second carbon oxidation, 2-oxoglutarate => oxaloacetate;Fumarate reductase, prokaryotes;Reductive citrate cycle (Arnon-Buchanan cycle);Citrate cycle (TCA cycle, Krebs cycle)	164	1
K07264	arnT, pmrK	4-amino-4-deoxy-L-arabinose transferase [EC:2.4.2.43]	ko01503;ko00540	Cationic antimicrobial peptide (CAMP) resistance;Lipopolysaccharide biosynthesis	2.4.2.43	Transferases;Glycosyltransferases;Pentosyltransferases;4-amino-4-deoxy-alpha-L-arabinopyranosyl ditrans,octacis-undecaprenyl-phosphate:lipid IVA 4-amino-4-deoxy-L-arabinopyranosyltransferase	-	-	356	2
K16012	cydC	ATP-binding cassette, subfamily C, bacterial CydC	ko02010	ABC transporters	-	-	-	-	124	1
K21470	ycbB	L,D-transpeptidase YcbB	-	-	-	-	-	-	260	2
K01818	fucI	L-fucose/D-arabinose isomerase [EC:5.3.1.25 5.3.1.3]	ko01100;ko00051;ko01120;ko00040	Metabolic pathways;Fructose and mannose metabolism;Microbial metabolism in diverse environments;Pentose and glucuronate interconversions	5.3.1.3;5.3.1.25	Isomerases;Intramolecular oxidoreductases;Interconverting aldoses and ketoses, and related compounds;D-arabinose aldose-ketose-isomerase;Isomerases;Intramolecular oxidoreductases;Interconverting aldoses and ketoses, and related compounds;L-fucose aldose-ketose-isomerase	-	-	174	1
K18890	mdlB, smdB	ATP-binding cassette, subfamily B, multidrug efflux pump	ko02010	ABC transporters	-	-	-	-	180	1
K07014	K07014	uncharacterized protein	-	-	-	-	-	-	206	1
K06151	E1.1.99.3A	gluconate 2-dehydrogenase alpha chain [EC:1.1.99.3]	ko01120;ko01100;ko00030	Microbial metabolism in diverse environments;Metabolic pathways;Pentose phosphate pathway	1.1.99.3	Oxidoreductases;Acting on the CH-OH group of donors;With unknown physiological acceptors;D-gluconate:acceptor 2-oxidoreductase	-	-	132	1
K18889	mdlA, smdA	ATP-binding cassette, subfamily B, multidrug efflux pump	ko02010	ABC transporters	-	-	-	-	154	1
K02011	afuB, fbpB	iron(III) transport system permease protein	ko02010	ABC transporters	-	-	-	-	938	3
K09136	ycaO	ribosomal protein S12 methylthiotransferase accessory factor	-	-	-	-	-	-	168	1
K16013	cydD	ATP-binding cassette, subfamily C, bacterial CydD	ko02010	ABC transporters	-	-	-	-	134	1
K18893	vcaM	ATP-binding cassette, subfamily B, multidrug efflux pump	ko02010	ABC transporters	-	-	-	-	118	1
K22504	invG	type III secretion system outer membrane ring protein	-	-	-	-	-	-	332	2
K04084	dsbD, dipZ	thioredoxin:protein disulfide reductase [EC:1.8.4.16]	-	-	1.8.4.16	Oxidoreductases;Acting on a sulfur group of donors;With a disulfide as acceptor;thioredoxin:protein disulfide oxidoreductase (dithiol-forming)	-	-	148	1
K00700	GBE1, glgB	1,4-alpha-glucan branching enzyme [EC:2.4.1.18]	ko01110;ko01100;ko00500	Biosynthesis of secondary metabolites;Metabolic pathways;Starch and sucrose metabolism	2.4.1.18	Transferases;Glycosyltransferases;Hexosyltransferases;(1->4)-alpha-D-glucan:(1->4)-alpha-D-glucan 6-alpha-D-[(1->4)-alpha-D-glucano]-transferase	M00854;M00565	Glycogen biosynthesis, glucose-1P => glycogen/starch;Trehalose biosynthesis, D-glucose 1P => trehalose	254	3
K02471	bacA, bclA	vitamin B12/bleomycin/antimicrobial peptide transport system ATP-binding/permease protein	ko02010	ABC transporters	-	-	-	-	190	2
K11105	cvrA, nhaP2	potassium/hydrogen antiporter	-	-	-	-	-	-	262	4
K01652	E2.2.1.6L, ilvB, ilvG, ilvI	acetolactate synthase I/II/III large subunit [EC:2.2.1.6]	ko00650;ko00290;ko00660;ko01110;ko01230;ko01210;ko00770;ko01100	Butanoate metabolism;Valine, leucine and isoleucine biosynthesis;C5-Branched dibasic acid metabolism;Biosynthesis of secondary metabolites;Biosynthesis of amino acids;2-Oxocarboxylic acid metabolism;Pantothenate and CoA biosynthesis;Metabolic pathways	2.2.1.6	Transferases;Transferring aldehyde or ketonic groups;Transketolases and transaldolases;pyruvate:pyruvate acetaldehydetransferase (decarboxylating)	M00570;M00019	Isoleucine biosynthesis, threonine => 2-oxobutanoate => isoleucine;Valine/isoleucine biosynthesis, pyruvate => valine / 2-oxobutanoate => isoleucine	590	4
K12975	eptB	KDO II ethanolaminephosphotransferase [EC:2.7.8.42]	ko01503;ko00540	Cationic antimicrobial peptide (CAMP) resistance;Lipopolysaccharide biosynthesis	2.7.8.42	Transferases;Transferring phosphorus-containing groups;Transferases for other substituted phosphate groups;diacylphosphatidylethanolamine:alpha-D-Kdo-(2->4)-alpha-D-Kdo-(2->6)-lipid-A 7''-phosphoethanolaminetransferase	-	-	174	1
K00381	cysI	sulfite reductase (NADPH) hemoprotein beta-component [EC:1.8.1.2]	ko01120;ko01100;ko00920	Microbial metabolism in diverse environments;Metabolic pathways;Sulfur metabolism	1.8.1.2	Oxidoreductases;Acting on a sulfur group of donors;With NAD+ or NADP+ as acceptor;hydrogen-sulfide:NADP+ oxidoreductase	M00176	Assimilatory sulfate reduction, sulfate => H2S	188	1
K01486	ade	adenine deaminase [EC:3.5.4.2]	ko00230;ko01100;ko01232	Purine metabolism;Metabolic pathways;Nucleotide metabolism	3.5.4.2	Hydrolases;Acting on carbon-nitrogen bonds, other than peptide bonds;In cyclic amidines;adenine aminohydrolase	-	-	110	2
K02409	fliF	flagellar M-ring protein FliF	ko02040	Flagellar assembly	-	-	-	-	308	4
K03324	yjbB	phosphate:Na+ symporter	-	-	-	-	-	-	176	1
K02478	K02478	two-component system, LytTR family, sensor kinase [EC:2.7.13.3]	-	-	2.7.13.3	Transferases;Transferring phosphorus-containing groups;Protein-histidine kinases;ATP:protein-L-histidine N-phosphotransferase	-	-	282	2
K02178	BUB1	checkpoint serine/threonine-protein kinase [EC:2.7.11.1]	ko04111;ko04113;ko04110;ko04914;ko04114	Cell cycle - yeast;Meiosis - yeast;Cell cycle;Progesterone-mediated oocyte maturation;Oocyte meiosis	2.7.11.1	Transferases;Transferring phosphorus-containing groups;Protein-serine/threonine kinases;ATP:protein phosphotransferase (non-specific)	-	-	22	1
K02334	dpo	DNA polymerase bacteriophage-type [EC:2.7.7.7]	-	-	2.7.7.7	Transferases;Transferring phosphorus-containing groups;Nucleotidyltransferases;2'-deoxyribonucleoside-5'-triphosphate:DNA deoxynucleotidyltransferase (DNA-directed)	-	-	502	4
K02396	flgK	flagellar hook-associated protein 1	ko02040	Flagellar assembly	-	-	-	-	274	3
K06020	ettA	energy-dependent translational throttle protein EttA	-	-	-	-	-	-	198	3
K01953	asnB, ASNS	asparagine synthase (glutamine-hydrolysing) [EC:6.3.5.4]	ko00250;ko01230;ko01110;ko01100	Alanine, aspartate and glutamate metabolism;Biosynthesis of amino acids;Biosynthesis of secondary metabolites;Metabolic pathways	6.3.5.4	Ligases;Forming carbon-nitrogen bonds;Carbon-nitrogen ligases with glutamine as amido-N-donor;L-aspartate:L-glutamine amido-ligase (AMP-forming)	-	-	174	1
K03631	recN	DNA repair protein RecN (Recombination protein N)	-	-	-	-	-	-	202	5
K14393	actP	cation/acetate symporter	-	-	-	-	-	-	182	2
K19956	sorE	L-sorbose 1-phosphate reductase [EC:1.1.1.-]	ko01100;ko00051	Metabolic pathways;Fructose and mannose metabolism	-	-	-	-	148	1
K24163	nhaK	monovalent cation/hydrogen antiporter	-	-	-	-	-	-	172	1
K06192	pqiB	paraquat-inducible protein B	-	-	-	-	-	-	206	1
K00116	mqo	malate dehydrogenase (quinone) [EC:1.1.5.4]	ko01100;ko01110;ko01120;ko01200;ko00020;ko00620	Metabolic pathways;Biosynthesis of secondary metabolites;Microbial metabolism in diverse environments;Carbon metabolism;Citrate cycle (TCA cycle);Pyruvate metabolism	1.1.5.4	Oxidoreductases;Acting on the CH-OH group of donors;With a quinone or similar compound as acceptor;(S)-malate:quinone oxidoreductase	M00009;M00011	Citrate cycle (TCA cycle, Krebs cycle);Citrate cycle, second carbon oxidation, 2-oxoglutarate => oxaloacetate	162	1
K12515	tadG	tight adherence protein G	-	-	-	-	-	-	320	1
K13896	yejF	microcin C transport system ATP-binding protein	ko02010	ABC transporters	-	-	-	-	202	1
K09760	rmuC	DNA recombination protein RmuC	-	-	-	-	-	-	632	4
K12368	dppA	dipeptide transport system substrate-binding protein	ko02030;ko02010	Bacterial chemotaxis;ABC transporters	-	-	-	-	78	2
K01026	pct	propionate CoA-transferase [EC:2.8.3.1]	ko01100;ko01120;ko00640;ko00643;ko00620	Metabolic pathways;Microbial metabolism in diverse environments;Propanoate metabolism;Styrene degradation;Pyruvate metabolism	2.8.3.1	Transferases;Transferring sulfur-containing groups;CoA-transferases;acetyl-CoA:propanoate CoA-transferase	-	-	142	2
K19813	gdh	glucose dehydrogenase [EC:1.1.5.9]	ko01110;ko01100;ko00030	Biosynthesis of secondary metabolites;Metabolic pathways;Pentose phosphate pathway	1.1.5.9	Oxidoreductases;Acting on the CH-OH group of donors;With a quinone or similar compound as acceptor;D-glucose:quinone 1-oxidoreductase	-	-	266	1
K00278	nadB	L-aspartate oxidase [EC:1.4.3.16]	ko01240;ko01100;ko00760;ko00250	Biosynthesis of cofactors;Metabolic pathways;Nicotinate and nicotinamide metabolism;Alanine, aspartate and glutamate metabolism	1.4.3.16	Oxidoreductases;Acting on the CH-NH2 group of donors;With oxygen as acceptor;L-aspartate:oxygen oxidoreductase	M00115	NAD biosynthesis, aspartate => quinolinate => NAD	170	1
K00833	bioA	adenosylmethionine---8-amino-7-oxononanoate aminotransferase [EC:2.6.1.62]	ko00780;ko01100;ko01240	Biotin metabolism;Metabolic pathways;Biosynthesis of cofactors	2.6.1.62	Transferases;Transferring nitrogenous groups;Transaminases;S-adenosyl-L-methionine:8-amino-7-oxononanoate aminotransferase	M00123;M00577	Biotin biosynthesis, pimeloyl-ACP/CoA => biotin;Biotin biosynthesis, BioW pathway, pimelate => pimeloyl-CoA => biotin	124	2
K07798	cusB, silB	membrane fusion protein, copper/silver efflux system	ko02020	Two-component system	-	-	-	-	216	2
K00602	purH	phosphoribosylaminoimidazolecarboxamide formyltransferase / IMP cyclohydrolase [EC:2.1.2.3 3.5.4.10]	ko00670;ko00230;ko01523;ko01100;ko01110	One carbon pool by folate;Purine metabolism;Antifolate resistance;Metabolic pathways;Biosynthesis of secondary metabolites	2.1.2.3;3.5.4.10	Transferases;Transferring one-carbon groups;Hydroxymethyl-, formyl- and related transferases;10-formyltetrahydrofolate:5'-phosphoribosyl-5-amino-4-imidazole-carboxamide N-formyltransferase;Hydrolases;Acting on carbon-nitrogen bonds, other than peptide bonds;In cyclic amidines;IMP 1,2-hydrolase (ring-opening)	M00048	De novo purine biosynthesis, PRPP + glutamine => IMP	676	2
K02837	prfC	peptide chain release factor 3	-	-	-	-	-	-	168	1
K04770	lonH	Lon-like ATP-dependent protease [EC:3.4.21.-]	-	-	-	-	-	-	180	1
K00875	rbtK, FGGY	D-ribulokinase [EC:2.7.1.47]	ko01100;ko00040	Metabolic pathways;Pentose and glucuronate interconversions	2.7.1.47	Transferases;Transferring phosphorus-containing groups;Phosphotransferases with an alcohol group as acceptor;ATP:D-ribulose 5-phosphotransferase	-	-	134	1
K01649	leuA, IMS	2-isopropylmalate synthase [EC:2.3.3.13]	ko01100;ko01110;ko01230;ko00620;ko00290;ko01210	Metabolic pathways;Biosynthesis of secondary metabolites;Biosynthesis of amino acids;Pyruvate metabolism;Valine, leucine and isoleucine biosynthesis;2-Oxocarboxylic acid metabolism	2.3.3.13	Transferases;Acyltransferases;Acyl groups converted into alkyl groups on transfer;acetyl-CoA:3-methyl-2-oxobutanoate C-acetyltransferase (thioester-hydrolysing, carboxymethyl-forming)	M00432	Leucine biosynthesis, 2-oxoisovalerate => 2-oxoisocaproate	242	1
K02507	hofQ	protein transport protein HofQ	-	-	-	-	-	-	182	1
K02791	malX	maltose/glucose PTS system EIICB component [EC:2.7.1.199 2.7.1.208]	ko02060;ko01100;ko00520;ko00500;ko00010	Phosphotransferase system (PTS);Metabolic pathways;Amino sugar and nucleotide sugar metabolism;Starch and sucrose metabolism;Glycolysis / Gluconeogenesis	2.7.1.199;2.7.1.208	Transferases;Transferring phosphorus-containing groups;Phosphotransferases with an alcohol group as acceptor;protein-Npi-phospho-L-histidine:D-glucose Npi-phosphotransferase;Transferases;Transferring phosphorus-containing groups;Phosphotransferases with an alcohol group as acceptor;protein-Npi-phospho-L-histidine:maltose Npi-phosphotransferase	-	-	460	4
K01657	trpE	anthranilate synthase component I [EC:4.1.3.27]	ko01110;ko01100;ko00405;ko02024;ko02025;ko00400;ko01230	Biosynthesis of secondary metabolites;Metabolic pathways;Phenazine biosynthesis;Quorum sensing;Biofilm formation - Pseudomonas aeruginosa;Phenylalanine, tyrosine and tryptophan biosynthesis;Biosynthesis of amino acids	4.1.3.27	Lyases;Carbon-carbon lyases;Oxo-acid-lyases;chorismate pyruvate-lyase (amino-accepting anthranilate-forming)	M00023	Tryptophan biosynthesis, chorismate => tryptophan	184	1
K03670	mdoG	periplasmic glucans biosynthesis protein	-	-	-	-	-	-	178	1
K03924	moxR	MoxR-like ATPase [EC:3.6.3.-]	-	-	-	-	-	-	194	1
K02274	coxA, ctaD	cytochrome c oxidase subunit I [EC:7.1.1.9]	ko01100;ko00190	Metabolic pathways;Oxidative phosphorylation	7.1.1.9	Translocases;Catalysing the translocation of hydrons;Linked to oxidoreductase reactions;ferrocytochrome-c:oxygen oxidoreductase	M00155	Cytochrome c oxidase, prokaryotes	472	2
K12960	mtaD	5-methylthioadenosine/S-adenosylhomocysteine deaminase [EC:3.5.4.31 3.5.4.28]	ko00270;ko01100	Cysteine and methionine metabolism;Metabolic pathways	3.5.4.31;3.5.4.28	Hydrolases;Acting on carbon-nitrogen bonds, other than peptide bonds;In cyclic amidines;S-methyl-5'-thioadenosine amidohydrolase;Hydrolases;Acting on carbon-nitrogen bonds, other than peptide bonds;In cyclic amidines;S-adenosyl-L-homocysteine aminohydrolase	-	-	640	1
K03650	mnmE, trmE, MSS1	tRNA modification GTPase [EC:3.6.-.-]	-	-	-	-	-	-	770	7
K02238	comEC	competence protein ComEC	-	-	-	-	-	-	254	8
[truncated: 1,060 more rows]
