# Supplementary material for: Symbiotic bacteria associated with different species of Curculio (Coleoptera: Curculionidae) and their host plants
Source: Front Microbiol. 2025 Mar 14;16:1531847. doi: 10.3389/fmicb.2025.1531847 (PMC11952766; doi:10.3389/fmicb.2025.1531847)
Supplement: Supplementary Table 5 — Result of metagenomic binning and antiSMASH analysis. [file Table_5.xlsx]

## Sheet: Result of metagenomic binning
MAG Id	Taxonomy	Contigs Num	Genome size（bp）	Longest contig（bp）	N50 （contigs）（bp）	N90 （contigs）（bp）	Mean contig length（bp）	Completeness（%）	Contamination（%）
MAG1	d__Bacteria;p__Pseudomonadota;c__Gammaproteobacteria;o__Enterobacterales;f__Enterobacteriaceae;g__Sodalis_A;s__Unclassified	1401	3506324	10508	2907	1364	2503	73.85	0.8
MAG2	d__Bacteria;p__Pseudomonadota;c__Alphaproteobacteria;o__Rickettsiales;f__Anaplasmataceae;g__Wolbachia;s__Unclassified	142	1196906	26371	12304	4162	8429	99.36	0
MAG3	d__Bacteria;p__Pseudomonadota;c__Gammaproteobacteria;o__Enterobacterales;f__Enterobacteriaceae;g__Sodalis_A;s__Unclassified	1254	2563109	9051	2180	1210	2044	79.5	3.82
MAG4	d__Bacteria;p__Pseudomonadota;c__Gammaproteobacteria;o__Enterobacterales;f__Enterobacteriaceae;g__Sodalis_A;s__Unclassified	1493	3424423	9442	2514	1321	2294	83.25	1.35

## Sheet: MAGs_rpkm_abundance
MAG	KB_1	KB_2	KB_3	GB_1	GB_2	GB_3	GD_1	GD_2	GD_3
MAG4	16.0125	6.23374	59.7875	0	0	0	122.504	142.977	110.658
MAG3	81.4165	24.2658	224.127	0	0	0	50.7775	43.4239	45.0772
MAG2	565.092	746.356	0	0	0	0	0	0	0
MAG1	17.1474	6.59925	62.972	0	0	0	128.438	113.819	144.175

## Sheet: antiSMASH
	cluster_id	type	start	end	similar_cluster	similarity	gene_num
MAG1	Cluster1-1	hserlactone	1	4438	-	-	7
	Cluster1-2	t3pks	1	5830	-	-	6
	Cluster1-3	phosphonate	1	2459	-	-	3
MAG3	Cluster3-1	hserlactone	1	9022	-	-	8
	Cluster3-2	phosphonate	1	3680	-	-	5
	Cluster3-3	t3pks	1	2055	-	-	2
MAG4	Cluster4-1	hserlactone	1	5113	-	-	7
	Cluster4-2	phosphonate	1	3667	-	-	4
	Cluster4-3	t3pks	1	4863	-	-	4
SOPE	ClusterS-1	hserlactone	628272	648901	-	-	18
	ClusterS-2	phosphonate	899597	940460	O&K-antigen_biosynthetic_gene_cluster,saccharide	6	43
	ClusterS-3	thiopeptide	2124295	2152957	O-antigen_biosynthetic_gene_cluster,saccharide	14	24
